# Supplementary material for: The essential role of O-GlcNAcylation in hepatic differentiation
Source: Hepatol Commun. 2023 Nov 6;7(11):e0283. doi: 10.1097/HC9.0000000000000283 (PMC10629742; doi:10.1097/HC9.0000000000000283)
Supplement: SUPPLEMENTARY MATERIAL [file hc9-7-e0283-s004.xlsx]

## Sheet: KO-DF Heps vs WT-MZ Heps
	p_val	avg_log2FC	pct.1	pct.2	p_val_adj
Mup11	0	-6.63949	0.015	0.991	0
Mup7	6.05415e-301	-3.41771	0.026	0.87	9.70238e-297
Ces3a	1.18857e-276	-3.14878	0.055	0.877	1.9048e-272
Mup12	7.31406e-271	-3.06505	0.014	0.768	1.17215e-266
Fga	2.05564e-260	-4.16144	0.192	0.965	3.29437e-256
Plg	1.24975e-242	-3.17769	0.095	0.863	2.00285e-238
Mup1	1.03711e-241	-2.8765	0.03	0.747	1.66207e-237
Pigr	1.39458e-239	-2.77942	0.032	0.752	2.23496e-235
Ces3b	5.60784e-228	-2.47043	0.009	0.654	8.98712e-224
Sult2a8	4.78383e-224	-2.75609	0.076	0.81	7.66656e-220
Cyp2f2	6.02239e-224	-3.68596	0.079	0.791	9.65149e-220
Phlda1	8.15168e-217	-2.7664	0.094	0.821	1.30639e-212
Mup3	7.40165e-214	-3.99229	0.611	0.995	1.18619e-209
Serpina3k	4.86584e-213	-3.97246	0.684	0.998	7.798e-209
Acsl1	5.88972e-213	-2.76366	0.102	0.828	9.43887e-209
Mup16	5.92368e-213	-2.52928	0.014	0.631	9.4933e-209
Mug1	1.76092e-212	-2.71755	0.096	0.824	2.82205e-208
Cps1	3.83802e-209	-3.02493	0.339	0.97	6.15081e-205
C9	1.1819e-208	-2.92065	0.194	0.903	1.89411e-204
Crp	2.65623e-207	-2.60813	0.049	0.722	4.25688e-203
Cyp8b1	9.32738e-202	-2.21097	0.018	0.622	1.49481e-197
Ftl1	4.18367e-200	2.72469	0.999	0.951	6.70475e-196
Fgb	3.45985e-199	-2.73974	0.437	0.986	5.54476e-195
Col18a1	3.85456e-196	-2.2872	0.051	0.708	6.17732e-192
Ppia	2.78505e-195	2.64609	0.988	0.729	4.46332e-191
Slc38a3	5.96693e-195	-2.43902	0.072	0.742	9.56259e-191
Qsox1	1.18052e-193	-2.34701	0.055	0.71	1.89191e-189
Klkb1	2.25113e-192	-2.1138	0.024	0.629	3.60766e-188
Fn1	3.25346e-189	-2.32924	0.083	0.763	5.21399e-185
Lrg1	8.8695e-189	-2.55958	0.129	0.814	1.42143e-184
Itih4	1.9376e-188	-2.55915	0.166	0.858	3.10519e-184
Apon	1.52091e-187	-2.37288	0.089	0.761	2.43742e-183
G6pc	4.01475e-187	-2.38593	0.051	0.687	6.43404e-183
Hspa5	2.76168e-186	-2.47291	0.148	0.845	4.42586e-182
Mup17	9.72793e-184	-4.4176	0.021	0.587	1.559e-179
Ugt3a2	8.80545e-183	-2.13827	0.018	0.582	1.41116e-178
Ugt2b1	2.541e-180	-2.26533	0.05	0.664	4.07221e-176
Reep6	4.23372e-180	-2.45153	0.154	0.828	6.78496e-176
Errfi1	1.20342e-179	-2.38184	0.351	0.956	1.92861e-175
mt-Nd3	5.99823e-179	-3.49429	0.074	0.708	9.61276e-175
Cp	3.74275e-178	-2.38303	0.124	0.8	5.99814e-174
Fgg	6.87003e-178	-2.43853	0.466	0.972	1.10099e-173
Serpind1	2.0144e-177	-2.17141	0.049	0.657	3.22827e-173
Serpina1d	3.46772e-176	-2.41997	0.308	0.933	5.55737e-172
Cpn2	1.70419e-175	-2.03512	0.022	0.575	2.73113e-171
Serpina1e	2.84579e-175	-2.52485	0.68	0.991	4.56066e-171
Serpinf2	2.7222e-174	-2.21858	0.075	0.71	4.3626e-170
Hc	3.28253e-174	-2.17239	0.071	0.703	5.26058e-170
Retsat	4.45041e-171	-1.97569	0.008	0.515	7.13223e-167
Foxq1	5.81146e-168	-1.97863	0.026	0.568	9.31344e-164
Txn1	1.11279e-167	3.53464	0.913	0.348	1.78335e-163
Apob	1.03064e-166	-2.2714	0.342	0.94	1.6517e-162
Cyp7b1	3.5404e-166	-2.10531	0.047	0.622	5.67384e-162
Hsp90b1	5.25255e-162	-2.16207	0.148	0.805	8.41774e-158
Hsd11b1	2.00799e-161	-1.9875	0.028	0.552	3.21801e-157
Cyp4v3	5.26155e-161	-2.09299	0.06	0.643	8.43216e-157
Slc7a2	3.6946e-158	-1.97691	0.056	0.636	5.92097e-154
Alb	1.89733e-157	-1.89197	0.959	1	3.04066e-153
Sdc4	1.05544e-156	-2.20317	0.139	0.766	1.69145e-152
Cyp2d9	4.94785e-156	-2.19912	0.218	0.852	7.92942e-152
Slc38a4	3.14506e-155	-2.19884	0.116	0.735	5.04028e-151
Rpl19	4.49868e-155	2.36009	0.931	0.601	7.20958e-151
Ubb	6.55289e-155	3.27386	0.887	0.35	1.05017e-150
Itih1	1.53273e-154	-1.8876	0.035	0.566	2.45635e-150
Pck1	5.30319e-154	-2.13462	0.376	0.954	8.4989e-150
H2-K1	5.80138e-154	-2.00532	0.505	0.965	9.2973e-150
C8a	8.72668e-154	-2.19326	0.069	0.645	1.39854e-149
mt-Co3	2.19635e-153	-4.38457	0.381	0.94	3.51987e-149
Ces1d	2.36592e-153	-1.88863	0.026	0.534	3.79163e-149
Dio1	1.76948e-152	-1.81103	0.015	0.492	2.83577e-148
Cyp2d26	2.03173e-152	-2.13197	0.118	0.729	3.25605e-148
C6	3.84109e-152	-1.79418	0.024	0.522	6.15572e-148
P4hb	2.7472e-151	-2.09323	0.211	0.849	4.40266e-147
Agt	2.84313e-150	-1.94265	0.073	0.654	4.55641e-146
Gm42418	3.65926e-150	1.78123	1	0.78	5.86433e-146
Chchd2	6.25521e-149	1.60363	0.98	0.907	1.00246e-144
Hrg	2.08605e-148	-1.9956	0.067	0.622	3.3431e-144
Cyp2j5	4.78877e-148	-1.83815	0.04	0.561	7.67448e-144
Egfr	2.77763e-144	-1.69609	0.021	0.497	4.45144e-140
Slc10a1	1.19205e-143	-1.87436	0.065	0.613	1.91038e-139
Calr	3.4678e-143	-2.09813	0.173	0.789	5.5575e-139
Apoc2	2.41424e-142	2.7431	0.914	0.594	3.86907e-138
Rps11	2.55233e-140	2.1305	0.926	0.698	4.09037e-136
Cyp2c70	3.26489e-140	-2.09266	0.17	0.78	5.23231e-136
Trf	5.58948e-140	-1.52475	0.918	0.993	8.9577e-136
Cat	2.19648e-139	-1.79674	0.781	0.991	3.52008e-135
Paqr9	9.9669e-139	-1.95182	0.063	0.592	1.5973e-134
Tmprss6	4.95011e-138	-1.85793	0.073	0.613	7.93305e-134
Apoa5	7.03588e-137	-1.96697	0.194	0.803	1.12757e-132
Serping1	8.51016e-137	-1.99206	0.109	0.675	1.36384e-132
Serpina1c	1.12317e-136	-1.4497	0.909	0.991	1.8e-132
C1s1	2.20823e-135	-1.6464	0.043	0.538	3.53891e-131
Hamp	2.36099e-135	3.66978	0.89	0.411	3.78372e-131
Hyou1	3.18261e-135	-1.60075	0.015	0.452	5.10046e-131
C4b	8.08264e-135	-1.79379	0.058	0.582	1.29532e-130
Rps2	2.08369e-134	1.92472	0.933	0.738	3.33932e-130
Gpx4	1.09471e-133	2.40308	0.899	0.575	1.75438e-129
Slc22a30	2.0725e-133	-1.81638	0.035	0.508	3.32139e-129
Lars2	4.46772e-133	1.63239	0.954	0.262	7.15998e-129
Hsd3b5	4.56411e-132	-1.56216	0.006	0.406	7.31444e-128
Ndufa3	1.84277e-131	-2.09257	0.145	0.729	2.95322e-127
Sema4g	5.4739e-131	-1.63463	0.03	0.49	8.77248e-127
Cyb5a	9.89466e-131	1.51207	0.982	0.898	1.58572e-126
mt-Cytb	2.15836e-130	-3.49789	0.303	0.856	3.45898e-126
Cyp4a12a	2.28657e-130	-1.77462	0.044	0.531	3.66446e-126
S100a10	3.90162e-130	3.2586	0.823	0.274	6.25273e-126
Rps19	8.99933e-130	2.33752	0.879	0.515	1.44223e-125
Pzp	1.08993e-129	-1.89079	0.128	0.705	1.74672e-125
Lifr	2.49735e-129	-1.70194	0.033	0.494	4.00225e-125
mt-Nd4	2.59815e-129	-3.32641	0.315	0.875	4.16379e-125
Rps18	3.70099e-129	2.54221	0.866	0.515	5.9312e-125
Slc25a25	9.06343e-129	-1.72471	0.078	0.601	1.45251e-124
Slc38a2	1.807e-128	-1.69815	0.035	0.497	2.89589e-124
Ces1f	5.8755e-128	-1.61758	0.03	0.48	9.41608e-124
Ces2a	1.26981e-126	-1.68597	0.054	0.543	2.035e-122
Slc27a5	3.90116e-126	-1.72632	0.051	0.536	6.252e-122
Gstm3	1.52396e-125	4.47486	0.745	0.053	2.4423e-121
Cyp2c54	2.79149e-125	-2.28214	0.028	0.464	4.47363e-121
Eif1	4.35002e-125	1.96978	0.904	0.691	6.97135e-121
Apoa1	1.03895e-124	-1.50817	0.76	0.998	1.66502e-120
Atox1	1.06764e-124	2.23052	0.879	0.589	1.711e-120
Rps10	1.56856e-124	2.41696	0.856	0.476	2.51378e-120
C8b	2.84072e-124	-1.58636	0.047	0.522	4.55253e-120
Fau	5.60913e-124	1.71757	0.935	0.78	8.9892e-120
Ugt3a1	1.62434e-123	-1.44967	0.003	0.369	2.60317e-119
Slco1b2	3.73102e-123	-2.0668	0.182	0.761	5.97933e-119
mt-Co1	1.16682e-122	-3.7844	0.456	0.914	1.86995e-118
Slco1a1	3.97453e-122	-1.56572	0.04	0.494	6.36958e-118
Dusp1	5.93514e-121	-1.62259	0.041	0.49	9.51166e-117
Atp5j2	1.14161e-120	2.2482	0.869	0.557	1.82955e-116
Msmo1	1.71892e-120	-1.61741	0.055	0.531	2.75474e-116
Rps7	1.97387e-120	2.5861	0.836	0.415	3.16332e-116
Rpl36al	2.05243e-120	2.12251	0.87	0.578	3.28922e-116
Clu	2.17349e-120	-1.75389	0.36	0.893	3.48323e-116
Rpl13	3.05549e-120	1.93669	0.892	0.643	4.89673e-116
Cfh	8.42622e-119	-1.56883	0.067	0.566	1.35039e-114
Irf2bp2	8.95664e-119	-1.55792	0.042	0.487	1.43539e-114
Tat	4.51041e-118	-1.50261	0.492	0.949	7.22839e-114
Tspan31	4.70037e-118	-1.77918	0.159	0.717	7.53281e-114
Tgoln1	1.54651e-117	-1.47063	0.044	0.494	2.47843e-113
Ndufa4	1.94127e-117	1.46859	0.945	0.838	3.11109e-113
C3	7.75686e-117	-1.71653	0.45	0.914	1.24311e-112
Rps13	1.69254e-116	2.24586	0.846	0.497	2.71246e-112
Slc25a30	2.73811e-116	-1.53615	0.025	0.432	4.38809e-112
Krt18	6.2048e-116	3.22889	0.774	0.216	9.94382e-112
Rpl11	1.13377e-115	1.88022	0.884	0.617	1.81697e-111
Hint1	3.27885e-115	2.04116	0.869	0.564	5.25469e-111
Snhg9	1.14294e-114	-1.56635	0.053	0.506	1.83168e-110
Rpl21	5.73037e-114	2.48305	0.817	0.399	9.18349e-110
Uroc1	7.24785e-114	-1.59238	0.119	0.652	1.16154e-109
Cyp2c29	1.4712e-113	-3.24971	0.103	0.582	2.35775e-109
Itih3	1.60966e-113	-1.84536	0.133	0.671	2.57964e-109
F2	1.81022e-113	-1.68924	0.213	0.775	2.90106e-109
Cox6b1	2.3794e-113	2.16304	0.854	0.548	3.81322e-109
Rpl28	3.3306e-113	1.88871	0.886	0.677	5.33762e-109
Gstm1	3.46711e-113	2.22038	0.987	0.91	5.5564e-109
Fth1	4.21251e-113	1.38166	0.997	0.979	6.75098e-109
Psap	7.90798e-113	-1.47108	0.064	0.541	1.26733e-108
Rpl32	8.10154e-113	1.90497	0.885	0.65	1.29835e-108
Aldh6a1	1.41077e-112	-1.6702	0.116	0.633	2.2609e-108
Canx	1.487e-112	-1.652	0.109	0.626	2.38307e-108
Adipor2	2.29428e-112	-1.62019	0.097	0.601	3.67681e-108
Aplp2	3.75836e-112	-1.31497	0.048	0.499	6.02315e-108
Dhcr24	6.03791e-112	-1.70429	0.198	0.759	9.67635e-108
F12	1.2234e-111	-1.58393	0.092	0.592	1.96061e-107
mt-Nd2	3.00308e-110	-2.58984	0.231	0.787	4.81273e-106
Pdia6	4.00966e-110	-1.465	0.111	0.633	6.42589e-106
Ahsg	2.16057e-109	-1.34022	0.744	0.977	3.46252e-105
Nme2	1.15522e-108	2.15973	0.849	0.559	1.85135e-104
Cox7a2	1.46075e-108	1.65957	0.904	0.726	2.341e-104
Cyp3a25	1.5639e-108	-1.55139	0.162	0.715	2.50631e-104
Gjb1	1.63281e-108	-1.52165	0.073	0.543	2.61673e-104
Cd1d1	1.66989e-108	-1.44795	0.035	0.445	2.67616e-104
Ces1c	3.17954e-108	-1.85306	0.185	0.719	5.09552e-104
mt-Atp6	4.08113e-108	-3.08368	0.469	0.919	6.54042e-104
Slc27a2	5.52382e-108	-1.61567	0.08	0.552	8.85248e-104
Igfbp4	9.29458e-108	-1.58495	0.469	0.905	1.48955e-103
Cfb	1.36502e-107	-1.58075	0.113	0.622	2.18758e-103
Hspe1	1.56761e-107	2.06907	0.846	0.557	2.51225e-103
Lamp2	1.8918e-107	-1.642	0.143	0.668	3.0318e-103
Rpn2	2.59616e-107	-1.40595	0.031	0.427	4.16061e-103
Aass	9.91694e-107	-1.47863	0.08	0.552	1.58929e-102
Rpl36	9.95831e-107	1.63953	0.911	0.756	1.59592e-102
Cyp2d10	1.62136e-106	-1.70626	0.192	0.724	2.59839e-102
Fads1	2.35066e-106	-1.44189	0.062	0.513	3.76716e-102
Cfi	2.66321e-106	-1.56197	0.139	0.666	4.26806e-102
Lrp1	7.92191e-106	-1.38963	0.042	0.457	1.26957e-101
Cmtm6	9.69357e-106	-1.34103	0.021	0.394	1.55349e-101
Pah	1.90914e-105	-1.68697	0.244	0.784	3.05958e-101
Gm4788	2.57032e-105	-1.34993	0.024	0.401	4.11919e-101
Cfhr2	6.6825e-105	-1.58474	0.154	0.677	1.07094e-100
Ece1	1.49926e-104	-1.23447	0.024	0.399	2.40271e-100
Atp2a2	1.99139e-104	-1.33682	0.057	0.494	3.19141e-100
Tfr2	2.40063e-104	-1.2841	0.03	0.418	3.84725e-100
1300017J02Rik	2.01381e-103	-1.50754	0.06	0.499	3.22733e-99
Rbm47	2.2195e-103	-1.46261	0.055	0.483	3.55696e-99
Gpld1	4.57204e-103	-1.3255	0.024	0.392	7.32715e-99
Abcb11	4.819e-103	-1.3596	0.044	0.457	7.72293e-99
Vtn	6.41396e-103	-1.61433	0.431	0.891	1.0279e-98
Cox5b	8.89612e-103	2.17864	0.821	0.459	1.42569e-98
Herpud1	1.15085e-102	-1.504	0.119	0.624	1.84436e-98
Ldlr	1.35617e-102	-1.30609	0.017	0.369	2.17341e-98
mt-Nd1	3.53823e-101	-2.9105	0.259	0.766	5.67037e-97
Rps20	1.98775e-100	1.69127	0.886	0.703	3.18557e-96
Rrbp1	3.6212e-100	-1.47399	0.091	0.559	5.80333e-96
Rpn1	7.30857e-99	-1.28045	0.04	0.427	1.17127e-94
Atp5j	1.26166e-98	2.00007	0.833	0.522	2.02194e-94
Zfp36l1	3.56862e-98	-1.63501	0.177	0.684	5.71906e-94
Elovl2	4.74561e-98	-1.58905	0.1	0.571	7.60532e-94
C4bp	5.14093e-98	-1.52449	0.19	0.719	8.23886e-94
Igfbp1	6.22948e-98	-1.47378	0.046	0.445	9.98336e-94
Rpl9	6.52271e-98	2.25445	0.793	0.408	1.04533e-93
Rnase4	8.57294e-98	-1.55695	0.179	0.719	1.3739e-93
Edf1	1.12963e-97	2.31393	0.775	0.376	1.81035e-93
mt-Nd5	2.43816e-97	-2.18623	0.082	0.527	3.9074e-93
Sel1l	2.46291e-97	-1.27779	0.016	0.35	3.94706e-93
Serpinc1	2.62833e-97	-1.56906	0.306	0.826	4.21216e-93
Scd1	1.03552e-96	-1.41265	0.513	0.933	1.65953e-92
Grn	1.83942e-96	-1.33056	0.069	0.506	2.94785e-92
AI182371	5.27151e-96	-1.48529	0.114	0.587	8.44812e-92
Azgp1	8.68634e-96	-1.5367	0.333	0.821	1.39207e-91
Tubb2a	1.00317e-95	2.93913	0.719	0.218	1.60768e-91
Ugt2b35	1.22175e-95	-1.34727	0.035	0.406	1.95797e-91
mt-Nd4l	2.16364e-95	-2.51985	0.198	0.701	3.46744e-91
F7	3.24686e-95	-1.13878	0.017	0.35	5.20341e-91
Apoe	5.92865e-95	-0.975343	0.974	1	9.50126e-91
Cycs	7.28505e-95	2.52233	0.739	0.299	1.1675e-90
mt-Co2	7.88479e-95	-3.01566	0.462	0.879	1.26362e-90
Cxcl12	1.31685e-94	-1.36285	0.053	0.452	2.11038e-90
Cyp2c50	2.49436e-94	-2.19619	0.136	0.594	3.99746e-90
Gsta1	3.18871e-94	4.34486	0.603	0.005	5.11022e-90
Man1a	3.58802e-94	-1.30525	0.056	0.466	5.75016e-90
Proz	4.10262e-94	-1.26338	0.045	0.432	6.57487e-90
Prdx5	4.15137e-94	2.23753	0.776	0.422	6.65298e-90
Mafb	4.30603e-94	-1.26952	0.019	0.353	6.90084e-90
Gc	4.5613e-94	-1.26544	0.68	0.951	7.30994e-90
B2m	1.21089e-93	-1.391	0.636	0.914	1.94058e-89
Ptprf	2.24181e-93	-1.32121	0.037	0.411	3.59273e-89
Serpina3n	3.81583e-93	-1.33401	0.067	0.49	6.11525e-89
Arpp19	4.49907e-93	2.4069	0.758	0.362	7.2102e-89
Mif	5.16178e-93	2.17488	0.798	0.501	8.27228e-89
Gng5	1.62637e-92	1.83223	0.846	0.622	2.60641e-88
Man2a1	1.70212e-92	-1.32123	0.052	0.448	2.72781e-88
Elob	2.26246e-92	2.05305	0.79	0.455	3.62581e-88
Oaf	2.94105e-92	-1.39419	0.094	0.538	4.71332e-88
Saa4	7.27483e-92	-1.47755	0.112	0.573	1.16586e-87
Tmbim6	8.83926e-92	-1.50433	0.272	0.782	1.41658e-87
Cyp4f14	9.73342e-92	-1.41457	0.051	0.436	1.55988e-87
Sardh	9.77254e-92	-1.43344	0.169	0.659	1.56615e-87
Hal	2.95122e-91	-1.55765	0.092	0.529	4.72963e-87
Cbr1	7.22306e-91	3.1648	0.609	0.035	1.15757e-86
Creb3l3	2.31066e-90	-1.47381	0.139	0.613	3.70307e-86
Mup21	3.85942e-90	-1.60443	0.064	0.464	6.18511e-86
Rdh7	4.60698e-90	-1.53725	0.279	0.766	7.38315e-86
Selenop	9.30011e-90	-1.14034	0.791	0.974	1.49044e-85
Tdo2	4.23021e-89	-1.31252	0.498	0.905	6.77933e-85
C2	7.62739e-89	-1.18334	0.015	0.323	1.22237e-84
Gapdh	1.28228e-88	1.61188	0.86	0.71	2.05499e-84
Rpl34	1.91935e-88	1.76088	0.827	0.594	3.07594e-84
Rplp0	3.00604e-88	1.73316	0.834	0.624	4.81748e-84
Mlxipl	4.21005e-88	-1.52921	0.035	0.381	6.74703e-84
Cyp2e1	6.89745e-88	-2.2756	0.153	0.599	1.10539e-83
Ugt2b5	1.94313e-87	-1.41763	0.173	0.666	3.11406e-83
H6pd	3.79074e-87	-1.16007	0.037	0.392	6.07504e-83
Ttc39c	4.76846e-87	-1.4214	0.105	0.541	7.64193e-83
Atp5h	6.25359e-87	2.08656	0.769	0.422	1.0022e-82
Uqcrb	9.32111e-87	2.0501	0.776	0.422	1.4938e-82
Krt8	5.03056e-86	2.46134	0.755	0.371	8.06198e-82
Chchd10	7.86425e-86	1.65543	0.872	0.738	1.26032e-81
Rps5	1.96306e-85	1.79137	0.827	0.608	3.146e-81
Nucb1	2.0934e-85	-1.1952	0.024	0.343	3.35488e-81
Angptl4	3.41568e-85	-1.08806	0.012	0.302	5.47397e-81
Rps27a	3.48112e-85	1.34232	0.895	0.803	5.57885e-81
Hsd3b7	4.51201e-85	-1.48943	0.129	0.573	7.23095e-81
Gadd45g	6.6812e-85	-1.33175	0.084	0.497	1.07073e-80
Dbi	1.16831e-84	1.37542	0.97	0.949	1.87234e-80
Ppp1r3b	2.86132e-84	-1.29339	0.067	0.457	4.58555e-80
Cyp2d22	6.15655e-84	-1.03759	0.025	0.343	9.86649e-80
Dgat2	1.79318e-83	-1.34182	0.128	0.575	2.87376e-79
Ndufb2	3.28812e-83	2.50676	0.672	0.211	5.26955e-79
F13b	5.38597e-83	-1.17172	0.021	0.329	8.63156e-79
Igfbp2	5.75373e-83	-1.43392	0.165	0.633	9.22092e-79
Uqcr11	8.14678e-83	1.52943	0.857	0.673	1.3056e-78
Rpl15	1.36361e-82	1.97783	0.771	0.478	2.18532e-78
Got1	2.6353e-82	-1.30894	0.129	0.578	4.22333e-78
Slc29a1	6.30136e-82	-1.10334	0.026	0.343	1.00986e-77
Il1rap	8.42954e-82	-1.04906	0.012	0.292	1.35092e-77
Rps27l	1.02797e-81	1.39404	0.879	0.77	1.64742e-77
Gsta2	1.6504e-81	3.1972	0.591	0.065	2.64492e-77
Acadsb	2.28438e-81	-1.26831	0.082	0.478	3.66095e-77
Amfr	2.5208e-81	-1.18083	0.074	0.466	4.03984e-77
Prdx6	2.83836e-81	2.14797	0.861	0.715	4.54876e-77
Cfhr1	2.90952e-81	-1.15861	0.046	0.397	4.6628e-77
Rpl18	3.3856e-81	2.17758	0.735	0.374	5.42576e-77
Ctsb	3.79403e-81	-1.31975	0.138	0.592	6.08031e-77
Ndufb4	4.55172e-81	2.43775	0.674	0.234	7.29458e-77
Gm2a	9.02219e-81	-1.24238	0.059	0.425	1.4459e-76
Pdia4	2.02458e-80	-1.31217	0.055	0.418	3.2446e-76
Tpp1	2.88614e-80	-1.07492	0.023	0.327	4.62533e-76
Gsta4	5.47694e-80	2.84743	0.61	0.107	8.77735e-76
Ces1e	1.26281e-79	-0.968654	0.003	0.251	2.02378e-75
H2-Q10	3.92657e-79	-1.20225	0.54	0.916	6.29271e-75
Cpb2	5.44884e-79	-1.23135	0.182	0.657	8.73232e-75
Egr1	1.61815e-78	-1.35406	0.019	0.306	2.59325e-74
Nme1	5.8498e-78	2.17224	0.715	0.327	9.37489e-74
Rpl30	6.73613e-78	1.40483	0.862	0.712	1.07953e-73
Lamp1	8.52753e-78	-1.38014	0.305	0.768	1.36662e-73
Sdha	8.80583e-78	-1.40207	0.209	0.664	1.41122e-73
Ost4	1.05604e-77	1.90543	0.78	0.517	1.69242e-73
Tm9sf3	1.12892e-77	-1.27166	0.087	0.48	1.80921e-73
Klf9	1.67715e-77	-1.28345	0.079	0.462	2.6878e-73
Hsd17b7	2.27655e-77	-0.942793	0.012	0.281	3.6484e-73
Sc5d	3.95922e-77	-1.38212	0.184	0.643	6.34505e-73
Tomm6	5.93566e-77	2.03253	0.743	0.448	9.51248e-73
Gcgr	6.0108e-77	-1.28121	0.06	0.415	9.63291e-73
Rpl35a	1.67264e-76	1.3903	0.855	0.719	2.68057e-72
Furin	2.81631e-76	-1.09943	0.062	0.42	4.51342e-72
Serpina1a	6.12404e-76	-1.03454	0.777	0.97	9.81438e-72
Slc25a5	2.00617e-75	1.70437	0.795	0.599	3.21508e-71
Rps16	2.36875e-75	1.47036	0.821	0.673	3.79616e-71
Dsg2	3.74281e-75	-0.983566	0.014	0.278	5.99823e-71
Zcchc24	4.30007e-75	-1.03848	0.045	0.376	6.89129e-71
Ddt	4.49914e-75	1.81053	0.801	0.619	7.21031e-71
Acox1	6.54332e-75	-1.26982	0.422	0.84	1.04863e-70
Cbs	8.2127e-75	-1.32417	0.256	0.717	1.31617e-70
Ugt2b34	9.88172e-75	-1.28072	0.142	0.582	1.58365e-70
Pdia3	4.34319e-74	-1.22335	0.109	0.515	6.96039e-70
F9	9.71988e-74	-1.078	0.03	0.327	1.55771e-69
Slc17a2	9.88212e-74	-1.01245	0.019	0.292	1.58371e-69
Gstp1	1.37023e-73	2.35377	0.654	0.218	2.19593e-69
Slc2a2	3.50041e-73	-1.06752	0.032	0.336	5.60976e-69
Zbtb20	4.71936e-73	-1.30685	0.155	0.589	7.56325e-69
Serpinf1	2.83003e-72	-1.30571	0.119	0.522	4.53541e-68
Insig1	3.5157e-72	-1.23837	0.188	0.647	5.63426e-68
Os9	4.70863e-72	-1.04964	0.025	0.306	7.54606e-68
Ptprd	5.75123e-72	-0.923503	0.019	0.29	9.21691e-68
Slc25a23	6.12352e-72	-1.23218	0.111	0.503	9.81356e-68
Serpina1b	7.86778e-72	-0.949624	0.845	0.977	1.26089e-67
Mia3	3.49261e-71	-0.92988	0.035	0.339	5.59726e-67
Cyp4f15	3.88239e-71	-0.798123	0.006	0.239	6.22192e-67
Ndufab1	5.62936e-71	2.00505	0.712	0.376	9.02161e-67
Mcm10	5.9261e-71	-1.11121	0.047	0.364	9.49718e-67
Cyp51	1.30928e-70	-1.05792	0.037	0.339	2.09826e-66
Ganab	1.34071e-70	-0.941148	0.015	0.271	2.14863e-66
Park7	1.94866e-70	1.82013	0.742	0.457	3.12292e-66
Rpl27a	1.97951e-70	1.37399	0.847	0.689	3.17236e-66
Ehhadh	2.96082e-70	-1.11433	0.098	0.478	4.745e-66
Cox5a	3.03155e-70	1.5729	0.805	0.613	4.85836e-66
Ambp	7.18192e-70	-1.1882	0.523	0.884	1.15097e-65
Steap4	7.66701e-70	-0.991456	0.023	0.297	1.22872e-65
Dhrs3	1.56923e-69	-1.05136	0.062	0.397	2.51485e-65
Fetub	3.06297e-69	-1.16051	0.093	0.464	4.90872e-65
Elovl3	4.99981e-69	-1.1887	0.197	0.661	8.0127e-65
Emc10	9.63813e-69	-1.08411	0.046	0.355	1.54461e-64
Igfals	1.84728e-68	-0.86527	0.017	0.269	2.96045e-64
Kng1	2.28941e-68	-1.18949	0.304	0.775	3.66901e-64
Cox6c	3.82891e-68	1.13958	0.897	0.821	6.13621e-64
Gpat4	9.13786e-68	-1.04733	0.035	0.325	1.46443e-63
Tapbp	9.62441e-68	-0.920341	0.014	0.258	1.54241e-63
Rpl41	1.41358e-67	0.942972	0.974	0.928	2.2654e-63
Mpc1	1.83377e-67	1.94892	0.7	0.378	2.9388e-63
Apoh	2.0855e-67	-1.19839	0.349	0.794	3.34222e-63
Eif4ebp2	2.49091e-67	-1.14612	0.083	0.434	3.99193e-63
Akap1	4.64794e-67	-0.790066	0.01	0.241	7.44879e-63
Ndrg2	4.71845e-67	-1.14592	0.475	0.861	7.56179e-63
Itih2	4.84242e-67	-1.08302	0.11	0.497	7.76046e-63
Slc12a7	6.68279e-67	-0.824506	0.003	0.213	1.07098e-62
Rpl22l1	7.61561e-67	2.00323	0.677	0.32	1.22048e-62
Rpl27	1.15222e-66	1.69901	0.744	0.485	1.84654e-62
F5	1.31186e-66	-0.899674	0.043	0.348	2.10238e-62
Dhcr7	1.49156e-66	-0.990497	0.03	0.306	2.39037e-62
Lman1	1.71695e-66	-1.14637	0.119	0.503	2.75158e-62
Dpyd	1.96698e-66	-1.13067	0.152	0.566	3.15228e-62
Rps3	2.17742e-66	1.76683	0.728	0.455	3.48953e-62
Epn1	2.39315e-66	-1.17689	0.084	0.432	3.83526e-62
Rpl18a	3.82849e-66	1.48384	0.8	0.664	6.13553e-62
Abca1	4.22127e-66	-0.882729	0.024	0.288	6.76502e-62
Rps3a1	6.6676e-66	1.5058	0.798	0.643	1.06855e-61
Pank1	1.24592e-65	-1.16118	0.148	0.55	1.99671e-61
Adra1b	1.6547e-65	-0.932761	0.013	0.248	2.65183e-61
Maob	1.68872e-65	-1.06791	0.087	0.439	2.70634e-61
Etfb	2.36185e-65	1.90389	0.73	0.483	3.7851e-61
Cyp2c37	3.41773e-65	-1.3553	0.03	0.299	5.47726e-61
Suox	4.85592e-65	-1.1149	0.051	0.355	7.7821e-61
Hsph1	9.33549e-65	-0.981603	0.03	0.302	1.49611e-60
Marc1	1.29704e-64	-1.26756	0.171	0.575	2.07864e-60
Dapk1	3.41592e-64	-0.821624	0.023	0.278	5.47436e-60
Cyp3a13	3.47902e-64	-1.07064	0.037	0.318	5.57548e-60
Sppl2a	4.63507e-64	-1.07807	0.069	0.397	7.42817e-60
Faah	8.04823e-64	-0.983283	0.032	0.304	1.28981e-59
Rps24	1.22034e-63	1.25297	0.856	0.749	1.95571e-59
Gstm2	1.5978e-63	2.67007	0.52	0.074	2.56063e-59
Mttp	2.29711e-63	-0.892723	0.055	0.369	3.68134e-59
C1rl	2.32611e-63	-0.961058	0.044	0.336	3.72783e-59
Ndufs5	2.87637e-63	2.10016	0.645	0.29	4.60967e-59
Gns	3.30968e-63	-0.914619	0.028	0.292	5.30409e-59
Txndc5	3.58894e-63	-0.965618	0.051	0.35	5.75164e-59
Naca	4.62448e-63	1.69497	0.728	0.492	7.41119e-59
Slc39a14	6.40191e-63	-0.992854	0.02	0.265	1.02597e-58
Slco2b1	6.46455e-63	-0.889804	0.026	0.285	1.03601e-58
Ghr	7.55576e-63	-1.25771	0.266	0.701	1.21089e-58
Acsl5	9.29192e-63	-1.06075	0.087	0.432	1.48912e-58
Blvrb	1.27367e-62	2.76305	0.608	0.216	2.04118e-58
Tlcd2	1.57054e-62	-0.938571	0.022	0.269	2.51694e-58
Id2	2.30745e-62	-1.14539	0.184	0.596	3.69791e-58
Rps15a	2.41498e-62	1.86148	0.704	0.441	3.87024e-58
Tm9sf2	2.86224e-62	-0.894819	0.035	0.309	4.58702e-58
Elovl5	3.42823e-62	-1.11311	0.036	0.309	5.49409e-58
Nlrp6	4.18933e-62	-0.997821	0.023	0.271	6.71382e-58
Cyp4a10	5.16622e-62	-0.92852	0.016	0.248	8.27938e-58
Ugp2	5.35762e-62	2.241	0.719	0.462	8.58613e-58
Dhdh	5.89482e-62	-1.09562	0.139	0.522	9.44704e-58
Ttc36	7.10676e-62	1.56156	0.807	0.705	1.13893e-57
Xbp1	8.53946e-62	-1.09486	0.153	0.552	1.36853e-57
Dynll1	1.47546e-61	2.30749	0.553	0.128	2.36457e-57
Mrpl52	1.70572e-61	1.99137	0.654	0.316	2.73359e-57
Arid5b	1.82847e-61	-0.90063	0.04	0.32	2.93031e-57
Btf3	2.87038e-61	1.825	0.692	0.411	4.60008e-57
Ugt2a3	3.24485e-61	-1.00906	0.047	0.332	5.2002e-57
Ogdh	3.62821e-61	-1.09478	0.089	0.427	5.81456e-57
Rpl23	3.82282e-61	1.18554	0.854	0.777	6.12645e-57
Ndufb8	4.42191e-61	2.04412	0.616	0.241	7.08656e-57
Stra6l	6.0413e-61	-0.958457	0.021	0.26	9.68179e-57
Afm	7.19114e-61	-0.68402	0.009	0.22	1.15245e-56
Gpt	1.00146e-60	-1.01489	0.122	0.492	1.60494e-56
Cyp27a1	1.09953e-60	-1.00825	0.078	0.408	1.76211e-56
Masp1	1.11135e-60	-0.76414	0.006	0.209	1.78104e-56
Zfp36	1.32628e-60	-1.15202	0.094	0.432	2.1255e-56
Gls2	1.89387e-60	-1.58199	0.218	0.619	3.03511e-56
Ly6e	2.63483e-60	-1.1048	0.104	0.459	4.22257e-56
Hist1h2bc	3.57041e-60	1.83757	0.712	0.462	5.72194e-56
Rps26	6.28497e-60	1.67135	0.742	0.513	1.00723e-55
AY036118	6.93911e-60	-0.433097	0.47	0.028	1.11206e-55
Slco2a1	8.702e-60	-0.708978	0.011	0.225	1.39458e-55
Lpgat1	1.00766e-59	-0.949808	0.073	0.392	1.61488e-55
Gsta3	1.23488e-59	1.12465	0.937	0.884	1.97901e-55
Rps23	1.31307e-59	1.45692	0.772	0.599	2.10432e-55
Pcdh1	2.2672e-59	-0.827349	0.011	0.223	3.63341e-55
Dpp4	3.54375e-59	-0.830974	0.011	0.223	5.67921e-55
Hmgcs2	5.32292e-59	-0.953423	0.64	0.916	8.53052e-55
Esd	5.56837e-59	1.88871	0.705	0.443	8.92387e-55
Hpn	6.5055e-59	-1.16887	0.161	0.538	1.04257e-54
Aqp9	7.33299e-59	-1.00279	0.055	0.348	1.17518e-54
Atp5l	1.17963e-58	1.26125	0.814	0.726	1.89047e-54
Hsd17b11	1.69244e-58	-0.883377	0.043	0.32	2.7123e-54
Lrrc3	1.82676e-58	-0.771926	0.013	0.227	2.92757e-54
Abca8a	4.55835e-58	-0.7534	0.013	0.227	7.30522e-54
Cyp2d40	1.24026e-57	-0.844611	0.027	0.269	1.98764e-53
Saraf	2.28677e-57	-0.820635	0.021	0.251	3.66478e-53
Atp5g1	3.0548e-57	1.31782	0.823	0.722	4.89562e-53
Foxa2	3.51138e-57	-0.8366	0.018	0.241	5.62734e-53
Psmb6	4.51589e-57	2.043	0.586	0.206	7.23716e-53
Sfxn1	4.60791e-57	-1.03916	0.12	0.473	7.38464e-53
Aspg	6.15007e-57	-0.90661	0.03	0.276	9.8561e-53
Eef1b2	1.21241e-56	1.90841	0.665	0.364	1.94301e-52
Slc26a1	2.14688e-56	-0.773506	0.026	0.265	3.44059e-52
Gjb2	3.9648e-56	-0.961406	0.104	0.443	6.354e-52
March6	4.22775e-56	-0.787623	0.018	0.239	6.77539e-52
Fgf1	6.03012e-56	-0.708232	0.012	0.218	9.66387e-52
Cyp3a11	1.25725e-55	-0.894248	0.92	0.972	2.01487e-51
Helz2	1.70321e-55	-0.774384	0.012	0.216	2.72957e-51
Anxa5	2.54788e-55	2.1754	0.56	0.174	4.08324e-51
Rpl3	2.54827e-55	1.69462	0.694	0.462	4.08386e-51
Dlc1	2.78298e-55	-0.701517	0.01	0.206	4.46e-51
Cd164	4.05274e-55	-0.981643	0.115	0.462	6.49492e-51
Surf4	1.06184e-54	-0.96142	0.119	0.469	1.7017e-50
Gm3776	1.52576e-54	3.18826	0.405	0	2.44518e-50
Ddx17	1.91763e-54	-1.01719	0.058	0.339	3.07319e-50
Inmt	2.94302e-54	-1.03188	0.152	0.529	4.71648e-50
Rpl26	3.13421e-54	1.41816	0.743	0.561	5.02288e-50
Mtss1	4.32647e-54	-0.956844	0.045	0.306	6.9336e-50
Rpl29	5.26072e-54	1.66262	0.676	0.42	8.43082e-50
Arl6ip1	5.78776e-54	-1.10722	0.134	0.483	9.27547e-50
Erbb3	9.43753e-54	-0.641133	0.012	0.209	1.51246e-49
Nat8f2	9.51734e-54	-1.06657	0.297	0.691	1.52525e-49
Hykk	1.08755e-53	-0.75026	0.017	0.227	1.74291e-49
Psmb5	1.1148e-53	1.99799	0.565	0.188	1.78659e-49
Hao1	1.25482e-53	-0.996066	0.274	0.701	2.01097e-49
Rpl17	1.32838e-53	1.67743	0.688	0.443	2.12886e-49
Copa	2.02079e-53	-0.894822	0.1	0.425	3.23851e-49
Ndufs3	2.14965e-53	2.06387	0.545	0.169	3.44502e-49
Slc8b1	3.18671e-53	-0.792117	0.01	0.202	5.10702e-49
Masp2	5.19786e-53	-1.0561	0.111	0.441	8.33009e-49
Plcxd2	8.8038e-53	-0.755108	0.019	0.23	1.4109e-48
Mup20	1.48595e-52	-0.749408	0.992	0.993	2.38138e-48
Cdh1	1.51167e-52	-0.780782	0.01	0.197	2.4226e-48
Vmp1	1.82247e-52	-0.975743	0.087	0.394	2.92069e-48
Qdpr	1.8527e-52	-1.0855	0.291	0.694	2.96913e-48
Smarcc2	2.21188e-52	-0.880418	0.031	0.267	3.54476e-48
Tcn2	4.51657e-52	-0.733672	0.015	0.216	7.23826e-48
Cyp2c23	4.72858e-52	-0.892712	0.11	0.448	7.57803e-48
Cox7c	4.83833e-52	1.11981	0.851	0.763	7.75391e-48
Slc19a2	5.17155e-52	-0.757157	0.017	0.223	8.28793e-48
Rnf128	6.67241e-52	-0.798427	0.026	0.251	1.06932e-47
Neat1	6.70267e-52	-2.00936	0.069	0.357	1.07417e-47
Selenbp2	8.12426e-52	-0.890552	0.457	0.868	1.30199e-47
Abcd3	9.89353e-52	-1.04721	0.195	0.568	1.58554e-47
Fam162a	1.14345e-51	2.02958	0.536	0.167	1.8325e-47
Ddi2	1.3803e-51	-0.971901	0.098	0.413	2.21206e-47
Fcgrt	1.8982e-51	-0.863111	0.049	0.304	3.04206e-47
Car3	2.03543e-51	-0.770766	0.714	0.974	3.26199e-47
Prdx1	2.56613e-51	0.794331	0.947	0.937	4.11248e-47
Gm31583	4.54859e-51	-0.695483	0.003	0.165	7.28957e-47
Srebf1	4.55862e-51	-0.664956	0.021	0.232	7.30565e-47
Serinc1	4.97281e-51	-0.879089	0.061	0.336	7.96943e-47
Aldh4a1	5.22681e-51	-0.996367	0.178	0.541	8.37648e-47
BC024386	7.07558e-51	-1.16139	0.097	0.401	1.13393e-46
Timm13	1.14068e-50	1.76091	0.632	0.357	1.82805e-46
Retreg2	1.24828e-50	-0.87061	0.049	0.306	2.00049e-46
B4galnt1	1.31319e-50	-0.831977	0.033	0.265	2.10452e-46
Sec24a	2.16182e-50	-0.921727	0.06	0.329	3.46453e-46
Serinc3	2.62023e-50	-0.858072	0.046	0.297	4.19918e-46
Slc47a1	4.13288e-50	-0.696318	0.006	0.176	6.62336e-46
Slc37a4	4.48029e-50	-0.721128	0.015	0.209	7.18011e-46
Prodh2	5.0728e-50	-0.894497	0.037	0.271	8.12967e-46
Celf1	5.09426e-50	-0.937813	0.099	0.408	8.16406e-46
Ndst1	5.17479e-50	-0.701659	0.039	0.281	8.29312e-46
Ndufs7	5.34502e-50	1.89183	0.561	0.216	8.56594e-46
Lbp	6.7277e-50	-0.80476	0.021	0.225	1.07818e-45
Alas2	9.15225e-50	-0.968068	0.082	0.376	1.46674e-45
Selenot	9.15228e-50	-0.93137	0.069	0.346	1.46674e-45
Degs1	1.58628e-49	-0.695407	0.024	0.234	2.54218e-45
Scp2	1.84956e-49	-0.578723	0.972	0.998	2.9641e-45
Npc1	2.37303e-49	-0.67249	0.017	0.216	3.80302e-45
H3f3b	2.82547e-49	1.50735	0.71	0.515	4.52809e-45
Nfib	2.96537e-49	-0.909204	0.095	0.397	4.7523e-45
Plxnb2	3.35113e-49	-0.706393	0.04	0.281	5.37052e-45
Atp11c	3.91613e-49	-0.855685	0.043	0.288	6.27599e-45
Mat1a	4.8519e-49	-0.859385	0.685	0.954	7.77565e-45
Mpc2	5.97924e-49	1.74284	0.633	0.353	9.58233e-45
Dnajc3	8.24561e-49	-0.892153	0.1	0.408	1.32144e-44
Apom	8.63603e-49	-0.776764	0.147	0.506	1.38401e-44
Cyp4a12b	1.13571e-48	-0.662782	0.017	0.211	1.82009e-44
Kdelr2	1.29331e-48	-0.823129	0.106	0.422	2.07266e-44
Rpl10	1.6004e-48	1.6507	0.653	0.401	2.56481e-44
Serf2	1.76508e-48	1.02341	0.824	0.749	2.82872e-44
Stt3a	1.91846e-48	-0.775049	0.018	0.213	3.07453e-44
Syvn1	2.55309e-48	-0.734333	0.019	0.218	4.09159e-44
Por	2.69482e-48	-0.827095	0.049	0.302	4.31873e-44
Fads2	3.34438e-48	-0.864084	0.148	0.494	5.35971e-44
Apof	3.82099e-48	-0.949092	0.279	0.675	6.12352e-44
Lgals1	6.09891e-48	2.0382	0.404	0.032	9.77412e-44
Hmgcr	6.83806e-48	-0.750658	0.024	0.23	1.09587e-43
Mrpl20	7.32036e-48	1.9276	0.52	0.165	1.17316e-43
Selenoi	7.90783e-48	-0.701847	0.017	0.211	1.26731e-43
Mst1	8.57777e-48	-0.905995	0.035	0.262	1.37467e-43
Ergic1	1.1275e-47	-0.888275	0.035	0.255	1.80693e-43
Pgm1	1.15767e-47	-0.971762	0.143	0.476	1.85528e-43
Actn4	1.86936e-47	-0.761716	0.051	0.302	2.99584e-43
Wsb1	2.61252e-47	-0.680731	0.004	0.16	4.18682e-43
Slc25a22	3.4967e-47	-0.84411	0.101	0.401	5.60381e-43
Acsf2	3.60309e-47	-0.829315	0.053	0.306	5.77431e-43
Slc25a42	3.64644e-47	-0.730793	0.015	0.197	5.84378e-43
Uqcrq	3.91371e-47	0.933175	0.881	0.849	6.27211e-43
Ndufa8	3.91699e-47	1.82715	0.579	0.274	6.27736e-43
Dag1	5.71345e-47	-0.654494	0.003	0.155	9.15638e-43
Sec63	6.07692e-47	-0.811061	0.041	0.274	9.73886e-43
Pcsk6	6.33325e-47	-0.629359	0.017	0.209	1.01497e-42
Hacd3	6.95374e-47	-0.841017	0.038	0.265	1.11441e-42
Tspan12	9.11447e-47	-0.820469	0.072	0.346	1.46068e-42
Ugt2b38	1.09096e-46	-0.573571	0.001	0.142	1.74838e-42
Dpys	1.14892e-46	-0.851869	0.159	0.503	1.84126e-42
Tmem63b	1.51735e-46	-0.771908	0.024	0.227	2.4317e-42
Fpgs	1.59728e-46	-0.895912	0.072	0.341	2.55981e-42
Tob1	1.83783e-46	-0.92293	0.138	0.464	2.9453e-42
Tmem19	2.46382e-46	-0.882584	0.071	0.339	3.94851e-42
Ggcx	2.64068e-46	-0.740661	0.01	0.179	4.23196e-42
Nr5a2	3.31307e-46	-0.830457	0.029	0.239	5.30953e-42
Sec16b	3.54208e-46	-0.655459	0.021	0.216	5.67654e-42
Insr	6.14204e-46	-0.638812	0.013	0.19	9.84323e-42
Fam214a	6.4825e-46	-0.756928	0.024	0.223	1.03889e-41
Ifi27	6.81802e-46	2.25397	0.498	0.155	1.09266e-41
Pdcd4	7.09413e-46	-0.960499	0.146	0.471	1.13691e-41
Scarb2	8.6427e-46	-0.882814	0.076	0.346	1.38508e-41
Slc35d1	9.20171e-46	-0.801099	0.1	0.404	1.47467e-41
Prkd3	1.00589e-45	-0.798326	0.054	0.299	1.61204e-41
Hes6	1.06937e-45	-0.827078	0.087	0.374	1.71377e-41
Ido2	1.15104e-45	-0.6814	0.022	0.218	1.84465e-41
Mmd	1.43794e-45	-0.92813	0.115	0.422	2.30444e-41
Lamtor2	1.68305e-45	1.86438	0.547	0.23	2.69726e-41
Ssr3	1.80877e-45	-0.866584	0.105	0.404	2.89874e-41
Sod1	1.82954e-45	-0.937851	0.48	0.81	2.93202e-41
Tmem86b	1.84527e-45	-0.836443	0.077	0.35	2.95723e-41
Gpr146	1.98477e-45	-0.612441	0.015	0.193	3.1808e-41
Atp1a1	1.98852e-45	-0.746825	0.076	0.35	3.18681e-41
Hsd3b3	2.08425e-45	-0.891538	0.095	0.381	3.34021e-41
Txnip	2.78506e-45	-0.620608	0.007	0.165	4.46334e-41
Cyp2u1	3.13976e-45	-0.686103	0.028	0.234	5.03177e-41
Clec2d	3.22293e-45	-1.05632	0.093	0.378	5.16507e-41
BC005537	3.80561e-45	-0.859794	0.127	0.445	6.09887e-41
Fis1	5.57161e-45	1.86617	0.538	0.216	8.92906e-41
Glrx5	8.60952e-45	1.70872	0.602	0.325	1.37976e-40
D8Ertd738e	1.23122e-44	1.63845	0.618	0.362	1.97315e-40
Scarb1	1.30083e-44	-0.675689	0.015	0.19	2.0847e-40
Iqgap2	1.38499e-44	-0.787442	0.096	0.39	2.21959e-40
Gm13775	1.65927e-44	-0.744197	0.004	0.151	2.65914e-40
Pomp	1.87058e-44	1.58348	0.626	0.362	2.9978e-40
Mettl7a1	1.90784e-44	-0.699519	0.053	0.295	3.0575e-40
Cish	2.29253e-44	-0.51101	0.004	0.151	3.67401e-40
Hhex	2.55554e-44	-0.881489	0.165	0.499	4.09551e-40
Emc1	2.88999e-44	-0.617619	0.008	0.167	4.63149e-40
Cox17	3.27282e-44	1.68977	0.602	0.332	5.24502e-40
Apoc4	3.94734e-44	0.987985	0.912	0.861	6.326e-40
Dbt	4.72366e-44	-0.779679	0.046	0.274	7.57014e-40
Abcc6	5.16256e-44	-0.527151	0.003	0.144	8.27351e-40
Sdc1	5.39904e-44	-0.796132	0.116	0.42	8.65251e-40
Ero1lb	8.02242e-44	-0.60077	0.019	0.202	1.28567e-39
Zfp36l2	1.03076e-43	-0.585747	0.021	0.209	1.65189e-39
Rab5b	1.11588e-43	-0.780322	0.034	0.244	1.78831e-39
Ndufb9	1.26583e-43	1.30367	0.731	0.603	2.02862e-39
Hsd17b12	1.2789e-43	-0.782269	0.073	0.336	2.04956e-39
St6gal1	1.46507e-43	-0.673811	0.018	0.2	2.34793e-39
Hlf	2.39422e-43	-0.606707	0.017	0.195	3.83698e-39
Gaa	2.62054e-43	-0.532305	0.009	0.167	4.19968e-39
Cers2	3.31643e-43	-0.834093	0.175	0.52	5.31492e-39
Dcaf11	3.65962e-43	-0.965219	0.174	0.506	5.86491e-39
Prkar2a	3.89737e-43	-0.737739	0.083	0.355	6.24593e-39
Mug2	4.78562e-43	-0.730211	0.067	0.323	7.66943e-39
Chp1	4.89028e-43	-0.920503	0.206	0.552	7.83716e-39
Larp1	5.4085e-43	-0.722062	0.082	0.353	8.66767e-39
Selenos	6.17809e-43	-0.811531	0.065	0.316	9.90101e-39
Lman2	7.44955e-43	-0.9067	0.105	0.385	1.19387e-38
Zdhhc9	7.71511e-43	-0.623463	0.024	0.213	1.23642e-38
Sgpp1	8.43664e-43	-0.631012	0.017	0.193	1.35206e-38
Rpl36a	8.48917e-43	1.69486	0.588	0.32	1.36047e-38
Gldc	8.67712e-43	-0.843649	0.166	0.501	1.39059e-38
Nfia	9.05312e-43	-0.847662	0.134	0.445	1.45085e-38
Mup14	9.48408e-43	-0.76292	0.025	0.216	1.51992e-38
Abcc3	9.9756e-43	-0.711029	0.028	0.227	1.59869e-38
Enpp2	1.04341e-42	-0.61191	0.008	0.16	1.67218e-38
Pon1	1.17416e-42	-1.02613	0.186	0.515	1.88171e-38
Lmbrd2	1.25583e-42	-0.597453	0.037	0.251	2.0126e-38
Myl6	1.34472e-42	1.22702	0.737	0.624	2.15506e-38
Stard4	1.396e-42	-0.678242	0.032	0.234	2.23723e-38
Plbd2	2.10646e-42	-0.62442	0.019	0.2	3.37582e-38
St3gal5	2.46623e-42	-0.712998	0.029	0.227	3.95238e-38
Mavs	3.15808e-42	-0.656394	0.02	0.2	5.06114e-38
Serpina10	3.93354e-42	-0.762374	0.105	0.392	6.30388e-38
Vwa8	5.66118e-42	-0.657779	0.027	0.22	9.0726e-38
Pm20d1	6.44042e-42	-0.556202	0.008	0.16	1.03214e-37
Camk1d	6.60008e-42	-0.686424	0.03	0.23	1.05773e-37
Mfsd1	1.09764e-41	-0.679881	0.03	0.23	1.75907e-37
Dnajb11	1.18186e-41	-0.676577	0.072	0.327	1.89405e-37
Cox8a	1.24873e-41	0.940146	0.832	0.766	2.00122e-37
Bmp1	1.36676e-41	-0.663523	0.015	0.183	2.19036e-37
S100a11	1.79289e-41	1.99019	0.349	0.016	2.87329e-37
Ubr2	2.33464e-41	-0.625165	0.019	0.193	3.7415e-37
Glo1	3.14786e-41	-0.904815	0.424	0.768	5.04476e-37
9530068E07Rik	3.81076e-41	-0.69143	0.042	0.255	6.10712e-37
Sec61b	4.90457e-41	1.5869	0.615	0.369	7.86006e-37
Agpat2	7.68613e-41	-0.772232	0.236	0.594	1.23178e-36
Foxp1	1.01802e-40	-0.55484	0.018	0.19	1.63148e-36
Ndufc1	1.24871e-40	1.42002	0.676	0.494	2.00118e-36
Saa1	1.25024e-40	-0.779514	0.072	0.327	2.00364e-36
Adtrp	1.27428e-40	-0.809164	0.066	0.306	2.04216e-36
Gpam	1.30767e-40	-0.692921	0.066	0.309	2.09568e-36
Xiap	1.31006e-40	-0.810268	0.107	0.39	2.0995e-36
Mrpl22	1.38249e-40	1.79067	0.38	0.049	2.21558e-36
Acly	1.60736e-40	-0.767073	0.183	0.522	2.57595e-36
1810058I24Rik	2.33169e-40	1.84646	0.511	0.204	3.73677e-36
Srrm2	2.68509e-40	-0.804889	0.083	0.343	4.30312e-36
Rps4x	3.18151e-40	1.21706	0.736	0.622	5.09869e-36
Atp6ap1	3.34892e-40	-0.631643	0.014	0.174	5.36698e-36
Usp19	3.4987e-40	-0.59225	0.017	0.186	5.60702e-36
Pttg1ip	4.24329e-40	-0.948425	0.115	0.392	6.8003e-36
Hgfac	4.38262e-40	-0.680954	0.037	0.239	7.02358e-36
Tmem33	5.35573e-40	-0.73773	0.067	0.306	8.5831e-36
Btg1	5.7987e-40	-0.83196	0.148	0.455	9.293e-36
Tm9sf1	6.61964e-40	-0.688411	0.018	0.186	1.06086e-35
Psmd8	7.21559e-40	1.66231	0.574	0.309	1.15637e-35
Coq7	7.48934e-40	1.80057	0.403	0.074	1.20024e-35
Rcl1	9.99687e-40	-0.831136	0.222	0.561	1.6021e-35
Ndufa7	1.0536e-39	1.41941	0.65	0.45	1.6885e-35
Habp2	1.29888e-39	-0.535713	0.022	0.2	2.08159e-35
Sec61a1	1.40484e-39	-0.76724	0.152	0.478	2.2514e-35
Mmut	1.46399e-39	-0.695773	0.056	0.283	2.34619e-35
Fam234a	1.48658e-39	-0.615527	0.019	0.188	2.38239e-35
Csrnp1	1.65002e-39	-0.539726	0.005	0.139	2.64432e-35
Trp53inp2	1.91369e-39	-0.679639	0.091	0.357	3.06688e-35
Psmb1	1.98582e-39	1.67864	0.549	0.267	3.18248e-35
Mrpl12	2.15998e-39	1.57592	0.588	0.339	3.46159e-35
Ass1	2.55088e-39	1.08219	0.959	0.94	4.08804e-35
Rpl8	3.60274e-39	1.25932	0.717	0.587	5.77375e-35
Cyb5b	3.66791e-39	-0.925551	0.297	0.64	5.8782e-35
Ctsh	5.14413e-39	-0.782983	0.159	0.471	8.24398e-35
Scap	5.54759e-39	-0.599664	0.017	0.181	8.89056e-35
Slc6a13	5.55729e-39	-0.764062	0.129	0.422	8.90611e-35
Ndufa5	6.24801e-39	1.53793	0.602	0.357	1.00131e-34
Eef2	7.18649e-39	-0.762778	0.4	0.763	1.15171e-34
Dgcr2	7.25233e-39	-0.558039	0.01	0.158	1.16226e-34
2900097C17Rik	7.34226e-39	-0.702144	0.065	0.299	1.17667e-34
Rpl37a	8.04839e-39	0.782401	0.9	0.817	1.28984e-34
Slc16a10	8.86031e-39	-0.535594	0.01	0.155	1.41995e-34
Zfp395	1.03348e-38	-0.599371	0.018	0.183	1.65625e-34
Pcsk9	1.13029e-38	-0.490242	0.003	0.13	1.81141e-34
Deptor	1.43316e-38	-0.685699	0.104	0.376	2.29678e-34
H13	1.51873e-38	-0.742828	0.085	0.339	2.43392e-34
Vegfa	1.52792e-38	-0.765214	0.027	0.209	2.44865e-34
Rpl10a	1.54709e-38	1.20874	0.728	0.603	2.47937e-34
Slc22a7	2.04258e-38	-0.572276	0.008	0.148	3.27344e-34
Rpl14	2.30297e-38	1.37265	0.661	0.476	3.69074e-34
Rpsa	2.79356e-38	0.947075	0.805	0.74	4.47696e-34
Ddx3x	3.44298e-38	-0.647964	0.107	0.385	5.51772e-34
Enpep	3.4633e-38	-0.407678	0.004	0.132	5.55029e-34
Slc16a2	4.12461e-38	-0.55981	0.026	0.204	6.6101e-34
Ctsd	4.20768e-38	-0.780049	0.132	0.429	6.74323e-34
Psmb3	4.30725e-38	1.60174	0.527	0.234	6.90279e-34
Cldn12	4.53751e-38	-0.541015	0.01	0.153	7.27181e-34
Entpd8	5.2205e-38	-0.600355	0.021	0.19	8.36637e-34
Abcc2	5.31343e-38	-0.780025	0.104	0.374	8.5153e-34
Prodh	5.6728e-38	-0.712664	0.055	0.274	9.09123e-34
Dipk2a	5.70402e-38	-0.571263	0.013	0.165	9.14126e-34
Ldhd	6.83472e-38	-0.759174	0.084	0.332	1.09533e-33
Uqcrfs1	6.86107e-38	1.53734	0.616	0.415	1.09955e-33
Adh5	6.91382e-38	1.67756	0.565	0.316	1.10801e-33
Aurkaip1	7.3214e-38	1.73804	0.47	0.167	1.17333e-33
F10	7.56318e-38	-0.759941	0.204	0.538	1.21207e-33
Scnn1a	8.80511e-38	-0.462613	0.001	0.118	1.41111e-33
Sgpl1	9.70345e-38	-0.461467	0.011	0.158	1.55507e-33
Gm26917	1.51088e-37	-1.47095	0.03	0.213	2.42134e-33
Hist1h4h	1.66171e-37	2.13565	0.33	0.023	2.66306e-33
Pcx	2.5382e-37	-0.725469	0.115	0.387	4.06772e-33
Lgr4	3.42652e-37	-0.502396	0.009	0.148	5.49134e-33
Clmn	4.86206e-37	-0.553796	0.033	0.22	7.79194e-33
Rps14	6.97646e-37	1.07594	0.755	0.682	1.11805e-32
Ubr4	8.94138e-37	-0.524392	0.033	0.22	1.43295e-32
Slc25a45	9.59549e-37	-0.544101	0.01	0.148	1.53777e-32
Nectin2	1.11724e-36	-0.52828	0.011	0.153	1.79048e-32
C8g	1.12617e-36	-0.740667	0.422	0.782	1.8048e-32
Akr1a1	1.32757e-36	1.50031	0.617	0.422	2.12757e-32
Gna12	1.37109e-36	-0.686927	0.067	0.295	2.19732e-32
Car14	1.49111e-36	-0.571406	0.012	0.158	2.38965e-32
Colgalt1	1.70379e-36	-0.469066	0.01	0.148	2.73049e-32
Uggt1	1.86987e-36	-0.455838	0.01	0.148	2.99665e-32
Cpt1a	1.97517e-36	-0.662454	0.046	0.248	3.16541e-32
Ppa1	2.55776e-36	1.28221	0.678	0.531	4.09907e-32
Naa80	2.60815e-36	-0.665734	0.049	0.253	4.17982e-32
Mbl1	2.78764e-36	-0.757835	0.146	0.434	4.46747e-32
Tmem256	3.15618e-36	-0.703366	0.225	0.582	5.05809e-32
Akr1c14	3.27005e-36	-0.825516	0.173	0.478	5.24058e-32
Pank3	4.09849e-36	-0.712692	0.035	0.218	6.56824e-32
Eci1	4.20153e-36	1.71336	0.475	0.186	6.73337e-32
Psma3	4.36116e-36	1.60941	0.502	0.211	6.98919e-32
Atp13a1	4.46891e-36	-0.47569	0.007	0.137	7.16187e-32
Chd3	4.48802e-36	-0.562495	0.018	0.174	7.19251e-32
Snrpe	4.72258e-36	1.65782	0.511	0.237	7.56841e-32
Cluh	5.22634e-36	-0.639229	0.134	0.418	8.37572e-32
Nfix	5.25958e-36	-0.698493	0.076	0.311	8.429e-32
Rpl7a	6.25257e-36	1.28391	0.654	0.471	1.00204e-31
Prox1	6.50429e-36	-0.578861	0.06	0.278	1.04238e-31
Mup18	6.96997e-36	-0.756891	0.005	0.128	1.11701e-31
Ces1g	7.16922e-36	-0.917161	0.1	0.35	1.14894e-31
Ndufb10	7.65227e-36	1.53055	0.559	0.292	1.22635e-31
Etfdh	9.25751e-36	-0.613735	0.044	0.241	1.48361e-31
Klf15	9.79897e-36	-0.719677	0.08	0.313	1.57038e-31
Slc6a12	1.08529e-35	-0.521681	0.012	0.153	1.73929e-31
Aox3	1.09093e-35	-0.771357	0.239	0.566	1.74832e-31
Hectd1	1.20997e-35	-0.653883	0.062	0.283	1.9391e-31
Il6st	1.2103e-35	-0.560795	0.015	0.165	1.93962e-31
Idh1	1.21728e-35	-0.764699	0.32	0.666	1.95081e-31
Nectin3	1.22677e-35	-0.451965	0.015	0.165	1.96603e-31
Aup1	1.37025e-35	-0.582894	0.068	0.295	2.19597e-31
Slc25a47	1.44855e-35	-0.765887	0.295	0.636	2.32145e-31
Dazap2	1.45607e-35	-0.766706	0.101	0.353	2.33349e-31
Hnrnpl	1.51216e-35	-0.744399	0.055	0.265	2.42338e-31
2310001H17Rik	1.52085e-35	-0.532306	0.025	0.193	2.43731e-31
Socs2	1.88708e-35	-0.489347	0.003	0.121	3.02424e-31
Pxmp4	1.89226e-35	-0.740783	0.123	0.392	3.03253e-31
Cd81	2.67701e-35	-0.703233	0.213	0.543	4.29018e-31
Sh3bp5	3.18861e-35	-0.686278	0.038	0.223	5.11007e-31
Mylk	3.92148e-35	-0.57779	0.012	0.153	6.28456e-31
Tmem250-ps	4.0201e-35	-0.571274	0.036	0.22	6.44261e-31
Plpp3	4.30106e-35	-0.548906	0.028	0.2	6.89288e-31
Tram1	4.49142e-35	-0.695077	0.12	0.39	7.19795e-31
Kmo	5.28064e-35	-0.645973	0.157	0.448	8.46276e-31
Klhl24	5.79442e-35	-0.58776	0.034	0.213	9.28613e-31
Stat3	6.08853e-35	-0.639141	0.087	0.332	9.75747e-31
Serpina12	6.98258e-35	-0.705523	0.087	0.332	1.11903e-30
Btd	7.75775e-35	-0.462318	0.012	0.151	1.24326e-30
Prkcsh	8.46749e-35	-0.545577	0.037	0.223	1.357e-30
Haao	8.50261e-35	-0.909423	0.221	0.543	1.36263e-30
Cebpa	1.0709e-34	-0.729693	0.22	0.534	1.71622e-30
Atp5o	1.22285e-34	1.36381	0.633	0.471	1.95973e-30
Selenoo	1.33482e-34	-0.622303	0.051	0.251	2.13918e-30
Irs2	1.33933e-34	-0.481742	0.007	0.132	2.14642e-30
Timm8b	1.60367e-34	1.5328	0.536	0.265	2.57005e-30
B4galt1	1.69346e-34	-0.516058	0.017	0.165	2.71393e-30
Mrpl17	1.88314e-34	1.62672	0.474	0.193	3.01792e-30
Acot13	1.97151e-34	1.69697	0.401	0.104	3.15955e-30
Mup9	2.23906e-34	-0.968657	0.006	0.125	3.58832e-30
Edem1	2.5363e-34	-0.619052	0.1	0.353	4.06468e-30
Rbp4	2.61687e-34	-0.588911	0.925	0.988	4.1938e-30
Sil1	2.99234e-34	-0.533365	0.019	0.172	4.79552e-30
Maged1	3.04647e-34	-0.654276	0.105	0.36	4.88227e-30
Eif4g1	3.20522e-34	-0.628237	0.152	0.445	5.13669e-30
Cmah	3.23557e-34	-0.690289	0.084	0.318	5.18533e-30
Coq8a	3.62032e-34	-0.811511	0.138	0.404	5.80193e-30
Sqle	4.42839e-34	-0.506013	0.02	0.174	7.09694e-30
Slc31a1	4.53694e-34	-0.743352	0.087	0.32	7.2709e-30
Nectin1	4.58093e-34	-0.428042	0.015	0.158	7.3414e-30
Nox4	4.65142e-34	-0.373575	0.003	0.114	7.45437e-30
Tmem56	5.17919e-34	-0.753321	0.139	0.413	8.30017e-30
Suclg2	5.18293e-34	-0.708522	0.284	0.619	8.30617e-30
Grpel1	6.62257e-34	1.53622	0.55	0.313	1.06133e-29
Mgst3	6.88498e-34	1.76319	0.304	0.021	1.10339e-29
Tmx2	7.2216e-34	-0.600946	0.016	0.16	1.15733e-29
Magt1	7.59064e-34	-0.548513	0.037	0.218	1.21648e-29
Ndufa11	7.69238e-34	1.63749	0.479	0.206	1.23278e-29
Sap18	8.09331e-34	1.63462	0.37	0.077	1.29703e-29
Nat8f1	8.13238e-34	-0.703874	0.185	0.492	1.30329e-29
Slc33a1	8.53451e-34	-0.557326	0.024	0.183	1.36774e-29
Snrk	8.53624e-34	-0.482412	0.027	0.193	1.36802e-29
Tmco1	8.95684e-34	-0.682156	0.134	0.404	1.43542e-29
Etnk1	9.9535e-34	-0.487283	0.049	0.246	1.59515e-29
Mgst1	1.27735e-33	-0.555837	0.871	0.958	2.04708e-29
Atg9a	1.29144e-33	-0.467937	0.01	0.142	2.06966e-29
Plk3	1.57666e-33	-0.596477	0.061	0.271	2.52675e-29
Epb41l4b	1.70349e-33	-0.62505	0.042	0.225	2.73001e-29
Tubb4b	1.80064e-33	1.73178	0.561	0.339	2.88571e-29
Fads6	1.95287e-33	-0.58553	0.033	0.206	3.12967e-29
St3gal1	2.75737e-33	-0.67156	0.04	0.22	4.41897e-29
Abhd17c	2.91146e-33	-0.57383	0.05	0.246	4.66591e-29
Paip2b	3.32231e-33	-0.492493	0.015	0.153	5.32434e-29
Tex2	3.60131e-33	-0.513928	0.075	0.299	5.77147e-29
Atp5f1	3.72296e-33	1.17927	0.692	0.582	5.96642e-29
Ndufb6	3.73202e-33	1.52164	0.462	0.172	5.98093e-29
Pdxk	3.96945e-33	-0.609519	0.026	0.186	6.36143e-29
Pgrmc1	5.83894e-33	-0.697702	0.477	0.812	9.35748e-29
Mrpl21	7.52293e-33	1.64206	0.357	0.07	1.20563e-28
Pbld2	7.55297e-33	-0.711058	0.071	0.285	1.21044e-28
Thrsp	7.97998e-33	-0.647727	0.263	0.615	1.27887e-28
Gpc4	8.34065e-33	-0.480497	0.012	0.146	1.33667e-28
Hspa8	8.50543e-33	1.15601	0.74	0.68	1.36308e-28
Pafah2	8.59054e-33	-0.732207	0.046	0.232	1.37672e-28
F11r	8.64042e-33	-0.617437	0.034	0.206	1.38471e-28
Sult5a1	9.98621e-33	-0.495844	0.006	0.121	1.60039e-28
Ubxn1	1.01637e-32	1.59217	0.527	0.29	1.62884e-28
Cd47	1.12285e-32	-0.637702	0.061	0.265	1.79949e-28
Cdh2	1.14535e-32	-0.587289	0.059	0.267	1.83553e-28
Slc30a10	1.28377e-32	-0.471612	0.006	0.121	2.05737e-28
Ppm1k	1.29163e-32	-0.557738	0.045	0.232	2.06996e-28
Eif3i	1.31648e-32	1.51647	0.385	0.093	2.10979e-28
Ndufs4	1.38649e-32	1.62266	0.431	0.146	2.22199e-28
Sucnr1	1.49113e-32	-0.533576	0.007	0.125	2.38968e-28
Atl3	1.77062e-32	-0.652706	0.05	0.241	2.83759e-28
Sypl	2.30261e-32	-0.672434	0.058	0.26	3.69016e-28
Pim3	2.83311e-32	-0.725022	0.043	0.223	4.54034e-28
Smim27	3.41613e-32	-0.752148	0.062	0.26	5.4747e-28
Ctsc	3.61786e-32	-0.542159	0.01	0.135	5.79798e-28
Gfra1	4.60455e-32	-0.614403	0.047	0.234	7.37926e-28
Lpcat3	4.91387e-32	-0.572023	0.026	0.183	7.87497e-28
Rdh16f2	4.93756e-32	-0.63519	0.041	0.218	7.91294e-28
Aqp8	5.1181e-32	-0.571288	0.071	0.288	8.20226e-28
Shmt1	5.23696e-32	-0.718804	0.088	0.313	8.39275e-28
Nudt7	5.34356e-32	-0.725567	0.421	0.759	8.56358e-28
Psmb4	6.32892e-32	1.5692	0.486	0.223	1.01427e-27
Fbxo21	6.96668e-32	-0.609468	0.053	0.244	1.11648e-27
Stim1	8.33634e-32	-0.445153	0.006	0.121	1.33598e-27
Srpr	8.57106e-32	-0.567897	0.051	0.244	1.3736e-27
Prnp	1.12106e-31	-0.442866	0.003	0.109	1.79661e-27
Cyp26a1	1.3252e-31	-0.601469	0.015	0.151	2.12376e-27
Slc36a1	1.33716e-31	-0.459614	0.009	0.13	2.14294e-27
Calu	1.33911e-31	-0.541316	0.026	0.181	2.14606e-27
Serpina11	1.43182e-31	-0.592122	0.047	0.232	2.29463e-27
Gadd45gip1	1.55218e-31	1.53247	0.413	0.13	2.48752e-27
Abat	1.76918e-31	-0.639273	0.169	0.455	2.83528e-27
Ran	1.77827e-31	1.37922	0.604	0.432	2.84986e-27
Hs3st3b1	1.85149e-31	-0.532241	0.025	0.176	2.9672e-27
Ugt2b36	2.37765e-31	-0.747142	0.215	0.51	3.81042e-27
Gm5617	2.47695e-31	1.6102	0.412	0.135	3.96956e-27
Slirp	2.85901e-31	1.5167	0.356	0.074	4.58185e-27
Csk	3.35851e-31	-0.701529	0.051	0.239	5.38235e-27
Ogt	3.42255e-31	-0.43691	0.005	0.114	5.48498e-27
Mindy1	3.67476e-31	-0.609159	0.064	0.265	5.88917e-27
Ces2e	3.78494e-31	-0.511687	0.044	0.225	6.06574e-27
Prelid1	3.78755e-31	1.50719	0.55	0.336	6.06992e-27
Grina	4.44858e-31	-0.684552	0.12	0.367	7.12929e-27
Srxn1	4.69132e-31	2.03808	0.334	0.063	7.5183e-27
Bax	5.40778e-31	1.72167	0.353	0.077	8.66651e-27
Elovl1	5.49602e-31	-0.529572	0.028	0.186	8.80793e-27
Sptbn2	5.62443e-31	-0.411762	0.011	0.137	9.01371e-27
Cox19	5.80232e-31	1.6504	0.404	0.132	9.2988e-27
Ptk2b	5.81463e-31	-0.557174	0.015	0.148	9.31852e-27
Bola2	5.91539e-31	1.59893	0.492	0.241	9.48e-27
Slc38a10	6.24659e-31	-0.52861	0.017	0.153	1.00108e-26
Gpx1	6.40858e-31	0.626583	0.964	0.944	1.02704e-26
Commd3	6.64552e-31	1.59095	0.454	0.193	1.06501e-26
Laptm4a	6.65364e-31	-0.622096	0.139	0.404	1.06631e-26
Lima1	6.85832e-31	-0.581583	0.018	0.155	1.09911e-26
Efna1	7.66774e-31	-0.516545	0.034	0.2	1.22883e-26
Onecut2	7.76953e-31	-0.643972	0.115	0.357	1.24515e-26
Pdcd5	7.8811e-31	1.59698	0.473	0.211	1.26302e-26
Keg1	8.65434e-31	-0.727143	0.146	0.408	1.38695e-26
Nedd8	8.88633e-31	1.43	0.566	0.362	1.42412e-26
Clcn4	9.11511e-31	-0.381056	0.008	0.125	1.46079e-26
Aprt	9.40171e-31	1.56601	0.421	0.144	1.50672e-26
Gulo	1.09541e-30	-0.929211	0.125	0.371	1.7555e-26
R3hdm4	1.1797e-30	-0.61436	0.03	0.188	1.89058e-26
Acaa2	1.1877e-30	1.02772	0.738	0.645	1.90341e-26
Ncln	1.22436e-30	-0.372738	0.013	0.142	1.96216e-26
Slc41a2	1.31139e-30	-0.396149	0.012	0.137	2.10163e-26
Lpin1	1.34468e-30	-0.57083	0.06	0.258	2.15498e-26
Gnmt	1.43699e-30	1.07474	0.886	0.928	2.30293e-26
Clptm1	1.89951e-30	-0.523438	0.034	0.197	3.04415e-26
Ulk1	2.34314e-30	-0.531864	0.02	0.16	3.75512e-26
Tns1	2.49483e-30	-0.552423	0.015	0.146	3.99822e-26
Rpl38	2.55693e-30	0.676034	0.88	0.879	4.09774e-26
Dnajc19	2.65361e-30	1.52095	0.505	0.274	4.25267e-26
Proc	2.67078e-30	-0.688624	0.159	0.425	4.28019e-26
Myo1b	2.7456e-30	-0.692645	0.139	0.399	4.40009e-26
Paics	2.83558e-30	-0.628924	0.147	0.411	4.5443e-26
Epas1	3.11649e-30	-0.59046	0.04	0.209	4.99448e-26
Iyd	3.17724e-30	-0.448032	0.05	0.234	5.09184e-26
Tomm7	3.30551e-30	1.2764	0.622	0.469	5.2974e-26
Ncstn	3.70547e-30	-0.49681	0.01	0.13	5.93838e-26
Atp5g2	3.84453e-30	1.06641	0.695	0.603	6.16124e-26
Rnf139	3.86767e-30	-0.429875	0.009	0.125	6.19833e-26
Slc20a2	4.12982e-30	-0.367625	0.008	0.121	6.61846e-26
Pcbp2	4.28463e-30	-0.654426	0.254	0.566	6.86656e-26
Sun2	4.78912e-30	-0.43507	0.007	0.118	7.67504e-26
Atp6ap2	5.44182e-30	-0.425866	0.008	0.121	8.72107e-26
Retreg3	6.54256e-30	-0.42422	0.024	0.172	1.04851e-25
Sgms2	6.58285e-30	-0.609489	0.033	0.193	1.05497e-25
Psmb2	7.07362e-30	1.58702	0.444	0.188	1.13362e-25
Fasn	7.51407e-30	-0.622979	0.168	0.445	1.2042e-25
Cept1	8.16014e-30	-0.469675	0.028	0.181	1.30774e-25
Lypla2	8.3146e-30	-0.507546	0.031	0.188	1.3325e-25
Tmem30a	8.33343e-30	-0.559626	0.104	0.341	1.33552e-25
Acp5	8.50491e-30	-0.636428	0.082	0.295	1.363e-25
Mia2	8.71604e-30	-0.580128	0.134	0.392	1.39683e-25
Mdh2	9.02543e-30	1.30255	0.623	0.469	1.44642e-25
March8	9.73518e-30	-0.70857	0.045	0.218	1.56016e-25
Pcyox1	1.01272e-29	-0.444499	0.033	0.193	1.62299e-25
Sidt2	1.13171e-29	-0.520855	0.032	0.19	1.81368e-25
Slc17a3	1.20246e-29	-0.536928	0.025	0.172	1.92705e-25
Mbnl1	1.35934e-29	-0.542413	0.076	0.285	2.17847e-25
Itpr2	1.35958e-29	-0.375814	0.006	0.111	2.17887e-25
Mettl26	1.53548e-29	-0.588107	0.111	0.353	2.46077e-25
Irak1	1.54265e-29	-0.563009	0.042	0.211	2.47226e-25
Slc45a3	1.57897e-29	-0.388782	0.006	0.114	2.53046e-25
Pcbd1	1.66672e-29	1.0641	0.688	0.608	2.67109e-25
Atp5b	1.79372e-29	0.880745	0.77	0.698	2.87461e-25
Pcbp1	1.89037e-29	-0.691244	0.252	0.561	3.02951e-25
Uqcrh	1.97151e-29	0.964306	0.732	0.659	3.15954e-25
Fam20c	2.20896e-29	-0.525325	0.015	0.144	3.54007e-25
Gm4756	2.40871e-29	-0.426455	0.01	0.128	3.8602e-25
Hnrnpa2b1	2.52584e-29	-0.625803	0.288	0.603	4.04791e-25
Slc44a1	2.5673e-29	-0.443083	0.012	0.132	4.11435e-25
Col27a1	2.57082e-29	-0.38927	0.001	0.093	4.11999e-25
Ppm1b	2.5713e-29	-0.547115	0.071	0.274	4.12076e-25
Hagh	2.62033e-29	1.35952	0.586	0.408	4.19934e-25
Reep3	2.72952e-29	-0.608683	0.107	0.336	4.37432e-25
Adam9	3.32166e-29	-0.393724	0.008	0.121	5.32328e-25
Tmed2	3.62801e-29	-0.630636	0.199	0.485	5.81425e-25
Dnajb9	3.75492e-29	-0.51282	0.043	0.213	6.01764e-25
Sema4a	4.2715e-29	-0.505057	0.022	0.162	6.84551e-25
Rplp2	4.40377e-29	0.913284	0.728	0.682	7.05748e-25
Rps9	5.35462e-29	1.05203	0.691	0.615	8.58132e-25
Bche	5.37412e-29	-0.473466	0.03	0.183	8.61257e-25
Rmnd5a	5.69635e-29	-0.50257	0.053	0.234	9.12897e-25
Slc4a2	6.79987e-29	-0.34195	0.001	0.088	1.08975e-24
Impad1	7.46096e-29	-0.438626	0.015	0.139	1.19569e-24
Bhlhe40	8.6535e-29	-0.483709	0.065	0.26	1.38681e-24
Hsd3b2	9.1704e-29	-0.552931	0.015	0.139	1.46965e-24
Lipa	9.24433e-29	-0.533014	0.097	0.323	1.4815e-24
Ndufb11	9.49031e-29	1.3453	0.553	0.339	1.52092e-24
Rhobtb1	1.01259e-28	-0.41047	0.025	0.169	1.62278e-24
Pcyt2	1.13668e-28	-0.989619	0.258	0.545	1.82164e-24
Pdia5	1.1913e-28	-0.497785	0.017	0.146	1.90917e-24
Anpep	1.23532e-28	-0.366228	0.011	0.128	1.97972e-24
Psme2	1.36284e-28	1.38534	0.294	0.039	2.18408e-24
Slc17a5	1.38223e-28	-0.366383	0.003	0.1	2.21517e-24
Lgals3bp	1.39993e-28	-0.493147	0.021	0.158	2.24353e-24
Commd1	1.52317e-28	1.52484	0.378	0.116	2.44103e-24
Atp6v1f	1.64988e-28	1.51217	0.476	0.246	2.6441e-24
Ttc38	1.6784e-28	-0.592904	0.055	0.237	2.6898e-24
Tnrc18	1.7595e-28	-0.362253	0.009	0.121	2.81978e-24
Pccb	1.81013e-28	-0.554006	0.06	0.248	2.90091e-24
Bhmt2	1.81465e-28	-0.698994	0.258	0.564	2.90816e-24
Eif6	1.84584e-28	1.59757	0.441	0.19	2.95814e-24
Gpcpd1	1.87712e-28	-0.532208	0.026	0.169	3.00828e-24
Zfp871	1.95968e-28	-0.38145	0.017	0.146	3.14059e-24
Ndufs6	1.97242e-28	1.09433	0.674	0.575	3.16099e-24
Abcb10	2.01958e-28	-0.360366	0.01	0.123	3.23658e-24
Tsc22d3	2.10902e-28	-0.566708	0.055	0.234	3.37992e-24
Pdha1	2.14918e-28	-0.585609	0.053	0.232	3.44427e-24
Insig2	2.53903e-28	-0.699615	0.303	0.613	4.06905e-24
Lasp1	2.65661e-28	-0.702807	0.121	0.357	4.25748e-24
4931406C07Rik	2.72426e-28	-0.583799	0.209	0.497	4.36591e-24
Mgll	2.77583e-28	-0.555515	0.106	0.332	4.44854e-24
Rdh16	3.01957e-28	-0.473947	0.006	0.107	4.83916e-24
Adh1	3.14668e-28	-0.722019	0.397	0.705	5.04287e-24
Slc11a2	3.35494e-28	-0.438439	0.005	0.104	5.37663e-24
Cideb	3.61504e-28	-0.631683	0.173	0.443	5.79346e-24
Atp5mpl	3.96062e-28	0.995508	0.704	0.617	6.34729e-24
Slc46a1	4.28771e-28	-0.437528	0.014	0.135	6.87148e-24
St3gal3	4.38553e-28	-0.545304	0.053	0.232	7.02824e-24
Pdk2	4.71506e-28	-0.467973	0.048	0.22	7.55636e-24
Rsrp1	5.1372e-28	-0.602606	0.155	0.415	8.23287e-24
Gabarapl2	5.25404e-28	1.54569	0.432	0.183	8.42012e-24
Lcp1	5.28446e-28	-0.383566	0.024	0.165	8.46887e-24
Polr2f	5.72834e-28	1.51965	0.356	0.097	9.18024e-24
Tomm5	5.98376e-28	1.55384	0.385	0.128	9.58958e-24
Shmt2	6.02144e-28	-0.609892	0.148	0.401	9.64996e-24
Eif3k	6.07962e-28	1.54587	0.392	0.137	9.7432e-24
Lamtor4	6.30616e-28	1.47332	0.463	0.218	1.01063e-23
Paqr7	7.6218e-28	-0.451225	0.008	0.116	1.22147e-23
Maco1	7.67014e-28	-0.373727	0.019	0.151	1.22922e-23
Slc27a4	8.29511e-28	-0.379343	0.012	0.13	1.32937e-23
Moxd1	8.87412e-28	-0.495331	0	0.081	1.42217e-23
Kif1c	9.97667e-28	-0.401563	0.067	0.262	1.59886e-23
Naa60	1.08262e-27	-0.489721	0.049	0.218	1.735e-23
4932438A13Rik	1.21653e-27	-0.370145	0.012	0.128	1.94962e-23
Abhd3	1.28146e-27	-0.427451	0.018	0.146	2.05367e-23
Lypla1	1.3753e-27	-0.579303	0.159	0.415	2.20405e-23
Mrps28	1.40471e-27	1.37125	0.275	0.03	2.25119e-23
Idi1	1.46608e-27	-0.533586	0.219	0.524	2.34954e-23
Dyrk2	1.47557e-27	-0.52182	0.044	0.209	2.36475e-23
Gm13773	1.52289e-27	-0.366342	0.002	0.09	2.44059e-23
Eloc	1.53596e-27	1.53354	0.405	0.158	2.46153e-23
Slc25a13	1.55049e-27	-0.656359	0.19	0.455	2.48482e-23
H2afj	1.56433e-27	1.47861	0.509	0.29	2.50699e-23
Ppp2r5a	1.72641e-27	-0.600847	0.182	0.448	2.76674e-23
Zbtb44	1.96274e-27	-0.503704	0.051	0.225	3.14549e-23
Mocs1	2.08113e-27	-0.563997	0.056	0.234	3.33522e-23
Sdhb	2.29996e-27	1.37153	0.554	0.374	3.68592e-23
Wrnip1	2.38299e-27	-0.527932	0.019	0.146	3.81898e-23
Ankrd46	2.38716e-27	-0.653345	0.039	0.195	3.82567e-23
Gm15879	2.45662e-27	-0.629929	0.009	0.116	3.93697e-23
Rabac1	2.67419e-27	-0.522207	0.054	0.23	4.28565e-23
Papss2	2.67679e-27	-0.585255	0.114	0.341	4.28982e-23
Slc39a9	2.75971e-27	-0.533851	0.017	0.139	4.42272e-23
Ces1b	2.89987e-27	-0.499986	0.014	0.132	4.64733e-23
Araf	2.91418e-27	-0.547933	0.025	0.162	4.67026e-23
Upp2	3.03579e-27	-0.550861	0.073	0.269	4.86516e-23
Lnpep	3.06075e-27	-0.383505	0.008	0.111	4.90515e-23
Sar1b	3.36294e-27	-0.525876	0.243	0.545	5.38944e-23
Ccdc47	3.38967e-27	-0.435692	0.028	0.172	5.43228e-23
Atrn	3.59049e-27	-0.437181	0.007	0.109	5.75412e-23
Man2b1	3.72627e-27	-0.329306	0.007	0.109	5.97173e-23
Pon2	3.72918e-27	-0.369028	0.019	0.146	5.97639e-23
Eef1a1	4.357e-27	-0.412054	0.925	0.981	6.98253e-23
Tnks2	4.49628e-27	-0.404445	0.021	0.153	7.20574e-23
Alg1	4.78272e-27	-0.412238	0.004	0.097	7.66478e-23
Sod2	5.01688e-27	1.18636	0.638	0.536	8.04004e-23
Cflar	5.06617e-27	-0.64117	0.085	0.29	8.11904e-23
Mrpl53	6.4072e-27	1.43471	0.451	0.211	1.02682e-22
Arfgap2	6.93656e-27	-0.565113	0.091	0.299	1.11165e-22
Wbp1l	7.53474e-27	-0.51929	0.071	0.262	1.20752e-22
Slc25a15	7.60581e-27	-0.609384	0.246	0.536	1.21891e-22
Fam193b	7.89765e-27	-0.497096	0.006	0.102	1.26568e-22
Zmpste24	8.21319e-27	-0.395587	0.022	0.155	1.31625e-22
Hnrnpul2	9.58601e-27	-0.516954	0.036	0.188	1.53625e-22
Arl4d	1.08137e-26	-0.549742	0.049	0.216	1.733e-22
Hnf4a	1.14121e-26	-0.494545	0.167	0.427	1.82891e-22
Tmem135	1.2837e-26	-0.614284	0.051	0.218	2.05726e-22
Slc39a4	1.30247e-26	-0.401231	0.007	0.107	2.08734e-22
Scpep1	1.33732e-26	-0.38802	0.009	0.114	2.14319e-22
Tacc1	1.39817e-26	-0.494963	0.034	0.183	2.24071e-22
Serpine2	1.53277e-26	-0.462477	0.011	0.121	2.45641e-22
Rpl35	1.5354e-26	1.26667	0.572	0.397	2.46064e-22
Plcg1	1.63379e-26	-0.320064	0.003	0.09	2.61831e-22
Miga2	1.69302e-26	-0.475034	0.012	0.123	2.71323e-22
Npm1	1.71025e-26	1.55697	0.471	0.246	2.74085e-22
Foxn3	2.03019e-26	-0.598293	0.094	0.302	3.25358e-22
Stk11	2.17238e-26	-0.590388	0.055	0.227	3.48145e-22
Pfdn5	2.3844e-26	1.37535	0.462	0.225	3.82123e-22
Srd5a1	2.48231e-26	-0.559703	0.062	0.239	3.97816e-22
Tnrc6b	2.64622e-26	-0.605911	0.04	0.195	4.24083e-22
Ivd	2.91024e-26	-0.618826	0.124	0.348	4.66396e-22
Manf	3.16016e-26	-0.582515	0.227	0.513	5.06447e-22
Etnk2	3.80989e-26	-0.641545	0.186	0.445	6.10573e-22
Pglyrp2	3.98097e-26	-0.372937	0.034	0.183	6.3799e-22
9130016M20Rik	4.13706e-26	-0.568743	0.06	0.237	6.63006e-22
Hdgf	4.31477e-26	-0.662511	0.209	0.471	6.91485e-22
Ctsl	4.54299e-26	-0.285618	0.286	0.622	7.2806e-22
Prdx2	4.7379e-26	1.34905	0.532	0.339	7.59295e-22
Derl2	4.80198e-26	-0.59208	0.098	0.306	7.69565e-22
Il13ra1	4.90459e-26	-0.32805	0.002	0.086	7.86009e-22
Mettl7b	5.18995e-26	-0.531714	0.425	0.784	8.31741e-22
Inhbc	5.4853e-26	-0.419672	0.035	0.183	8.79074e-22
Aldh8a1	5.50954e-26	-0.633673	0.167	0.413	8.82959e-22
Hexim1	5.68595e-26	-0.45851	0.028	0.167	9.11231e-22
Mcee	6.01958e-26	1.43286	0.394	0.148	9.64698e-22
Slc6a6	6.08632e-26	-0.508246	0.044	0.204	9.75394e-22
Wdtc1	6.61504e-26	-0.561764	0.034	0.179	1.06013e-21
2310039H08Rik	6.85666e-26	1.42533	0.448	0.216	1.09885e-21
Fech	7.49108e-26	-0.646567	0.121	0.341	1.20052e-21
Ccpg1	7.68742e-26	-0.329365	0.019	0.142	1.23199e-21
Gckr	7.83382e-26	-0.459005	0.049	0.213	1.25545e-21
Tmed10	7.95952e-26	-0.463746	0.128	0.362	1.27559e-21
Slc6a9	8.25108e-26	-0.339071	0.006	0.1	1.32232e-21
Atp5k	9.09074e-26	0.852685	0.765	0.735	1.45688e-21
Slc4a4	1.19922e-25	-0.35481	0.05	0.218	1.92187e-21
Mgat2	1.26649e-25	-0.589606	0.031	0.172	2.02968e-21
Zfhx3	1.42018e-25	-0.460175	0.028	0.165	2.27599e-21
Avpi1	1.71995e-25	1.53634	0.416	0.181	2.75639e-21
Cyp2a5	1.8047e-25	2.13282	0.312	0.072	2.89221e-21
Dmac1	1.82392e-25	1.61056	0.376	0.135	2.92302e-21
Bcl6	1.87375e-25	-0.442497	0.004	0.093	3.00287e-21
Hipk3	1.93499e-25	-0.401921	0.032	0.174	3.10102e-21
Fam126b	2.02608e-25	-0.437683	0.033	0.176	3.247e-21
Sec16a	2.11581e-25	-0.432371	0.031	0.172	3.39079e-21
Ssr1	2.21111e-25	-0.504022	0.08	0.274	3.54353e-21
Mogs	2.22281e-25	-0.412718	0.017	0.135	3.56227e-21
Trib1	2.50774e-25	-0.444389	0.019	0.139	4.0189e-21
Sh3pxd2a	2.73226e-25	-0.344562	0.012	0.121	4.37873e-21
Ak3	2.83234e-25	-0.536099	0.243	0.531	4.5391e-21
Gfer	3.07485e-25	1.43522	0.406	0.172	4.92775e-21
Kcnn2	3.30378e-25	-0.419899	0.009	0.109	5.29464e-21
Ppp6r1	3.33835e-25	-0.476374	0.039	0.188	5.35005e-21
Gcnt2	3.35299e-25	-0.434109	0.008	0.104	5.37351e-21
Gmppa	3.45989e-25	-0.349668	0.006	0.1	5.54481e-21
Prkag2	3.53393e-25	-0.362061	0.014	0.125	5.66348e-21
Mlec	3.9225e-25	-0.48408	0.067	0.244	6.28619e-21
Fgfr2	4.06603e-25	-0.368167	0.001	0.077	6.51621e-21
Ubash3a	4.17359e-25	-0.52978	0.024	0.153	6.6886e-21
Slc9a3r1	4.46331e-25	-0.595838	0.213	0.48	7.15291e-21
Amt	4.56324e-25	-0.485182	0.046	0.202	7.31305e-21
Nsmf	4.71846e-25	-0.430527	0.05	0.213	7.56181e-21
Smoc1	5.00731e-25	-0.405358	0.018	0.137	8.02471e-21
Slc30a1	5.11525e-25	-0.340825	0.006	0.1	8.19769e-21
Met	5.19382e-25	-0.325958	0.012	0.118	8.32362e-21
Eef1d	5.34936e-25	1.41295	0.42	0.186	8.57288e-21
Romo1	5.37804e-25	1.1921	0.583	0.436	8.61885e-21
Itgav	5.43409e-25	-0.357468	0.007	0.102	8.70867e-21
Cnn3	6.10832e-25	-0.535724	0.12	0.339	9.78919e-21
Spop	6.60405e-25	-0.5059	0.1	0.306	1.05837e-20
Tnrc6a	7.87994e-25	-0.563906	0.058	0.225	1.26284e-20
Sdr42e1	8.55345e-25	-0.302173	0.016	0.13	1.37078e-20
Gcn1	9.49669e-25	-0.512526	0.012	0.118	1.52194e-20
Mrpl35	9.87582e-25	1.42348	0.335	0.097	1.5827e-20
Gtf2h5	1.05411e-24	1.43931	0.424	0.2	1.68931e-20
Colec12	1.0709e-24	-0.411369	0.014	0.123	1.71623e-20
Sdhd	1.13199e-24	1.32896	0.497	0.29	1.81413e-20
Ulk2	1.16768e-24	-0.549938	0.037	0.181	1.87132e-20
Uox	1.27868e-24	-0.600799	0.598	0.838	2.04922e-20
Sem1	1.29788e-24	1.12079	0.611	0.476	2.07998e-20
Fbxo3	1.31787e-24	-0.464696	0.082	0.274	2.11203e-20
Glmp	1.37048e-24	-0.358782	0.024	0.153	2.19633e-20
Rps25	1.51855e-24	0.992934	0.67	0.589	2.43363e-20
Kat2b	1.5605e-24	-0.556196	0.044	0.197	2.50085e-20
Rarres1	1.6046e-24	-0.524773	0.057	0.223	2.57153e-20
Tmem123	1.6422e-24	-0.399829	0.007	0.1	2.63179e-20
Efr3a	1.83944e-24	-0.40637	0.058	0.227	2.94789e-20
Ndufa12	1.85278e-24	1.36472	0.476	0.26	2.96926e-20
Ndufv2	1.99725e-24	1.40137	0.416	0.186	3.20079e-20
Ly6d	2.11687e-24	1.4795	0.205	0	3.39249e-20
Dst	2.17265e-24	-0.43717	0.049	0.206	3.48189e-20
Mrps16	2.30485e-24	1.41282	0.377	0.139	3.69375e-20
Cyp4f13	2.38473e-24	-0.522221	0.021	0.142	3.82177e-20
Fndc4	2.4374e-24	-0.433611	0.019	0.137	3.90618e-20
2610507B11Rik	2.55077e-24	-0.529559	0.046	0.2	4.08786e-20
Mn1	2.55213e-24	-0.328529	0.003	0.084	4.09004e-20
Hspa9	2.61457e-24	-0.583994	0.412	0.712	4.19011e-20
Tmem131	2.78514e-24	-0.294675	0.003	0.084	4.46346e-20
Ube2m	2.79225e-24	1.38453	0.414	0.183	4.47485e-20
Lrpprc	2.86261e-24	-0.562998	0.134	0.36	4.58761e-20
Tmed7	2.93434e-24	-0.468266	0.064	0.239	4.70258e-20
Eno1	3.06581e-24	1.3324	0.289	0.058	4.91327e-20
Pemt	3.18534e-24	-0.583738	0.219	0.487	5.10482e-20
Hspa13	3.25219e-24	-0.313399	0.009	0.107	5.21197e-20
Cnppd1	3.35654e-24	-0.432056	0.026	0.155	5.37919e-20
Atl2	3.50684e-24	-0.445159	0.062	0.234	5.62007e-20
Cdc14b	3.90928e-24	-0.426176	0.026	0.155	6.26501e-20
Rpl22	4.20847e-24	1.119	0.622	0.499	6.7445e-20
Acsm3	4.31461e-24	-0.470145	0.025	0.151	6.9146e-20
Bsdc1	4.51695e-24	-0.458065	0.051	0.209	7.23886e-20
Pcnx3	4.61277e-24	-0.284122	0.004	0.088	7.39243e-20
Cstb	4.68786e-24	1.47526	0.38	0.151	7.51276e-20
Retreg1	4.69524e-24	-0.43601	0.037	0.181	7.52459e-20
Tmx1	4.89046e-24	-0.491032	0.019	0.135	7.83745e-20
Acad11	5.33875e-24	-0.539948	0.129	0.346	8.55588e-20
Hgs	5.47853e-24	-0.317269	0.024	0.148	8.77989e-20
Mib1	5.82249e-24	-0.417919	0.037	0.179	9.33113e-20
AC149090.1	5.87177e-24	-0.608273	0.045	0.197	9.41009e-20
Ndufb7	6.18586e-24	1.27639	0.514	0.327	9.91346e-20
Gm32461	6.3693e-24	-0.349776	0.012	0.114	1.02074e-19
C2cd2	6.79749e-24	-0.393483	0.049	0.206	1.08937e-19
Slc3a2	7.27187e-24	-0.429168	0.012	0.116	1.16539e-19
Mrps7	7.80466e-24	1.50999	0.448	0.248	1.25078e-19
Luc7l2	8.35847e-24	-0.657336	0.057	0.218	1.33953e-19
Acbd5	8.72468e-24	-0.585653	0.222	0.492	1.39822e-19
Hnrnph2	8.83574e-24	-0.514623	0.053	0.211	1.41602e-19
Msl1	9.13965e-24	-0.378036	0.024	0.146	1.46472e-19
Akr1c6	9.20569e-24	1.05154	0.764	0.777	1.4753e-19
Pde3b	9.42972e-24	-0.427895	0.024	0.148	1.51121e-19
Xpr1	9.91624e-24	-0.371921	0.006	0.093	1.58918e-19
Sf1	1.10077e-23	-0.641576	0.062	0.227	1.76409e-19
Sec62	1.11191e-23	-0.555474	0.145	0.374	1.78195e-19
Mlf2	1.16469e-23	-0.516145	0.183	0.427	1.86653e-19
Itpr1	1.19197e-23	-0.288499	0.006	0.093	1.91025e-19
Galnt1	1.20176e-23	-0.31253	0.025	0.151	1.92595e-19
Txnl4a	1.20261e-23	1.42158	0.319	0.09	1.92731e-19
Mfhas1	1.25797e-23	-0.361741	0.007	0.097	2.01602e-19
C1ra	1.26749e-23	-0.450844	0.026	0.153	2.03127e-19
Cnot1	1.33064e-23	-0.479479	0.049	0.204	2.13249e-19
Sox5	1.34737e-23	-0.313557	0.008	0.1	2.1593e-19
Mrpl30	1.3645e-23	1.32113	0.486	0.29	2.18675e-19
Atp1b3	1.50802e-23	-0.384598	0.011	0.111	2.41676e-19
Nlrp12	1.56847e-23	-0.390444	0.022	0.142	2.51363e-19
Abca3	1.6011e-23	-0.378628	0.008	0.102	2.56592e-19
Timm8a1	1.61271e-23	1.44031	0.331	0.104	2.58453e-19
Fabp2	1.63027e-23	1.54587	0.389	0.158	2.61267e-19
Itgb1	1.64437e-23	-0.409724	0.059	0.225	2.63526e-19
Txndc15	1.7014e-23	-0.471182	0.071	0.248	2.72667e-19
Spcs3	1.70286e-23	-0.407941	0.046	0.2	2.729e-19
Eif4a2	1.71996e-23	-0.572574	0.135	0.355	2.75641e-19
Gm4952	1.76797e-23	-0.521803	0.066	0.234	2.83335e-19
Slc39a1	2.16204e-23	-0.432779	0.042	0.188	3.46488e-19
Sec14l2	2.24864e-23	-0.578772	0.317	0.599	3.60367e-19
Cadm1	2.29313e-23	-0.320193	0.015	0.121	3.67497e-19
Creld2	2.35544e-23	-0.529091	0.04	0.183	3.77482e-19
Aldh1l1	2.39719e-23	-0.518475	0.504	0.791	3.84173e-19
Csad	2.53788e-23	-0.707587	0.164	0.394	4.0672e-19
Myo6	2.67246e-23	-0.325276	0.023	0.144	4.28288e-19
Iscu	2.8678e-23	1.30743	0.498	0.304	4.59594e-19
Pcca	3.03087e-23	-0.53918	0.082	0.265	4.85727e-19
Nr2f2	3.03317e-23	-0.489072	0.026	0.151	4.86096e-19
Arf3	3.54423e-23	-0.536917	0.06	0.223	5.67998e-19
Tmem106b	3.84322e-23	-0.507054	0.083	0.265	6.15914e-19
Sept9	3.87711e-23	-0.469786	0.085	0.269	6.21346e-19
Fos	3.98522e-23	-0.491321	0.018	0.13	6.38671e-19
Onecut1	4.2919e-23	-0.497887	0.02	0.135	6.87819e-19
Derl1	4.30454e-23	-0.563948	0.089	0.274	6.89845e-19
Hspb1	4.55796e-23	1.6424	0.359	0.132	7.30459e-19
Cdkn1a	4.57928e-23	1.47114	0.271	0.053	7.33875e-19
Pdk1	4.58107e-23	-0.410633	0.011	0.109	7.34162e-19
Ipmk	4.73761e-23	-0.469642	0.049	0.202	7.59249e-19
Stip1	5.67763e-23	-0.466471	0.095	0.288	9.09898e-19
Slc3a1	5.88028e-23	-0.42721	0.008	0.097	9.42373e-19
Actr1a	6.04908e-23	-0.434691	0.038	0.179	9.69426e-19
Palld	6.16462e-23	-0.414756	0.1	0.297	9.87942e-19
Mrpl51	6.43599e-23	1.35954	0.407	0.183	1.03143e-18
N4bp2	6.44886e-23	-0.267294	0.007	0.095	1.03349e-18
Creld1	6.63996e-23	-0.375428	0.023	0.142	1.06412e-18
Hpd	6.98304e-23	-0.594249	0.659	0.905	1.1191e-18
Tstd1	7.0456e-23	1.45632	0.256	0.042	1.12913e-18
Dhtkd1	7.20324e-23	-0.320308	0.003	0.079	1.15439e-18
D230025D16Rik	7.27825e-23	-0.53108	0.031	0.16	1.16641e-18
Slc23a1	7.30153e-23	-0.312722	0.01	0.104	1.17014e-18
Wdr82	7.42724e-23	-0.384633	0.023	0.142	1.19029e-18
Acaa1b	7.62935e-23	-0.483599	0.589	0.882	1.22268e-18
Ptprj	7.74394e-23	-0.301455	0.008	0.1	1.24104e-18
Polr2j	8.46357e-23	1.32783	0.32	0.097	1.35637e-18
mt-Atp8	8.63266e-23	-0.75704	0.087	0.276	1.38347e-18
Ogfrl1	9.31102e-23	-0.366873	0.01	0.104	1.49218e-18
Tecr	9.9523e-23	-0.50671	0.149	0.378	1.59495e-18
Rnf13	9.98804e-23	-0.50391	0.062	0.227	1.60068e-18
Eif3g	1.02394e-22	1.32656	0.315	0.09	1.64097e-18
Sdhc	1.03343e-22	-0.548897	0.259	0.534	1.65618e-18
Mprip	1.15709e-22	-0.331329	0.019	0.13	1.85436e-18
Mapk1	1.16309e-22	-0.421254	0.069	0.241	1.86398e-18
Larp4b	1.1916e-22	-0.481164	0.085	0.271	1.90966e-18
Hipk1	1.25193e-22	-0.468986	0.042	0.183	2.00634e-18
Sqor	1.40107e-22	1.416	0.393	0.174	2.24536e-18
Smlr1	1.41548e-22	1.37319	0.362	0.139	2.26845e-18
Mir22hg	1.44946e-22	-0.426232	0.027	0.151	2.32291e-18
Acox2	1.47789e-22	-0.755036	0.205	0.443	2.36847e-18
Dctpp1	1.50468e-22	1.31863	0.323	0.097	2.4114e-18
Zkscan3	1.60003e-22	-0.374781	0.029	0.155	2.5642e-18
Rbbp4	1.61591e-22	-0.553121	0.134	0.348	2.58965e-18
Fgl1	1.65092e-22	-0.446721	0.146	0.374	2.64577e-18
Jmjd8	1.67495e-22	-0.418256	0.012	0.111	2.68428e-18
Rasgef1b	1.72703e-22	-0.280081	0.001	0.072	2.76775e-18
Nat8	1.7525e-22	-0.371698	0.012	0.109	2.80855e-18
Tbcb	1.78233e-22	1.23792	0.267	0.051	2.85637e-18
Cpeb4	1.78926e-22	-0.367992	0.051	0.206	2.86746e-18
Slc35a3	1.83797e-22	-0.34276	0.021	0.135	2.94554e-18
Srp14	1.90882e-22	1.34001	0.421	0.206	3.05907e-18
Ubr3	2.10046e-22	-0.467436	0.021	0.135	3.36619e-18
1600014C10Rik	2.12828e-22	-0.486064	0.096	0.283	3.41078e-18
Marf1	2.35077e-22	-0.292292	0.042	0.186	3.76734e-18
Pmpcb	2.43313e-22	1.40719	0.327	0.104	3.89934e-18
Ttyh2	2.47923e-22	-0.342438	0.031	0.16	3.97322e-18
Stard7	2.58127e-22	-0.464915	0.097	0.288	4.13674e-18
Srcap	2.61304e-22	-0.415982	0.011	0.107	4.18766e-18
Tor1aip2	2.62803e-22	-0.362374	0.096	0.288	4.21168e-18
Fnip1	2.69752e-22	-0.440589	0.028	0.151	4.32305e-18
Eif2s3x	2.78519e-22	-0.495855	0.092	0.281	4.46354e-18
Rnf103	2.80588e-22	-0.362213	0.031	0.16	4.4967e-18
H3f3a	2.80771e-22	1.12358	0.593	0.487	4.49964e-18
Arpc3	3.06052e-22	1.39356	0.337	0.116	4.90478e-18
Iah1	3.46966e-22	1.40537	0.422	0.211	5.56047e-18
Ubl4a	3.72854e-22	1.29752	0.28	0.065	5.97535e-18
Fam91a1	3.90865e-22	-0.354467	0.051	0.202	6.264e-18
Gtf3c1	4.02725e-22	-0.365466	0.028	0.153	6.45407e-18
Galnt2	4.26926e-22	-0.329113	0.003	0.077	6.84192e-18
Ist1	4.29706e-22	-0.35568	0.025	0.144	6.88646e-18
Eif5a	4.30175e-22	0.913399	0.685	0.638	6.89398e-18
Dpy19l1	4.48383e-22	-0.39334	0.028	0.151	7.18579e-18
Gsto1	4.61062e-22	-0.479518	0.148	0.371	7.38898e-18
Cpq	5.11304e-22	-0.530445	0.032	0.16	8.19415e-18
Nmt1	5.17209e-22	-0.566449	0.17	0.399	8.28878e-18
Dmgdh	5.78568e-22	-0.49107	0.154	0.374	9.27213e-18
Micos10	5.90429e-22	1.3166	0.48	0.299	9.46221e-18
Cpox	6.0802e-22	-0.530523	0.105	0.299	9.74413e-18
Mast3	6.08605e-22	-0.372856	0.003	0.079	9.7535e-18
Mgam	6.38924e-22	-0.377447	0.013	0.111	1.02394e-17
Ier2	6.78715e-22	-0.584805	0.06	0.218	1.08771e-17
Sgk2	6.985e-22	-0.35684	0.036	0.169	1.11942e-17
Lcat	7.15395e-22	-0.566622	0.164	0.39	1.14649e-17
Cd82	7.87413e-22	-0.422138	0.02	0.13	1.26191e-17
Chmp2a	7.9848e-22	1.43035	0.387	0.176	1.27964e-17
Pdp2	9.38887e-22	-0.379345	0.012	0.107	1.50466e-17
Eif4b	9.65699e-22	-0.484257	0.13	0.339	1.54763e-17
Endog	1.07144e-21	1.3346	0.346	0.125	1.71709e-17
Bco2	1.182e-21	-0.405346	0.01	0.102	1.89427e-17
Tab2	1.19507e-21	-0.467438	0.053	0.204	1.91522e-17
Ftl1-ps1	1.25002e-21	1.3291	0.28	0.067	2.00327e-17
Hook1	1.39539e-21	-0.407797	0.037	0.169	2.23625e-17
Mrps21	1.47827e-21	1.15099	0.522	0.346	2.36907e-17
Tomm22	1.53103e-21	1.32682	0.37	0.153	2.45364e-17
Fto	1.63203e-21	-0.348796	0.007	0.09	2.61549e-17
Sec14l4	1.65145e-21	-0.589533	0.084	0.258	2.64661e-17
Ranbp10	1.65544e-21	-0.483915	0.044	0.183	2.65301e-17
Tardbp	1.72144e-21	-0.432765	0.093	0.278	2.75878e-17
Bcap31	1.8051e-21	-0.435467	0.119	0.323	2.89285e-17
Wdfy3	1.99634e-21	-0.297194	0.008	0.093	3.19933e-17
Rnf152	2.04708e-21	-0.285379	0.01	0.102	3.28065e-17
Tmem30b	2.2326e-21	-0.339107	0.015	0.114	3.57797e-17
Twsg1	2.36545e-21	-0.283614	0.015	0.116	3.79086e-17
Lmbrd1	2.86814e-21	-0.429116	0.031	0.155	4.59648e-17
Lrp6	2.90643e-21	-0.367857	0.033	0.16	4.65784e-17
Arhgap42	2.96128e-21	-0.517993	0.049	0.19	4.74574e-17
Zbtb7a	3.03522e-21	-0.389807	0.03	0.151	4.86425e-17
Atxn1	3.08273e-21	-0.30329	0.021	0.13	4.94038e-17
Wwc1	3.18978e-21	-0.375701	0.058	0.211	5.11194e-17
Timm17a	3.19657e-21	1.22932	0.256	0.051	5.12282e-17
0610012G03Rik	3.50824e-21	1.35818	0.409	0.202	5.62231e-17
Mt1	4.02741e-21	2.23846	0.335	0.128	6.45433e-17
Eif3b	4.08939e-21	-0.391998	0.117	0.318	6.55365e-17
Atp13a3	4.38277e-21	-0.425513	0.052	0.2	7.02383e-17
Timm10b	4.42244e-21	1.38586	0.339	0.128	7.0874e-17
Txnl1	4.44591e-21	1.26236	0.483	0.297	7.12502e-17
Minpp1	4.55615e-21	-0.440193	0.028	0.146	7.30169e-17
Sdf4	4.68449e-21	-0.484322	0.098	0.281	7.50736e-17
Pskh1	4.74856e-21	-0.399681	0.015	0.114	7.61005e-17
Bptf	4.78655e-21	-0.362805	0.019	0.125	7.67093e-17
Med21	4.83602e-21	1.22635	0.306	0.09	7.75021e-17
Ang	4.86869e-21	-0.237542	0.224	0.51	7.80256e-17
Aadat	5.16231e-21	-0.479287	0.124	0.323	8.27312e-17
Ak4	5.46592e-21	-0.454328	0.049	0.193	8.75969e-17
Lpp	5.7533e-21	-0.401636	0.044	0.181	9.22024e-17
Abcd1	5.80797e-21	-0.238798	0.004	0.079	9.30785e-17
Rreb1	5.92717e-21	-0.295701	0.012	0.104	9.49889e-17
Taok3	7.4873e-21	-0.451434	0.039	0.169	1.19991e-16
Nbr1	7.82538e-21	-0.444296	0.076	0.241	1.25409e-16
Tsc22d1	8.30462e-21	-0.468964	0.065	0.223	1.3309e-16
Cox4i1	8.54293e-21	0.705168	0.769	0.754	1.36909e-16
Arhgap26	8.69602e-21	-0.268145	0.008	0.09	1.39362e-16
Slc16a12	8.7628e-21	-0.334447	0.007	0.088	1.40433e-16
Pomt2	9.40061e-21	-0.248566	0.002	0.07	1.50654e-16
Psmb7	9.51141e-21	1.30529	0.434	0.237	1.5243e-16
Bckdha	1.01259e-20	-0.48665	0.191	0.425	1.62278e-16
Ttr	1.01569e-20	-0.254194	0.973	0.995	1.62775e-16
Clptm1l	1.19112e-20	-0.427679	0.102	0.285	1.9089e-16
Nr3c1	1.32299e-20	-0.514398	0.072	0.232	2.12022e-16
Arap1	1.33585e-20	-0.388512	0.012	0.104	2.14083e-16
Fzd7	1.33978e-20	-0.313284	0.003	0.072	2.14713e-16
Cyp2j6	1.42285e-20	-0.345732	0.031	0.153	2.28026e-16
Serinc5	1.42411e-20	-0.231853	0.003	0.072	2.28228e-16
Junb	1.49621e-20	-0.486927	0.089	0.265	2.39783e-16
Mtus1	1.55347e-20	-0.361393	0.088	0.265	2.48959e-16
Prxl2b	1.58147e-20	1.15562	0.238	0.039	2.53446e-16
Lman2l	1.58289e-20	-0.198795	0.003	0.072	2.53674e-16
Ormdl1	1.6096e-20	-0.475937	0.024	0.135	2.57954e-16
Acacb	1.65407e-20	-0.342457	0.012	0.102	2.65081e-16
Gcdh	1.88368e-20	-0.466455	0.274	0.543	3.01879e-16
Cldn2	2.01969e-20	-0.351254	0.017	0.116	3.23675e-16
Adh4	2.1176e-20	1.48289	0.305	0.1	3.39367e-16
Impa1	2.23003e-20	-0.422941	0.096	0.278	3.57385e-16
Prpf8	2.24632e-20	-0.37275	0.064	0.22	3.59994e-16
Polr1d	2.31967e-20	1.3359	0.418	0.223	3.7175e-16
Akt2	2.46165e-20	-0.417858	0.069	0.227	3.94503e-16
Zmiz1	2.56327e-20	-0.331313	0.023	0.132	4.1079e-16
Slc49a4	2.5978e-20	-0.374817	0.01	0.097	4.16324e-16
Ormdl3	2.6821e-20	-0.481015	0.073	0.232	4.29834e-16
Dstn	2.94553e-20	-0.674725	0.36	0.617	4.72051e-16
Ctsf	2.95174e-20	-0.265456	0.004	0.077	4.73045e-16
Cdip1	3.00031e-20	-0.476827	0.033	0.155	4.8083e-16
Plxna2	3.00255e-20	-0.355454	0.01	0.097	4.81188e-16
Tst	3.01813e-20	1.11757	0.569	0.455	4.83686e-16
Cyhr1	3.05944e-20	-0.403337	0.071	0.232	4.90306e-16
Arg1	3.19027e-20	-0.580526	0.453	0.752	5.11273e-16
Cdipt	3.37261e-20	-0.370787	0.035	0.16	5.40494e-16
Pklr	3.4752e-20	-0.384364	0.027	0.142	5.56935e-16
Ssbp3	3.61771e-20	-0.566788	0.089	0.258	5.79774e-16
Fryl	3.79698e-20	-0.275396	0.006	0.081	6.08503e-16
Atp6v0a1	3.98013e-20	-0.356725	0.015	0.109	6.37855e-16
Snrpd1	3.98073e-20	1.19146	0.265	0.063	6.37951e-16
Mrpl16	4.02226e-20	1.27366	0.326	0.118	6.44607e-16
Itch	4.03547e-20	-0.51494	0.037	0.162	6.46724e-16
Ephx2	4.20686e-20	-0.453508	0.437	0.731	6.74191e-16
Thtpa	4.25279e-20	-0.276819	0.007	0.086	6.81553e-16
Siae	4.34408e-20	-0.248278	0.005	0.079	6.96182e-16
Casd1	4.51337e-20	-0.348924	0.01	0.095	7.23312e-16
Rnf213	4.61172e-20	-0.392483	0.018	0.118	7.39074e-16
Slc35e1	4.71375e-20	-0.330693	0.014	0.107	7.55426e-16
Pbld1	4.75464e-20	-0.372532	0.128	0.327	7.61978e-16
Psma7	4.85025e-20	1.2855	0.448	0.265	7.77301e-16
Pigt	4.97735e-20	-0.288719	0.019	0.121	7.9767e-16
Fdx1	5.16502e-20	1.2166	0.538	0.413	8.27746e-16
Ptprg	5.23943e-20	-0.225349	0.002	0.067	8.39671e-16
Tmem59	5.85529e-20	-0.404396	0.166	0.39	9.38369e-16
Anxa6	5.9524e-20	-0.474777	0.079	0.244	9.53931e-16
Clk1	6.11528e-20	-0.56491	0.051	0.19	9.80035e-16
Lims2	6.12538e-20	-0.363763	0.053	0.195	9.81653e-16
Agxt	6.12844e-20	-0.36282	0.22	0.48	9.82144e-16
Prrc1	6.32068e-20	-0.336229	0.039	0.167	1.01295e-15
Mtch1	6.37593e-20	-0.340837	0.085	0.255	1.02181e-15
Tshz1	6.67444e-20	-0.367801	0.012	0.102	1.06964e-15
Chpt1	6.83731e-20	-0.658498	0.271	0.527	1.09575e-15
Crot	6.90523e-20	-0.499022	0.416	0.701	1.10663e-15
Ndufa1	7.86862e-20	1.09131	0.551	0.408	1.26102e-15
Rxra	8.03085e-20	-0.443087	0.126	0.323	1.28702e-15
Atp1b1	8.71195e-20	-0.287841	0.013	0.104	1.39618e-15
Cebpb	8.81247e-20	-0.506213	0.369	0.65	1.41229e-15
Glyctk	9.21023e-20	-0.45694	0.105	0.285	1.47603e-15
Ndufb3	9.40095e-20	1.24789	0.487	0.325	1.5066e-15
Serpina3m	9.56932e-20	-0.405596	0.16	0.374	1.53358e-15
Arid1a	1.04883e-19	-0.353757	0.026	0.137	1.68085e-15
Macf1	1.11275e-19	-0.327086	0.017	0.114	1.7833e-15
Cgn	1.18358e-19	-0.266076	0.012	0.102	1.89681e-15
Uba52	1.19157e-19	1.2403	0.371	0.165	1.90961e-15
Mgrn1	1.19393e-19	-0.291388	0.034	0.155	1.9134e-15
Pbx1	1.26379e-19	-0.259712	0.004	0.074	2.02534e-15
Mrpl43	1.28142e-19	1.34281	0.328	0.128	2.0536e-15
Tm9sf4	1.35983e-19	-0.345264	0.027	0.139	2.17926e-15
Abca2	1.46052e-19	-0.258376	0.004	0.074	2.34063e-15
Tma7	1.46788e-19	1.23071	0.477	0.309	2.35243e-15
Tpcn1	1.53998e-19	-0.32761	0.007	0.084	2.46797e-15
Alg11	1.57538e-19	-0.295123	0.011	0.097	2.52471e-15
Nrbp2	1.59195e-19	-0.210738	0.001	0.063	2.55127e-15
Ephx1	1.61152e-19	-0.39623	0.197	0.434	2.58263e-15
Naglu	1.69899e-19	-0.284719	0.001	0.063	2.7228e-15
Rnf123	1.85543e-19	-0.339728	0.021	0.123	2.97352e-15
Cyp4f17	1.89805e-19	-0.260749	0	0.056	3.04182e-15
Fzd8	1.89805e-19	-0.229507	0	0.056	3.04182e-15
Mrps18c	1.9105e-19	1.18364	0.283	0.081	3.06177e-15
Rdx	1.91073e-19	-0.408826	0.239	0.49	3.06213e-15
Hacl1	2.00795e-19	-0.46218	0.148	0.355	3.21795e-15
Psmc4	2.01429e-19	1.24884	0.292	0.09	3.22811e-15
Insc	2.18271e-19	-0.299088	0.035	0.158	3.49802e-15
Ggt6	2.20626e-19	-0.406355	0.008	0.086	3.53575e-15
Cant1	2.33821e-19	-0.264148	0.015	0.107	3.74721e-15
Pros1	2.42009e-19	-0.257615	0.008	0.088	3.87844e-15
Pbrm1	2.52369e-19	-0.218298	0.042	0.174	4.04447e-15
Fah	2.55057e-19	-0.418793	0.315	0.603	4.08755e-15
Ahcy	2.6559e-19	-0.467416	0.123	0.311	4.25635e-15
Cpeb2	2.71663e-19	-0.370674	0.037	0.16	4.35367e-15
Mfsd4b1	2.82868e-19	-0.267579	0.002	0.065	4.53324e-15
Mboat7	2.86624e-19	-0.299457	0.015	0.107	4.59343e-15
Tmem94	2.90035e-19	-0.243733	0.002	0.065	4.6481e-15
Zyg11b	2.90372e-19	-0.363185	0.023	0.128	4.65351e-15
Dnajc14	2.91387e-19	-0.436625	0.017	0.114	4.66977e-15
Cds2	3.20894e-19	-0.401803	0.027	0.137	5.14265e-15
Arl8b	3.26701e-19	-0.406214	0.066	0.216	5.2357e-15
Erp44	3.35462e-19	-0.431629	0.066	0.216	5.37611e-15
Ggnbp2	3.51831e-19	-0.376994	0.051	0.188	5.63845e-15
Cdhr5	3.61185e-19	-0.509059	0.036	0.155	5.78835e-15
Brd2	3.77594e-19	-0.355994	0.094	0.267	6.05132e-15
Peli1	3.88061e-19	-0.37658	0.022	0.125	6.21906e-15
Smarca2	3.92114e-19	-0.44367	0.073	0.227	6.28402e-15
Iigp1	4.25686e-19	-0.452964	0.245	0.492	6.82205e-15
Clcn3	4.68548e-19	-0.379698	0.019	0.118	7.50895e-15
Ceacam1	4.68914e-19	-0.296015	0.02	0.121	7.51481e-15
Myorg	4.79437e-19	-0.194025	0.001	0.058	7.68346e-15
Ptbp3	5.09176e-19	-0.289664	0.071	0.227	8.16005e-15
Comt	5.27033e-19	0.678349	0.806	0.8	8.44623e-15
Diaph1	5.53559e-19	-0.413032	0.041	0.167	8.87134e-15
Ddx5	5.80223e-19	-0.433167	0.263	0.52	9.29866e-15
Ewsr1	6.10228e-19	-0.48745	0.064	0.209	9.77951e-15
Rnpepl1	6.49165e-19	-0.360906	0.055	0.195	1.04035e-14
Dpagt1	6.63192e-19	-0.264481	0.01	0.09	1.06283e-14
Scamp1	6.73125e-19	-0.293505	0.027	0.137	1.07875e-14
Mrps18a	6.85409e-19	1.22475	0.354	0.153	1.09844e-14
Zranb1	6.95187e-19	-0.344333	0.049	0.183	1.11411e-14
Gtf2a2	6.9759e-19	1.21368	0.288	0.09	1.11796e-14
Yif1a	7.26062e-19	-0.471271	0.057	0.195	1.16359e-14
Fam8a1	7.31228e-19	-0.496621	0.076	0.23	1.17187e-14
Rpl13a	7.43466e-19	0.849582	0.726	0.694	1.19148e-14
Mgat1	7.5131e-19	-0.251879	0.019	0.118	1.20405e-14
Sdhaf4	7.83819e-19	1.28928	0.311	0.114	1.25615e-14
Malsu1	7.92463e-19	1.07989	0.228	0.044	1.27e-14
Atp2c1	8.42014e-19	-0.297594	0.019	0.116	1.34941e-14
Sdr9c7	8.48607e-19	-0.309836	0.037	0.16	1.35998e-14
Cpd	8.83722e-19	-0.210332	0.001	0.06	1.41625e-14
Ttc17	9.53231e-19	-0.280385	0.009	0.088	1.52765e-14
Sptbn1	9.86111e-19	-0.322635	0.015	0.104	1.58034e-14
Ubl5	1.00879e-18	1.03475	0.561	0.422	1.61668e-14
Snrpg	1.02891e-18	1.17255	0.453	0.269	1.64892e-14
Slc25a1	1.03397e-18	-0.45228	0.244	0.497	1.65704e-14
Nrp1	1.05346e-18	-0.275881	0.006	0.077	1.68827e-14
Plxnb1	1.05803e-18	-0.25348	0.01	0.093	1.6956e-14
Hyal1	1.07777e-18	-0.245201	0	0.053	1.72723e-14
Actn1	1.09959e-18	-0.258372	0.008	0.086	1.7622e-14
Arl5a	1.20907e-18	-0.560556	0.128	0.313	1.93765e-14
Nfic	1.23497e-18	-0.400325	0.137	0.334	1.97917e-14
Amotl2	1.30949e-18	-0.326492	0.017	0.109	2.09858e-14
Ces2c	1.33946e-18	-0.557628	0.037	0.155	2.14661e-14
Otc	1.33977e-18	-0.417475	0.415	0.726	2.14711e-14
Rcbtb1	1.40759e-18	-0.46141	0.042	0.167	2.25581e-14
Thrb	1.51805e-18	-0.402635	0.026	0.132	2.43282e-14
Tuba1b	1.56868e-18	1.30983	0.306	0.109	2.51396e-14
Ppp4c	1.66084e-18	-0.509593	0.091	0.255	2.66166e-14
Dhx16	1.66161e-18	-0.250229	0.012	0.097	2.6629e-14
Uhmk1	1.75705e-18	-0.300328	0.033	0.148	2.81585e-14
Tob2	1.9019e-18	-0.385998	0.019	0.116	3.04798e-14
Ppp1r11	1.94372e-18	1.25726	0.3	0.107	3.115e-14
Hypk	2.04851e-18	1.20395	0.39	0.202	3.28295e-14
Selenoh	2.29802e-18	1.12152	0.195	0.023	3.6828e-14
Mccc2	2.3399e-18	-0.370273	0.03	0.142	3.74992e-14
Il15ra	2.35208e-18	-0.342899	0.016	0.107	3.76944e-14
Mrps34	2.41845e-18	1.20483	0.333	0.137	3.8758e-14
Brd3	2.43671e-18	-0.36298	0.03	0.142	3.90506e-14
Cdc42	2.44354e-18	1.22782	0.464	0.297	3.91602e-14
Polr2l	2.47725e-18	1.14139	0.28	0.086	3.97004e-14
Ppp4r3a	2.48524e-18	-0.363125	0.042	0.165	3.98284e-14
Psmc2	2.51189e-18	1.14145	0.287	0.09	4.02556e-14
Gys2	2.51351e-18	-0.34598	0.051	0.183	4.02816e-14
Cfap53	2.95907e-18	1.38771	0.156	0	4.74221e-14
Rps8	2.96617e-18	0.751809	0.724	0.687	4.75358e-14
Yipf5	3.01428e-18	-0.376074	0.041	0.162	4.83069e-14
Ell2	3.16087e-18	-0.31722	0.06	0.202	5.06561e-14
Cpt2	3.21952e-18	-0.299557	0.143	0.346	5.1596e-14
Tmbim1	3.2796e-18	-0.321753	0.021	0.121	5.25589e-14
Ctsz	3.39767e-18	-0.374961	0.18	0.399	5.44511e-14
Ftcd	3.47976e-18	-0.486753	0.274	0.522	5.57667e-14
Il6ra	3.56283e-18	-0.224755	0.003	0.067	5.7098e-14
Frmd4b	3.62796e-18	-0.279208	0.024	0.125	5.81416e-14
Rnf141	3.64884e-18	-0.343472	0.053	0.188	5.84763e-14
Faf2	3.72777e-18	-0.38197	0.02	0.116	5.97412e-14
Ube2r2	3.8118e-18	-0.463458	0.188	0.401	6.1088e-14
Gapvd1	3.94943e-18	-0.282278	0.033	0.146	6.32935e-14
Ndufa13	3.98239e-18	1.01565	0.589	0.506	6.38217e-14
Syngr2	4.25377e-18	-0.425948	0.033	0.146	6.81709e-14
Lclat1	4.32791e-18	-0.248902	0.004	0.07	6.9359e-14
Gusb	4.76723e-18	-0.29405	0.006	0.074	7.63996e-14
Letm1	4.84693e-18	-0.321033	0.042	0.165	7.76769e-14
Ubqln1	4.8556e-18	-0.438166	0.148	0.343	7.78159e-14
Neurl4	4.89638e-18	-0.293422	0.001	0.058	7.84694e-14
Snx27	4.93616e-18	-0.276139	0.017	0.109	7.91069e-14
Uqcc2	4.94941e-18	1.20015	0.403	0.22	7.93192e-14
Foxa1	5.03194e-18	-0.293729	0.007	0.079	8.06419e-14
Ilk	5.05642e-18	-0.432385	0.053	0.186	8.10342e-14
Polr2i	5.06661e-18	1.20243	0.336	0.142	8.11975e-14
Usp10	5.12412e-18	-0.336051	0.055	0.19	8.21191e-14
Msantd4	5.31009e-18	-0.304209	0.019	0.114	8.50996e-14
Hmgcs1	5.33756e-18	-0.350114	0.265	0.531	8.55397e-14
Dtx3l	5.35672e-18	-0.330873	0.043	0.167	8.58467e-14
Ctns	5.40621e-18	-0.270316	0.001	0.058	8.664e-14
Cemip2	5.59556e-18	-0.147534	0.001	0.058	8.96744e-14
Crk	5.87269e-18	-0.380862	0.076	0.227	9.41157e-14
Tcf7l2	5.99075e-18	-0.382522	0.035	0.148	9.60078e-14
Sesn3	6.63153e-18	-0.323587	0.017	0.107	1.06277e-13
Zfp281	6.65648e-18	-0.29091	0.027	0.132	1.06677e-13
Ehd3	6.86924e-18	-0.237318	0.008	0.081	1.10086e-13
Irf3	6.98629e-18	-0.366131	0.037	0.153	1.11962e-13
Napa	7.57802e-18	-0.349158	0.076	0.227	1.21445e-13
Sugct	8.04649e-18	-0.465686	0.039	0.155	1.28953e-13
Mrpl57	8.08833e-18	1.15426	0.316	0.121	1.29624e-13
Sfxn2	8.18694e-18	-0.395505	0.024	0.123	1.31204e-13
Nfe2l1	8.22324e-18	-0.383121	0.05	0.179	1.31786e-13
Ythdf3	8.35658e-18	-0.335293	0.058	0.195	1.33923e-13
Acss2	8.44409e-18	-0.320234	0.072	0.223	1.35325e-13
Khsrp	9.04766e-18	-0.415494	0.026	0.128	1.44998e-13
Fam120a	9.38836e-18	-0.308075	0.083	0.241	1.50458e-13
Fcgr2b	9.61285e-18	-0.134563	0.002	0.06	1.54055e-13
Ppp3ca	9.68894e-18	-0.312467	0.046	0.172	1.55275e-13
Hsbp1	1.00714e-17	1.15711	0.419	0.241	1.61405e-13
Adk	1.0577e-17	0.885712	0.655	0.601	1.69506e-13
Afmid	1.06167e-17	-0.377222	0.105	0.274	1.70144e-13
Dpp3	1.06342e-17	-0.33617	0.038	0.155	1.70424e-13
Pten	1.10384e-17	-0.34902	0.161	0.364	1.76901e-13
Cldn3	1.13106e-17	-0.368847	0.121	0.302	1.81264e-13
Huwe1	1.21269e-17	-0.382958	0.075	0.223	1.94345e-13
Tpm1	1.37836e-17	1.12918	0.214	0.039	2.20897e-13
Pcmtd1	1.42115e-17	-0.40566	0.127	0.309	2.27754e-13
Stmn1	1.43951e-17	1.50595	0.192	0.026	2.30696e-13
Gigyf1	1.44676e-17	-0.378625	0.015	0.1	2.31858e-13
Vamp8	1.51934e-17	1.05897	0.518	0.397	2.4349e-13
Amacr	1.56942e-17	-0.396625	0.195	0.413	2.51515e-13
F2r	1.6035e-17	-0.26976	0.01	0.086	2.56977e-13
Sec31a	1.62952e-17	-0.434948	0.099	0.265	2.61147e-13
Armc8	1.64151e-17	-0.246101	0.01	0.088	2.63068e-13
Irf2bpl	1.70335e-17	-0.390689	0.03	0.137	2.72979e-13
Med29	1.77926e-17	1.17406	0.268	0.084	2.85144e-13
Tspan33	2.0018e-17	-0.249738	0.004	0.067	3.20808e-13
Eif4e2	2.04239e-17	1.29381	0.335	0.153	3.27313e-13
C77080	2.07086e-17	-0.266789	0.039	0.155	3.31876e-13
Yap1	2.11217e-17	-0.29953	0.046	0.172	3.38496e-13
Tmem25	2.12782e-17	-0.266542	0.005	0.07	3.41005e-13
Gm19696	2.21426e-17	-0.217587	0.005	0.07	3.54857e-13
H2afy	2.24152e-17	-0.350581	0.105	0.274	3.59227e-13
Pura	2.3102e-17	-0.324264	0.074	0.223	3.70233e-13
Itga1	2.41505e-17	-0.235557	0.005	0.07	3.87036e-13
Zfand4	2.49733e-17	-0.316038	0.012	0.093	4.00222e-13
Pde9a	2.51299e-17	-0.266725	0.005	0.07	4.02731e-13
Esrp2	2.82278e-17	-0.237356	0.037	0.151	4.52379e-13
Pin4	2.87117e-17	1.1647	0.29	0.102	4.60133e-13
Hgsnat	3.1151e-17	-0.306896	0.008	0.079	4.99227e-13
Ndufb5	3.34167e-17	1.16185	0.46	0.304	5.35535e-13
Myl12b	3.35586e-17	1.16637	0.421	0.244	5.37811e-13
Rps27	3.40252e-17	0.85064	0.658	0.603	5.45288e-13
Ube4a	3.40383e-17	-0.243232	0.025	0.125	5.45498e-13
Mrpl39	3.48977e-17	1.07533	0.207	0.037	5.59271e-13
Rbm6	3.5139e-17	-0.287364	0.013	0.095	5.63137e-13
Rtraf	3.59831e-17	1.12211	0.427	0.251	5.76666e-13
Elavl1	3.70555e-17	-0.499812	0.094	0.251	5.93851e-13
Mrps24	4.11193e-17	1.13266	0.446	0.288	6.58978e-13
Itgb5	4.30234e-17	-0.267327	0.028	0.132	6.89494e-13
Selenow	4.37027e-17	1.07403	0.52	0.408	7.00379e-13
Tmem97	4.52254e-17	-0.234851	0.073	0.223	7.24781e-13
Fbxl20	4.65984e-17	-0.278685	0.012	0.09	7.46787e-13
Mrpl15	4.69637e-17	1.15604	0.377	0.19	7.52641e-13
Kyat1	4.76953e-17	-0.317212	0.111	0.285	7.64364e-13
Abhd6	4.82639e-17	-0.238725	0.012	0.09	7.73478e-13
Slc9a6	4.91872e-17	-0.210035	0.002	0.058	7.88275e-13
Ccnd1	4.95034e-17	1.07476	0.181	0.021	7.93341e-13
Uba1	5.04106e-17	-0.382088	0.101	0.265	8.0788e-13
Myh9	5.14956e-17	-0.400797	0.065	0.204	8.25269e-13
Esyt2	5.25818e-17	-0.272846	0.011	0.088	8.42676e-13
Ern1	5.35425e-17	-0.342035	0.016	0.102	8.58072e-13
Mfsd14a	5.43216e-17	-0.254408	0.019	0.109	8.70558e-13
Rnf130	5.50922e-17	-0.392708	0.082	0.232	8.82907e-13
2510039O18Rik	5.66237e-17	-0.331975	0.015	0.1	9.07451e-13
Son	5.75315e-17	-0.498482	0.094	0.251	9.21999e-13
Abcb6	5.82564e-17	-0.298648	0.025	0.123	9.33617e-13
AW112010	5.89639e-17	-0.435931	0.194	0.406	9.44956e-13
Plekhb1	6.20814e-17	-0.305242	0.003	0.06	9.94916e-13
Atad1	6.22587e-17	-0.308943	0.024	0.121	9.97759e-13
Ctsa	6.68245e-17	-0.33412	0.04	0.155	1.07093e-12
Ddit3	6.78336e-17	1.49636	0.186	0.026	1.0871e-12
Sptlc1	6.89473e-17	-0.298739	0.01	0.086	1.10495e-12
Scly	7.39615e-17	-0.451772	0.081	0.23	1.18531e-12
Eps8l2	7.69236e-17	-0.37867	0.089	0.248	1.23278e-12
Nisch	7.80467e-17	-0.434687	0.055	0.183	1.25078e-12
Snx19	8.46937e-17	-0.264833	0.003	0.063	1.3573e-12
Ncoa4	8.55065e-17	-0.333536	0.083	0.234	1.37033e-12
Enpp3	8.58838e-17	-0.335973	0.027	0.128	1.37637e-12
D5Ertd579e	8.6655e-17	-0.320952	0.04	0.155	1.38873e-12
Pim1	9.74227e-17	-0.299958	0.042	0.16	1.5613e-12
Znrf2	9.94817e-17	-0.323313	0.062	0.197	1.59429e-12
Idh2	9.96451e-17	1.27734	0.365	0.19	1.59691e-12
Zdhhc6	1.0245e-16	-0.247411	0.047	0.169	1.64187e-12
Mfsd14b	1.10148e-16	-0.331925	0.005	0.067	1.76523e-12
Asgr2	1.12448e-16	-0.358337	0.13	0.309	1.80209e-12
Txndc11	1.16646e-16	-0.254292	0.008	0.079	1.86937e-12
Ero1l	1.18138e-16	-0.229191	0.004	0.065	1.89329e-12
Cdc42bpb	1.21044e-16	-0.427572	0.03	0.132	1.93986e-12
Ildr2	1.23481e-16	-0.177336	0.004	0.065	1.9789e-12
Apoa2	1.24745e-16	-0.232004	0.987	0.998	1.99917e-12
Eppk1	1.25522e-16	-0.238743	0.006	0.07	2.01161e-12
Nr4a1	1.29977e-16	-0.308207	0.006	0.07	2.083e-12
Rbp1	1.3039e-16	1.24774	0.159	0.009	2.08962e-12
0610009B22Rik	1.34547e-16	1.20302	0.31	0.128	2.15625e-12
Hadha	1.37145e-16	-0.388877	0.27	0.513	2.19788e-12
Adpgk	1.4053e-16	-0.257511	0.005	0.067	2.25213e-12
Cldn1	1.51257e-16	-0.308411	0.03	0.135	2.42404e-12
Fignl2	1.54635e-16	-0.187633	0.001	0.053	2.47818e-12
Mcc	1.54708e-16	-0.352247	0.016	0.1	2.47936e-12
Rell1	1.59199e-16	-0.308657	0.008	0.079	2.55132e-12
Bri3	1.59286e-16	1.15741	0.427	0.258	2.55272e-12
Tcf4	1.62131e-16	-0.285675	0.012	0.09	2.59832e-12
Tle1	1.72199e-16	-0.411066	0.049	0.169	2.75966e-12
Mrpl28	1.77372e-16	1.14994	0.393	0.216	2.84257e-12
Rora	1.84127e-16	-0.42131	0.121	0.292	2.95081e-12
Gabarapl1	1.86812e-16	-0.378317	0.29	0.536	2.99385e-12
Slc40a1	1.89209e-16	-0.400882	0.056	0.183	3.03226e-12
Klc4	1.91602e-16	-0.350008	0.037	0.146	3.07062e-12
Tapt1	1.93735e-16	-0.328895	0.018	0.104	3.1048e-12
M6pr	2.00626e-16	-0.376593	0.057	0.186	3.21524e-12
Api5	2.06614e-16	-0.318203	0.06	0.193	3.31119e-12
Cst3	2.0689e-16	-0.338285	0.211	0.432	3.31562e-12
Tuba1c	2.1429e-16	1.27211	0.386	0.211	3.43421e-12
Mospd3	2.27809e-16	-0.503177	0.053	0.176	3.65087e-12
mt-Nd6	2.34366e-16	-0.43109	0.018	0.104	3.75595e-12
Inf2	2.45747e-16	-0.35656	0.017	0.102	3.93834e-12
Serpina6	2.55745e-16	-0.278125	0.034	0.142	4.09857e-12
Tomm20	2.56635e-16	1.23658	0.381	0.206	4.11283e-12
Gtf3c2	2.63507e-16	-0.287038	0.017	0.102	4.22297e-12
Akap13	2.63906e-16	-0.371111	0.049	0.169	4.22935e-12
Adcy9	2.65865e-16	-0.230874	0.002	0.056	4.26076e-12
Nr1i3	2.67555e-16	-0.615956	0.078	0.22	4.28783e-12
Fitm2	2.79518e-16	-0.33475	0.02	0.109	4.47955e-12
Tsku	2.79962e-16	-0.307106	0.032	0.137	4.48667e-12
Smarcd2	2.83546e-16	-0.327125	0.025	0.121	4.54411e-12
Rexo2	2.90368e-16	1.12342	0.458	0.309	4.65344e-12
Ppp2r3a	3.10631e-16	-0.301303	0.015	0.095	4.97818e-12
Pgam1	3.12137e-16	1.06283	0.53	0.418	5.00231e-12
Cstf2t	3.15025e-16	-0.256591	0.01	0.084	5.04859e-12
Ropn1l	3.22888e-16	0.871928	0.152	0.007	5.17461e-12
Tbl1xr1	3.35343e-16	-0.349088	0.033	0.137	5.37421e-12
Kng2	3.43597e-16	-0.371696	0.094	0.251	5.50648e-12
Ttc13	3.55807e-16	-0.32656	0.01	0.081	5.70217e-12
Bcl9l	3.6043e-16	-0.295779	0.014	0.093	5.77626e-12
Spata13	3.62376e-16	-0.314361	0.01	0.084	5.80743e-12
Mapk1ip1l	3.64432e-16	-0.440429	0.085	0.232	5.84038e-12
Lpar6	3.65106e-16	-0.193388	0.01	0.081	5.85119e-12
Ilvbl	3.69564e-16	-0.198365	0.003	0.058	5.92264e-12
Irs1	3.7602e-16	-0.289714	0.017	0.102	6.02609e-12
Tnfrsf12a	3.80195e-16	0.943656	0.143	0.002	6.09301e-12
Cnnm3	3.98145e-16	-0.237005	0.003	0.058	6.38067e-12
Arhgef19	4.01965e-16	-0.351029	0.04	0.151	6.44189e-12
Rnf167	4.16125e-16	-0.288017	0.03	0.13	6.66882e-12
Irf9	4.16575e-16	-0.306372	0.03	0.13	6.67603e-12
Spc24	4.19841e-16	1.13844	0.22	0.053	6.72837e-12
Uso1	4.35094e-16	-0.36902	0.062	0.193	6.97281e-12
Dpy19l3	4.51418e-16	-0.156346	0.001	0.049	7.23443e-12
Fzd4	4.84964e-16	-0.143958	0.001	0.049	7.77203e-12
Psma4	4.90092e-16	1.15833	0.45	0.295	7.85422e-12
Klhl2	4.90952e-16	-0.375212	0.024	0.116	7.868e-12
Spns2	5.03968e-16	-0.290753	0.004	0.063	8.0766e-12
Pam16	5.19637e-16	1.12732	0.27	0.095	8.3277e-12
Cln3	5.42171e-16	-0.238492	0.008	0.074	8.68883e-12
Rhoc	5.47391e-16	0.913867	0.158	0.012	8.77249e-12
Wdr81	5.50957e-16	-0.236758	0.008	0.074	8.82964e-12
Glrx3	5.51787e-16	1.18482	0.312	0.135	8.84293e-12
Ppp1r13b	5.56345e-16	-0.237167	0.004	0.063	8.91599e-12
Tm7sf2	5.61324e-16	-0.396297	0.035	0.139	8.99578e-12
Pum1	5.70798e-16	-0.414526	0.073	0.211	9.14761e-12
Tfrc	5.73471e-16	-0.199187	0.008	0.077	9.19045e-12
Arfgef1	5.96938e-16	-0.480467	0.06	0.188	9.56652e-12
C130074G19Rik	5.98861e-16	-0.320416	0.157	0.346	9.59735e-12
Phkg2	6.25519e-16	-0.261724	0.005	0.065	1.00246e-11
Lrp10	6.26181e-16	-0.252916	0.008	0.077	1.00352e-11
Adck1	6.4353e-16	-0.293372	0.005	0.065	1.03132e-11
Decr2	6.59319e-16	-0.38568	0.107	0.267	1.05662e-11
Ints3	6.61849e-16	-0.315257	0.012	0.088	1.06068e-11
Pnpo	6.6194e-16	-0.362752	0.175	0.374	1.06082e-11
Raph1	6.8836e-16	-0.354408	0.078	0.22	1.10317e-11
Fnip2	6.98208e-16	-0.191222	0.005	0.065	1.11895e-11
Limd1	7.11627e-16	-0.2782	0.021	0.109	1.14045e-11
Ndufv1	7.12086e-16	1.24519	0.381	0.218	1.14119e-11
Acot7	7.12404e-16	-0.299734	0.018	0.102	1.1417e-11
Mup2	7.13209e-16	-0.260354	0.005	0.065	1.14299e-11
Supt4a	7.15461e-16	1.10064	0.288	0.111	1.1466e-11
Slc25a3	7.15599e-16	0.107254	0.675	0.55	1.14682e-11
Mta2	7.16341e-16	-0.355542	0.025	0.118	1.14801e-11
St5	7.65568e-16	-0.368253	0.035	0.139	1.2269e-11
Pja1	7.72152e-16	-0.311562	0.068	0.202	1.23745e-11
Gabarap	7.83394e-16	0.829349	0.63	0.592	1.25547e-11
Cpne1	8.04447e-16	-0.280164	0.017	0.1	1.28921e-11
Sumo2	8.3593e-16	1.1681	0.398	0.234	1.33966e-11
Tmem115	8.41255e-16	-0.282495	0.012	0.086	1.34819e-11
Ivns1abp	8.47319e-16	-0.531518	0.094	0.244	1.35791e-11
Pptc7	8.81839e-16	-0.223422	0.012	0.088	1.41324e-11
Alad	9.23117e-16	1.16716	0.341	0.167	1.47939e-11
Cxadr	9.30612e-16	-0.272159	0.089	0.244	1.4914e-11
Mrps33	9.87546e-16	1.11318	0.402	0.237	1.58264e-11
Acsm1	9.91491e-16	-0.369402	0.233	0.457	1.58896e-11
Ndufs8	1.00686e-15	1.14435	0.381	0.211	1.61359e-11
Snrpd2	1.0199e-15	1.1433	0.36	0.186	1.6345e-11
Hist1h4i	1.03327e-15	1.0229	0.177	0.026	1.65591e-11
Prlr	1.03996e-15	-0.302353	0.02	0.107	1.66663e-11
Dgat1	1.07357e-15	-0.256847	0.011	0.084	1.7205e-11
Pgrmc2	1.09907e-15	-0.305394	0.035	0.139	1.76137e-11
Mrpl54	1.13777e-15	1.07801	0.282	0.107	1.8234e-11
Stat5b	1.14824e-15	-0.410355	0.026	0.121	1.84017e-11
Azin1	1.1601e-15	-0.347272	0.071	0.206	1.85917e-11
Opa3	1.22975e-15	-0.293169	0.02	0.107	1.9708e-11
Rnf44	1.23326e-15	-0.237016	0.029	0.128	1.97642e-11
Cks2	1.23468e-15	1.15935	0.339	0.165	1.97871e-11
Hook3	1.24156e-15	-0.232589	0.033	0.137	1.98972e-11
1700021F05Rik	1.27024e-15	0.937385	0.2	0.039	2.03569e-11
Oga	1.28272e-15	-0.330406	0.014	0.09	2.05569e-11
Aph1a	1.30288e-15	-0.363991	0.053	0.174	2.08799e-11
Irf2	1.3746e-15	-0.304561	0.081	0.225	2.20293e-11
Ppp1r10	1.39087e-15	-0.3834	0.04	0.148	2.22901e-11
Mpzl2	1.41537e-15	-0.315244	0.02	0.107	2.26828e-11
Txlna	1.44471e-15	-0.319433	0.013	0.088	2.31529e-11
Aco2	1.44549e-15	-0.328602	0.174	0.371	2.31655e-11
Atf6b	1.47987e-15	-0.239093	0.002	0.053	2.37164e-11
Mpnd	1.50432e-15	-0.458778	0.088	0.232	2.41083e-11
Hamp2	1.51088e-15	1.72325	0.154	0.012	2.42134e-11
Itfg1	1.51401e-15	-0.299778	0.019	0.104	2.42636e-11
Ehmt1	1.76465e-15	-0.204311	0.01	0.081	2.82803e-11
Mapk8	1.87681e-15	-0.220229	0.01	0.081	3.00778e-11
Mmp15	1.94064e-15	-0.262187	0.019	0.104	3.11007e-11
Bscl2	1.97507e-15	-0.278785	0.039	0.146	3.16525e-11
Sugt1	1.99358e-15	0.906762	0.178	0.026	3.19491e-11
Sik3	1.99444e-15	-0.381664	0.042	0.151	3.19629e-11
Tmem259	2.00654e-15	-0.391953	0.049	0.165	3.21568e-11
Ctif	2.05497e-15	-0.245987	0.003	0.056	3.2933e-11
Slc35g1	2.25732e-15	-0.342451	0.008	0.074	3.61759e-11
Nsd3	2.27967e-15	-0.2436	0.049	0.167	3.6534e-11
Cnpy3	2.2819e-15	-0.253808	0.013	0.088	3.65697e-11
Sdf2l1	2.286e-15	-0.397766	0.069	0.202	3.66355e-11
Apoc1	2.3378e-15	0.418606	0.999	1	3.74656e-11
Dgkq	2.34733e-15	-0.216157	0.009	0.077	3.76183e-11
Agfg2	2.38536e-15	-0.228989	0.028	0.123	3.82278e-11
2900026A02Rik	2.3959e-15	-0.362269	0.053	0.172	3.83967e-11
Antxr2	2.46445e-15	-0.235611	0.009	0.077	3.94953e-11
Cyp2a12	2.47434e-15	-0.228902	0.208	0.425	3.96538e-11
Rassf8	2.47838e-15	-0.346433	0.035	0.137	3.97185e-11
Ptch1	2.48584e-15	-0.303563	0.008	0.074	3.9838e-11
Vcp	2.48956e-15	-0.317657	0.236	0.464	3.98977e-11
Synj2bp	2.57135e-15	-0.243565	0.113	0.276	4.12084e-11
Cd59a	2.70094e-15	-0.33584	0.062	0.188	4.32852e-11
Tmem109	2.81979e-15	-0.286964	0.012	0.086	4.519e-11
Steap3	2.97303e-15	-0.250827	0.006	0.065	4.76457e-11
Slc22a1	2.97824e-15	-0.370009	0.119	0.285	4.77292e-11
Dnlz	3.05254e-15	1.06365	0.26	0.09	4.892e-11
Slc25a51	3.06572e-15	-0.416754	0.042	0.151	4.91312e-11
Chchd1	3.14846e-15	1.09365	0.38	0.209	5.04572e-11
Erlin2	3.24274e-15	-0.191955	0.008	0.072	5.19682e-11
Tnks1bp1	3.29794e-15	-0.209421	0.006	0.067	5.28528e-11
Pfdn1	3.38829e-15	1.15839	0.325	0.153	5.43007e-11
Nsdhl	3.44527e-15	-0.416703	0.065	0.193	5.52139e-11
Tmem245	3.46984e-15	-0.198367	0.007	0.07	5.56077e-11
Phb2	3.59581e-15	1.18602	0.449	0.325	5.76265e-11
Rnf144b	3.63739e-15	-0.250097	0.018	0.1	5.82928e-11
Ptdss1	3.66758e-15	-0.28436	0.015	0.093	5.87766e-11
Xpo7	3.78433e-15	-0.370233	0.03	0.128	6.06476e-11
Snrnp70	3.82326e-15	-0.437401	0.058	0.179	6.12715e-11
Qrich1	3.85129e-15	-0.258133	0.02	0.104	6.17207e-11
Ccni	4.35235e-15	-0.396733	0.067	0.195	6.97508e-11
L2hgdh	4.46341e-15	-0.42644	0.064	0.19	7.15305e-11
Pik3r1	4.53051e-15	-0.322363	0.06	0.183	7.2606e-11
Ranbp1	4.53323e-15	1.17561	0.31	0.142	7.26496e-11
Nxt2	4.56055e-15	-0.303546	0.011	0.081	7.30874e-11
Men1	4.74337e-15	-0.20005	0.012	0.084	7.60173e-11
Paox	4.88329e-15	-0.413537	0.064	0.19	7.82596e-11
Mon2	5.16171e-15	-0.296364	0.028	0.123	8.27216e-11
Slc25a20	5.1726e-15	-0.37431	0.07	0.202	8.2896e-11
Srsf2	5.17282e-15	-0.373276	0.12	0.281	8.28997e-11
Hp1bp3	5.17286e-15	-0.37801	0.065	0.193	8.29003e-11
Etfbkmt	5.40124e-15	-0.381465	0.089	0.232	8.65603e-11
Myo18a	5.69151e-15	-0.311435	0.046	0.158	9.12122e-11
Naa15	6.02823e-15	-0.387563	0.069	0.2	9.66085e-11
Klhl9	6.24876e-15	-0.308581	0.045	0.155	1.00143e-10
Firre	6.28601e-15	-0.210158	0	0.042	1.0074e-10
Gm20300	6.56791e-15	-0.18678	0.01	0.079	1.05257e-10
Hectd2os	6.56874e-15	-0.286484	0.017	0.095	1.05271e-10
Slc22a23	6.96283e-15	-0.308479	0.024	0.111	1.11586e-10
Tbc1d17	7.129e-15	-0.300697	0.023	0.109	1.14249e-10
Dsc2	7.28713e-15	-0.255889	0.017	0.095	1.16784e-10
Trmt1l	7.32408e-15	-0.286379	0.017	0.095	1.17376e-10
Fgfr4	7.60195e-15	-0.176815	0.002	0.051	1.21829e-10
Matr3	7.66563e-15	-0.26941	0.058	0.181	1.22849e-10
Osbp	7.89617e-15	-0.241378	0.035	0.137	1.26544e-10
Gucd1	8.40734e-15	-0.325543	0.103	0.255	1.34736e-10
Ppp1r15b	8.43875e-15	-0.343471	0.049	0.162	1.35239e-10
Tmem220	8.67367e-15	-0.289474	0.012	0.084	1.39004e-10
Gne	8.75169e-15	-0.466337	0.086	0.225	1.40255e-10
Narf	9.25625e-15	-0.232009	0.013	0.086	1.48341e-10
Gltpd2	9.29773e-15	-0.304199	0.081	0.22	1.49005e-10
Slc30a5	9.6307e-15	-0.256372	0.009	0.074	1.54342e-10
Tef	9.78038e-15	-0.285926	0.025	0.114	1.5674e-10
Fgfr3	1.01235e-14	-0.218438	0.003	0.053	1.6224e-10
Maf	1.02915e-14	-0.279872	0.033	0.13	1.64932e-10
Taok2	1.03518e-14	-0.195038	0.009	0.074	1.65898e-10
Snd1	1.03592e-14	-0.26768	0.081	0.22	1.66017e-10
Trim41	1.05398e-14	-0.303334	0.013	0.086	1.6891e-10
Pde4dip	1.05504e-14	-0.390456	0.041	0.146	1.69081e-10
Pnisr	1.05766e-14	-0.318961	0.012	0.084	1.695e-10
Cbr3	1.06719e-14	1.15554	0.13	0.002	1.71027e-10
Cdk13	1.08105e-14	-0.203271	0.024	0.111	1.73249e-10
1810037I17Rik	1.09207e-14	1.20025	0.315	0.151	1.75016e-10
Nfu1	1.164e-14	1.05285	0.247	0.084	1.86543e-10
Mtdh	1.20092e-14	-0.309004	0.064	0.19	1.92459e-10
Zbtb7b	1.207e-14	-0.209202	0.039	0.144	1.93434e-10
Golim4	1.21253e-14	-0.21321	0.051	0.167	1.9432e-10
Mpv17l2	1.21327e-14	-0.358341	0.02	0.102	1.94438e-10
Plec	1.23391e-14	-0.260096	0.029	0.123	1.97746e-10
Gnaq	1.23717e-14	-0.220827	0.016	0.093	1.98269e-10
Trabd	1.23827e-14	-0.409522	0.094	0.237	1.98445e-10
Grb7	1.30835e-14	-0.279132	0.069	0.2	2.09676e-10
Sumf1	1.30979e-14	-0.212842	0.006	0.065	2.09908e-10
Ptpn3	1.40908e-14	-0.317199	0.024	0.111	2.25819e-10
Daglb	1.41771e-14	-0.194818	0.008	0.07	2.27203e-10
Lbr	1.42001e-14	-0.165412	0.003	0.056	2.2757e-10
Gas1	1.4639e-14	-0.177656	0.005	0.06	2.34604e-10
Gak	1.49926e-14	-0.282938	0.046	0.155	2.40271e-10
Gpaa1	1.54769e-14	-0.206222	0.005	0.06	2.48033e-10
Commd6	1.55615e-14	1.08455	0.288	0.123	2.49388e-10
BC003965	1.56313e-14	0.929136	0.236	0.072	2.50507e-10
H2-Ke6	1.63784e-14	-0.252294	0.082	0.223	2.6248e-10
Myc	1.63948e-14	-0.30858	0.037	0.139	2.62742e-10
Mrps17	1.67645e-14	1.10897	0.307	0.142	2.68668e-10
Ppt2	1.6858e-14	-0.234768	0.02	0.102	2.70166e-10
Samd4b	1.75344e-14	-0.181003	0.008	0.07	2.81006e-10
Enpp5	1.76363e-14	-0.220812	0.012	0.081	2.8264e-10
Slc39a8	1.83478e-14	-0.223287	0.005	0.06	2.94041e-10
AU040320	1.92493e-14	-0.112304	0.006	0.063	3.0849e-10
Slc35e2	1.95976e-14	-0.302372	0.033	0.13	3.14071e-10
Rab43	1.98279e-14	-0.263584	0.044	0.153	3.17763e-10
Fh1	2.0769e-14	1.1576	0.35	0.186	3.32844e-10
Bnip3	2.1244e-14	-0.346839	0.16	0.339	3.40457e-10
Cd63	2.41962e-14	0.852371	0.123	0	3.87768e-10
Trafd1	2.48328e-14	-0.395799	0.027	0.116	3.9797e-10
Dpm3	2.54172e-14	-0.35963	0.167	0.348	4.07336e-10
Ddah1	2.64261e-14	-0.317303	0.209	0.411	4.23505e-10
Prss53	2.71064e-14	-0.209305	0.001	0.046	4.34407e-10
Phactr4	2.7907e-14	-0.332308	0.029	0.121	4.47237e-10
Stt3b	2.87062e-14	-0.276849	0.033	0.13	4.60046e-10
Chfr	2.90644e-14	-0.210213	0.01	0.077	4.65786e-10
Foxo1	3.07261e-14	-0.287899	0.027	0.116	4.92416e-10
Ubr5	3.26214e-14	-0.253327	0.038	0.139	5.2279e-10
Rara	3.28818e-14	-0.28583	0.025	0.111	5.26963e-10
Shisa5	3.33557e-14	-0.307175	0.021	0.102	5.34558e-10
Rpl7	3.39155e-14	0.842384	0.606	0.555	5.43529e-10
Rdh11	3.45199e-14	-0.24647	0.013	0.084	5.53215e-10
Tm7sf3	3.56806e-14	-0.417121	0.049	0.158	5.71818e-10
Ilrun	3.61504e-14	-0.231196	0.193	0.387	5.79347e-10
Cox14	3.62418e-14	1.11068	0.351	0.19	5.80811e-10
Aldh1a1	3.67994e-14	-0.50054	0.572	0.791	5.89748e-10
Stat2	3.74833e-14	-0.346338	0.02	0.1	6.00708e-10
Tor1aip1	3.79028e-14	-0.268133	0.035	0.132	6.07431e-10
Akap9	4.00365e-14	-0.267652	0.019	0.097	6.41625e-10
Abcg8	4.26335e-14	-0.272012	0.018	0.095	6.83244e-10
Wipi1	4.26932e-14	-0.183651	0.002	0.049	6.84202e-10
Pla1a	4.33289e-14	-0.235825	0.009	0.072	6.94389e-10
Mrpl13	4.39094e-14	1.00974	0.297	0.13	7.03692e-10
Leng8	4.42459e-14	-0.362588	0.008	0.07	7.09084e-10
Pcbd2	4.50078e-14	1.18093	0.348	0.195	7.21295e-10
Mob1a	4.5612e-14	-0.339396	0.022	0.104	7.30977e-10
Atp2b1	4.65396e-14	-0.240204	0.013	0.084	7.45844e-10
Dync1i2	4.66312e-14	-0.241619	0.137	0.306	7.47311e-10
Npr2	4.68047e-14	-0.191437	0.002	0.049	7.50092e-10
Mthfsl	4.72275e-14	0.873405	0.191	0.042	7.56867e-10
Erap1	4.75764e-14	-0.248423	0.016	0.09	7.6246e-10
Asb13	4.81479e-14	-0.426355	0.048	0.155	7.71618e-10
Gm49980	4.92801e-14	-0.512915	0.051	0.16	7.89763e-10
Pygl	5.00777e-14	-0.303861	0.267	0.494	8.02546e-10
Rfng	5.04281e-14	-0.226676	0.012	0.081	8.08161e-10
Rad23b	5.12987e-14	-0.278568	0.207	0.408	8.22113e-10
Zfhx2	5.17995e-14	-0.293085	0.008	0.067	8.30139e-10
Pigk	5.36006e-14	-0.254499	0.015	0.088	8.59004e-10
Cab39	5.38809e-14	-0.269136	0.063	0.186	8.63495e-10
Gnpda1	5.42716e-14	-0.277394	0.026	0.114	8.69757e-10
Chka	5.47689e-14	-0.396829	0.067	0.19	8.77727e-10
Tspan9	5.5134e-14	-0.226467	0.012	0.081	8.83577e-10
Pebp1	5.53692e-14	1.10707	0.477	0.371	8.87347e-10
Adam10	5.84699e-14	-0.205345	0.008	0.07	9.37038e-10
Atp9a	5.91833e-14	-0.266696	0.012	0.079	9.48471e-10
Tra2b	6.02925e-14	-0.317389	0.058	0.174	9.66248e-10
Nol6	6.18541e-14	-0.174	0.007	0.065	9.91274e-10
Zmym2	6.25714e-14	-0.177054	0.008	0.067	1.00277e-09
Qars	6.29596e-14	-0.266621	0.008	0.067	1.00899e-09
Mcoln1	6.63213e-14	-0.160495	0.007	0.065	1.06286e-09
Hsd17b13	6.82402e-14	-0.304109	0.249	0.464	1.09362e-09
Calcoco1	6.98218e-14	-0.190406	0.006	0.063	1.11896e-09
Susd4	7.03572e-14	-0.249397	0.011	0.077	1.12755e-09
S1pr1	7.09106e-14	-0.237521	0.034	0.13	1.13641e-09
Tmco6	7.23802e-14	-0.22853	0.003	0.053	1.15997e-09
Ppp1cb	7.28743e-14	-0.41517	0.144	0.309	1.16788e-09
Tap2	7.74283e-14	-0.196065	0.004	0.056	1.24087e-09
Hip1r	7.93751e-14	-0.140225	0.004	0.056	1.27207e-09
Gpr155	7.97026e-14	-0.195527	0.001	0.042	1.27731e-09
Hdhd5	8.02241e-14	-0.182579	0.004	0.056	1.28567e-09
Dnase1l3	8.11052e-14	-0.0831373	0.003	0.053	1.29979e-09
Clec2h	8.18555e-14	-0.14773	0.001	0.042	1.31182e-09
Fn3krp	8.20025e-14	-0.213988	0.003	0.053	1.31417e-09
Cdk18	8.32056e-14	-0.214587	0.017	0.093	1.33345e-09
Lrrc41	8.41383e-14	-0.360734	0.043	0.146	1.3484e-09
Anxa2	8.422e-14	0.917485	0.123	0.002	1.34971e-09
Tmem189	8.59519e-14	-0.123708	0.001	0.042	1.37747e-09
Bfar	8.6925e-14	-0.193001	0.017	0.093	1.39306e-09
Fmc1	8.72873e-14	1.06046	0.299	0.139	1.39887e-09
Adar	8.79058e-14	-0.194509	0.005	0.058	1.40878e-09
1700066M21Rik	8.83948e-14	-0.226371	0.022	0.104	1.41661e-09
Taf10	9.04929e-14	1.04047	0.397	0.246	1.45024e-09
Kynu	9.85181e-14	-0.230826	0.14	0.309	1.57885e-09
Stard5	1.0173e-13	-0.312059	0.087	0.22	1.63033e-09
Tsc1	1.03565e-13	-0.28375	0.014	0.084	1.65974e-09
Isoc2b	1.03847e-13	0.860428	0.173	0.032	1.66425e-09
Abcg2	1.06857e-13	-0.242365	0.051	0.162	1.71249e-09
Prpf38b	1.09332e-13	-0.339122	0.023	0.104	1.75215e-09
Rfk	1.1006e-13	-0.298511	0.078	0.206	1.76383e-09
Mtpn	1.10195e-13	-0.312523	0.168	0.346	1.76598e-09
Kidins220	1.12768e-13	-0.232981	0.01	0.074	1.80721e-09
Magoh	1.15846e-13	0.810064	0.203	0.053	1.85655e-09
Cryz	1.16826e-13	-0.317156	0.079	0.209	1.87225e-09
Atf2	1.18858e-13	-0.323825	0.03	0.121	1.90481e-09
Ube4b	1.25117e-13	-0.287417	0.035	0.13	2.00512e-09
Dock4	1.26624e-13	-0.230162	0.01	0.074	2.02928e-09
Fkbp11	1.36249e-13	0.902217	0.175	0.035	2.18353e-09
Adck5	1.38836e-13	-0.263103	0.034	0.128	2.22499e-09
Mbtps1	1.43606e-13	-0.213585	0.021	0.102	2.30142e-09
Calm1	1.44681e-13	0.931092	0.561	0.487	2.31866e-09
P2rx4	1.51628e-13	-0.209595	0.023	0.104	2.42999e-09
Igf1	1.58111e-13	-0.321826	0.502	0.773	2.53389e-09
Mrps22	1.61409e-13	0.810163	0.15	0.019	2.58674e-09
Erh	1.63254e-13	0.764801	0.161	0.026	2.6163e-09
Snrpa1	1.65317e-13	0.912624	0.22	0.067	2.64937e-09
Tmem120a	1.68558e-13	-0.309219	0.066	0.186	2.7013e-09
Nomo1	1.71155e-13	-0.332154	0.03	0.121	2.74293e-09
Glyat	1.76213e-13	1.00305	0.489	0.381	2.82399e-09
G3bp1	1.88455e-13	-0.207238	0.087	0.223	3.02018e-09
St6galnac6	1.91914e-13	-0.288966	0.018	0.093	3.07561e-09
Chchd5	1.93177e-13	0.938198	0.217	0.065	3.09585e-09
Fam104a	1.9883e-13	0.940649	0.229	0.074	3.18645e-09
Fbf1	2.01009e-13	-0.191189	0	0.037	3.22137e-09
Ptp4a2	2.04525e-13	-0.263386	0.166	0.341	3.27772e-09
Gprc5c	2.07831e-13	-0.26886	0.008	0.067	3.33069e-09
Laptm4b	2.07939e-13	-0.176211	0.012	0.079	3.33243e-09
Tbc1d13	2.0905e-13	-0.183531	0.012	0.079	3.35024e-09
[truncated: 14,027 more rows]

## Sheet: KO-DF Heps vs WT-PP Heps
	p_val	avg_log2FC	pct.1	pct.2	p_val_adj
Cps1	0	-2.61317	0.339	1	0
Fn1	0	-2.30454	0.083	0.994	0
Retreg2	0	-0.856061	0.049	0.864	0
Pigr	0	-3.25151	0.032	0.997	0
F13b	0	-1.02088	0.021	0.857	0
Cfhr1	0	-1.2171	0.046	0.914	0
Gm4788	0	-1.56583	0.024	0.946	0
Cfhr2	0	-1.76364	0.154	0.989	0
Cfh	0	-1.76482	0.067	0.981	0
Qsox1	0	-2.27648	0.055	0.995	0
F5	0	-0.901659	0.043	0.884	0
Hsd17b7	0	-0.872725	0.012	0.77	0
Crp	0	-2.05045	0.049	0.99	0
Mia3	0	-0.858421	0.035	0.848	0
Lpgat1	0	-1.03707	0.073	0.916	0
Hsd11b1	0	-2.04017	0.028	0.981	0
Mcm10	0	-1.0084	0.047	0.885	0
Slc25a25	0	-1.61839	0.078	0.985	0
Hspa5	0	-2.1131	0.148	1	0
Hc	0	-2.56581	0.071	0.997	0
AI182371	0	-1.73909	0.114	0.991	0
Abcb11	0	-1.67622	0.044	0.97	0
Serping1	0	-1.97591	0.109	0.994	0
Slc27a2	0	-1.85057	0.08	0.971	0
Rrbp1	0	-1.58836	0.091	0.969	0
Rpn2	0	-1.09085	0.031	0.882	0
Lbp	0	-0.874424	0.021	0.799	0
Mafb	0	-1.33471	0.019	0.883	0
Sdc4	0	-2.25259	0.139	0.996	0
Pck1	0	-2.2209	0.376	1	0
Cyp7b1	0	-1.86576	0.047	0.972	0
Cp	0	-2.27712	0.124	0.994	0
Slc2a2	0	-1.28212	0.032	0.911	0
Fgg	0	-2.16484	0.466	1	0
Fga	0	-3.89014	0.192	1	0
Fgb	0	-2.7303	0.437	1	0
Cd1d1	0	-1.06762	0.035	0.903	0
Hsd3b5	0	-1.06866	0.006	0.785	0
Gstm1	0	3.15558	0.987	1	0
Cyp2u1	0	-0.984595	0.028	0.859	0
Mttp	0	-1.00239	0.055	0.907	0
Abca1	0	-0.992675	0.024	0.832	0
Mup7	0	-3.7721	0.026	0.998	0
Mup1	0	-2.78681	0.03	0.993	0
Mup11	0	-6.11538	0.015	0.995	0
Mup12	0	-2.96253	0.014	0.993	0
Mup16	0	-2.38634	0.014	0.964	0
Mup17	0	-1.15519	0.021	0.866	0
Mup3	0	-4.07537	0.611	1	0
Mup21	0	-1.9631	0.064	0.872	0
Ptprd	0	-0.79073	0.019	0.804	0
Cyp2j5	0	-1.69852	0.04	0.97	0
C8b	0	-1.71855	0.047	0.977	0
C8a	0	-2.01507	0.069	0.993	0
Dio1	0	-1.5081	0.015	0.955	0
Cyp4a12a	0	-1.66293	0.044	0.934	0
Faah	0	-0.856391	0.032	0.846	0
Ptprf	0	-1.26116	0.037	0.949	0
Ece1	0	-1.21262	0.024	0.918	0
H6pd	0	-1.15401	0.037	0.905	0
Errfi1	0	-2.11024	0.351	1	0
Cyp51	0	-1.02467	0.037	0.871	0
Steap4	0	-0.934648	0.023	0.801	0
Rbm47	0	-0.89606	0.055	0.909	0
Ugt2b1	0	-1.6501	0.05	0.97	0
Ugt2b35	0	-0.871045	0.035	0.85	0
Ugt2a3	0	-0.921514	0.047	0.851	0
Alb	0	-2.57692	0.959	1	0
Afm	0	-0.94091	0.009	0.784	0
Slc26a1	0	-1.06409	0.026	0.877	0
Atp2a2	0	-1.36831	0.057	0.954	0
Mlxipl	0	-0.870927	0.035	0.826	0
Tfr2	0	-1.46135	0.03	0.949	0
Cyp3a13	0	-0.960488	0.037	0.876	0
Aass	0	-1.31547	0.08	0.966	0
Pdia4	0	-1.18932	0.055	0.903	0
Retsat	0	-2.18507	0.008	0.984	0
Tgoln1	0	-1.45015	0.044	0.954	0
Rpn1	0	-1.22604	0.04	0.929	0
Uroc1	0	-1.73834	0.119	0.996	0
Cxcl12	0	-1.21926	0.053	0.937	0
Adipor2	0	-1.84339	0.097	0.984	0
Mug1	0	-2.55266	0.096	0.993	0
C1rl	0	-0.94195	0.044	0.867	0
C1s1	0	-1.52701	0.043	0.956	0
Pzp	0	-1.84179	0.128	0.989	0
Slco1a1	0	-1.52049	0.04	0.94	0
Slc27a5	0	-1.88107	0.051	0.984	0
Sult2a8	0	-2.49765	0.076	0.997	0
Cyp2f2	0	-4.20297	0.079	1	0
Emc10	0	-0.865639	0.046	0.856	0
Ftl1	0	2.31937	0.999	1	0
Nucb1	0	-1.11405	0.024	0.871	0
Saa4	0	-1.38326	0.112	0.981	0
Furin	0	-1.15513	0.062	0.94	0
Ctsc	0	-1.01658	0.01	0.789	0
Slco2b1	0	-0.877165	0.026	0.859	0
Tpp1	0	-0.86062	0.023	0.828	0
Acadsb	0	-1.1866	0.082	0.968	0
Dhcr7	0	-1.07139	0.03	0.87	0
F7	0	-1.08879	0.017	0.866	0
Proz	0	-1.48383	0.045	0.963	0
Gpat4	0	-0.982855	0.035	0.871	0
Slc7a2	0	-1.85172	0.056	0.987	0
Klkb1	0	-1.95251	0.024	0.986	0
Cyp4v3	0	-2.11901	0.06	0.991	0
Acsl1	0	-2.6462	0.102	1	0
Msmo1	0	-1.3414	0.055	0.933	0
Calr	0	-2.18417	0.173	1	0
Ces1d	0	-1.72567	0.026	0.949	0
Ces1f	0	-1.64195	0.03	0.965	0
Amfr	0	-1.07039	0.074	0.941	0
Ces2a	0	-1.47521	0.054	0.954	0
Ces3a	0	-2.63032	0.055	1	0
Ces3b	0	-2.25959	0.009	0.989	0
Cdh1	0	-1.02595	0.01	0.837	0
Agt	0	-2.0254	0.073	0.997	0
Irf2bp2	0	-1.27526	0.042	0.922	0
Ldlr	0	-1.10962	0.017	0.85	0
Prkcsh	0	-0.793275	0.037	0.832	0
Aplp2	0	-1.36522	0.048	0.967	0
Oaf	0	-1.41168	0.094	0.979	0
Hyou1	0	-1.22512	0.015	0.871	0
Slc37a4	0	-0.899536	0.015	0.802	0
Paqr9	0	-1.28206	0.063	0.927	0
Slco2a1	0	-1.01849	0.011	0.818	0
Trf	0	-1.72482	0.918	1	0
1300017J02Rik	0	-1.41284	0.06	0.952	0
Slc38a3	0	-2.59764	0.072	0.997	0
Cmtm6	0	-1.13749	0.021	0.887	0
Cyp8b1	0	-2.05916	0.018	0.964	0
Man1a	0	-1.25104	0.056	0.961	0
Psap	0	-1.4769	0.064	0.982	0
Eif4ebp2	0	-1.11055	0.083	0.949	0
Arid5b	0	-0.97104	0.04	0.865	0
Col18a1	0	-2.33333	0.051	0.995	0
Reep6	0	-2.30059	0.154	1	0
Hsp90b1	0	-1.9396	0.148	0.996	0
Hal	0	-2.13524	0.092	0.998	0
Phlda1	0	-2.48332	0.094	1	0
Gns	0	-0.855689	0.028	0.824	0
Os9	0	-1.01909	0.025	0.848	0
Lrp1	0	-1.5111	0.042	0.965	0
Apon	0	-2.1021	0.089	0.999	0
Tcn2	0	-0.891732	0.015	0.791	0
Ppia	0	2.49231	0.988	1	0
Egfr	0	-1.47912	0.021	0.939	0
Canx	0	-1.57178	0.109	0.987	0
Gm2a	0	-1.40374	0.059	0.957	0
Srebf1	0	-0.843817	0.021	0.795	0
Serpinf2	0	-2.19783	0.075	0.997	0
Tlcd2	0	-0.959592	0.022	0.797	0
Acsf2	0	-0.898419	0.053	0.895	0
G6pc	0	-2.35012	0.051	0.993	0
Apob	0	-2.58324	0.342	1	0
Slc10a1	0	-1.61893	0.065	0.978	0
Aldh6a1	0	-1.28462	0.116	0.987	0
Sel1l	0	-1.12675	0.016	0.87	0
Serpina1d	0	-2.50279	0.308	1	0
Serpina1e	0	-2.71888	0.68	1	0
Serpina3k	0	-3.74246	0.684	1	0
Serpina3n	0	-1.43556	0.067	0.966	0
Aspg	0	-0.914221	0.03	0.816	0
Slc17a2	0	-0.957135	0.019	0.835	0
Gpld1	0	-1.17142	0.024	0.893	0
Foxq1	0	-2.1004	0.026	0.963	0
Txndc5	0	-0.868084	0.051	0.861	0
Elovl2	0	-1.65848	0.1	0.984	0
Gadd45g	0	-1.30209	0.084	0.96	0
F12	0	-1.5829	0.092	0.979	0
Zcchc24	0	-0.882947	0.045	0.871	0
Itih4	0	-2.67599	0.166	1	0
Itih3	0	-1.57972	0.133	0.995	0
Itih1	0	-1.83545	0.035	0.979	0
Gjb2	0	-1.21976	0.104	0.969	0
Slc39a14	0	-0.884156	0.02	0.801	0
Slc25a30	0	-1.35096	0.025	0.912	0
Selenop	0	-1.72731	0.791	1	0
C6	0	-1.43263	0.024	0.94	0
C9	0	-2.6375	0.194	0.999	0
Lifr	0	-1.36911	0.033	0.927	0
Ugt3a1	0	-1.15111	0.003	0.835	0
Ugt3a2	0	-1.48984	0.018	0.959	0
Tmprss6	0	-1.73512	0.073	0.997	0
Cyp2d22	0	-1.03201	0.025	0.862	0
Cyp2d26	0	-2.20288	0.118	0.999	0
Slc38a2	0	-1.39042	0.035	0.929	0
Slc38a4	0	-2.0792	0.116	0.997	0
Mettl7a1	0	-1.01509	0.053	0.89	0
Serpind1	0	-2.20981	0.049	0.997	0
Fetub	0	-1.19273	0.093	0.956	0
Hrg	0	-1.80955	0.067	0.971	0
Il1rap	0	-0.963529	0.012	0.817	0
Cpn2	0	-1.89906	0.022	0.981	0
Plg	0	-3.23912	0.095	1	0
Igfals	0	-1.10993	0.017	0.857	0
Dusp1	0	-1.20239	0.041	0.886	0
Cyp4f14	0	-1.14409	0.051	0.923	0
Angptl4	0	-1.01754	0.012	0.821	0
C4b	0	-1.80165	0.058	0.98	0
Cfb	0	-1.81328	0.113	0.985	0
C2	0	-1.01799	0.015	0.837	0
Gm42418	0	2.48837	1	1	0
Slc29a1	0	-0.935769	0.026	0.851	0
Lrg1	0	-2.28651	0.129	1	0
C3	0	-2.07817	0.45	1	0
Man2a1	0	-1.37119	0.052	0.955	0
Ttc39c	0	-1.34512	0.105	0.971	0
Dsg2	0	-0.912365	0.014	0.785	0
Stard4	0	-0.910391	0.032	0.828	0
Ndst1	0	-0.846733	0.039	0.854	0
Cyb5a	0	2.29556	0.982	0.999	0
Slc22a30	0	-1.34506	0.035	0.931	0
Ganab	0	-1.0092	0.015	0.85	0
Fads1	0	-1.5398	0.062	0.967	0
Klf9	0	-1.34688	0.079	0.972	0
Sema4g	0	-1.58635	0.03	0.951	0
Maob	0	-1.12417	0.087	0.964	0
F9	0	-1.06297	0.03	0.901	0
Gjb1	0	-1.61691	0.073	0.98	0
Magt1	0	-0.929136	0.037	0.843	0
Rnf128	0	-0.824099	0.026	0.806	0
mt-Co3	0	-4.00846	0.381	0.98	0
mt-Nd3	0	-2.95703	0.074	0.926	0
Hsd17b11	4.96335e-308	-0.795025	0.043	0.849	7.95427e-304
Stt3a	5.83983e-308	-0.821389	0.018	0.776	9.35892e-304
Mup14	6.09246e-308	-1.16146	0.025	0.79	9.76377e-304
Sfxn1	7.04569e-308	-1.35556	0.12	0.984	1.12914e-303
Stra6l	1.15106e-307	-0.810164	0.021	0.786	1.84469e-303
Ly6e	2.94904e-307	-1.34924	0.104	0.965	4.72613e-303
Itih2	3.17837e-306	-1.26278	0.11	0.978	5.09365e-302
Acsl5	9.77241e-306	-1.0347	0.087	0.934	1.56613e-301
March6	1.53995e-305	-0.764243	0.018	0.776	2.46793e-301
Mtss1	5.01291e-305	-0.843645	0.045	0.845	8.03368e-301
Scarb2	5.09286e-305	-0.90316	0.076	0.912	8.16182e-301
Gcgr	6.57804e-305	-0.941988	0.06	0.878	1.0542e-300
Erbb3	8.22147e-305	-0.730738	0.012	0.75	1.31757e-300
Ndufa3	1.06316e-304	-1.83159	0.145	0.99	1.70381e-300
Cpt1a	1.06892e-304	-0.799341	0.046	0.843	1.71305e-300
Elovl5	2.91545e-304	-0.820495	0.036	0.817	4.6723e-300
Sppl2a	3.97301e-304	-0.983761	0.069	0.895	6.36714e-300
Sardh	6.45384e-304	-1.68199	0.169	0.996	1.03429e-299
Dnajc3	8.81846e-304	-1.13381	0.1	0.957	1.41325e-299
Atp1a1	1.0435e-303	-0.894253	0.076	0.92	1.67232e-299
Slc25a23	2.56274e-303	-1.10797	0.111	0.978	4.10705e-299
P4hb	3.18812e-303	-2.0138	0.211	1	5.10928e-299
Suox	9.93745e-303	-0.827572	0.051	0.851	1.59258e-298
Herpud1	1.26958e-302	-1.33637	0.119	0.984	2.03462e-298
Ogdh	1.83778e-302	-0.975146	0.089	0.935	2.94522e-298
Igfbp1	2.3996e-302	-1.11869	0.046	0.841	3.84559e-298
Pdia6	3.07144e-302	-1.18991	0.111	0.977	4.92229e-298
Mug2	3.58614e-301	-0.935428	0.067	0.891	5.74714e-297
Tm9sf2	1.12293e-300	-0.763099	0.035	0.809	1.79961e-296
Epn1	1.6106e-300	-0.86793	0.084	0.921	2.58115e-296
Hgfac	1.89934e-300	-0.792456	0.037	0.813	3.04389e-296
Creb3l3	4.30284e-300	-1.43804	0.139	0.993	6.89573e-296
mt-Cytb	5.13203e-300	-3.36134	0.303	0.966	8.22459e-296
Gm31583	1.40235e-299	-0.847179	0.003	0.717	2.2474e-295
Grn	2.57e-299	-0.806564	0.069	0.904	4.11868e-295
Cfi	3.42138e-299	-1.55053	0.139	0.99	5.4831e-295
Tm9sf3	3.43362e-299	-0.943667	0.087	0.935	5.50272e-295
Sec63	3.45567e-299	-0.757909	0.041	0.821	5.53806e-295
Apoa5	3.80792e-299	-1.84951	0.194	1	6.10257e-295
Serpinf1	6.7232e-299	-1.36456	0.119	0.974	1.07746e-294
Plxnb2	1.65675e-298	-0.699801	0.04	0.823	2.65511e-294
Hes6	3.26152e-298	-1.01579	0.087	0.93	5.22691e-294
Dhrs3	9.51867e-298	-0.880988	0.062	0.868	1.52546e-293
Tapbp	1.70164e-297	-0.755818	0.014	0.745	2.72704e-293
Fgf1	1.7475e-297	-0.760873	0.012	0.741	2.80055e-293
Dgat2	2.18943e-297	-1.26109	0.128	0.986	3.50879e-293
Mmut	2.50874e-297	-0.813339	0.056	0.857	4.02051e-293
Serinc1	1.14714e-295	-0.817408	0.061	0.866	1.8384e-291
Pdia3	3.6209e-295	-1.22233	0.109	0.955	5.80285e-291
Lamp2	4.89915e-295	-1.56027	0.143	0.99	7.85138e-291
Prodh2	1.12223e-294	-0.810699	0.037	0.803	1.79849e-290
Lars2	1.2651e-294	3.47647	0.954	0.834	2.02745e-290
Ppp1r3b	1.30076e-294	-0.870742	0.067	0.88	2.0846e-290
Ugt2b38	1.63864e-294	-0.969822	0.001	0.7	2.62608e-290
Snhg9	1.98505e-294	-0.802774	0.053	0.846	3.18124e-290
Hsd17b12	4.68002e-294	-0.883199	0.073	0.899	7.5002e-290
Nfib	1.0676e-293	-0.970616	0.095	0.932	1.71093e-289
9530068E07Rik	1.11134e-293	-0.776136	0.042	0.814	1.78103e-289
Slc16a2	2.04256e-293	-0.72885	0.026	0.776	3.27341e-289
Selenot	2.20448e-293	-0.806723	0.069	0.878	3.5329e-289
Clu	4.57855e-293	-1.84069	0.36	1	7.33758e-289
Lrrc3	4.33852e-292	-0.716846	0.013	0.732	6.95291e-288
Serpina12	4.78699e-292	-1.32657	0.087	0.912	7.67163e-288
Serinc3	8.52276e-292	-0.780898	0.046	0.823	1.36586e-287
Actn4	1.23688e-291	-0.749794	0.051	0.841	1.98222e-287
Nfix	1.73243e-291	-0.895229	0.076	0.897	2.77639e-287
Prkd3	1.94824e-291	-0.750215	0.054	0.838	3.12225e-287
Wbp1l	3.9429e-290	-0.788531	0.071	0.883	6.31889e-286
Ctsb	4.20978e-290	-1.43503	0.138	0.983	6.74659e-286
mt-Nd1	5.35844e-289	-2.86711	0.259	0.96	8.58744e-285
mt-Nd4	9.37244e-289	-3.32183	0.315	0.968	1.50203e-284
Akap1	1.1618e-287	-0.734248	0.01	0.715	1.86191e-283
Adra1b	2.52653e-287	-0.745333	0.013	0.724	4.04901e-283
Ergic1	2.90414e-287	-0.753891	0.035	0.776	4.65418e-283
Cyp2c23	2.16983e-286	-1.00071	0.11	0.962	3.47737e-282
Cmah	2.61282e-286	-0.955141	0.084	0.899	4.18731e-282
Lman1	2.74318e-286	-1.0857	0.119	0.961	4.39622e-282
Cyp2d9	3.83763e-286	-1.85131	0.218	0.997	6.15018e-282
Saraf	3.98524e-286	-0.760666	0.021	0.743	6.38674e-282
Saa1	1.79948e-285	-1.22431	0.072	0.878	2.88385e-281
Cyp4f15	2.76429e-285	-0.749745	0.006	0.701	4.43006e-281
Vmp1	5.70904e-285	-0.877731	0.087	0.906	9.1493e-281
Gpr146	1.65274e-284	-0.746403	0.015	0.723	2.64868e-280
Srpr	2.39791e-284	-0.674263	0.051	0.827	3.84288e-280
Pglyrp2	2.87345e-283	-0.708571	0.034	0.782	4.60499e-279
mt-Co1	4.90287e-283	-3.74874	0.456	0.98	7.85734e-279
Zfp36	3.66455e-282	-0.934523	0.094	0.914	5.87281e-278
mt-Nd5	5.33891e-282	-2.23206	0.082	0.843	8.55613e-278
Prkar2a	6.26556e-282	-0.758395	0.083	0.897	1.00412e-277
Ddi2	8.78313e-282	-0.853606	0.098	0.931	1.40758e-277
Tmem63b	1.31016e-281	-0.66413	0.024	0.749	2.09967e-277
Sdc1	5.57411e-281	-0.990422	0.116	0.959	8.93307e-277
Ces1e	6.04802e-281	-0.791096	0.003	0.684	9.69256e-277
Pcx	6.49653e-281	-0.887376	0.115	0.957	1.04113e-276
Serpina10	7.64009e-281	-0.924889	0.105	0.933	1.2244e-276
Nr5a2	1.01154e-280	-0.671931	0.029	0.757	1.62109e-276
Scarb1	2.13475e-280	-0.716011	0.015	0.718	3.42115e-276
Nlrp6	3.75757e-280	-0.698566	0.023	0.74	6.02188e-276
Pafah2	3.874e-280	-0.711349	0.046	0.799	6.20848e-276
B4galnt1	1.15094e-279	-0.696214	0.033	0.766	1.8445e-275
Smim27	1.32215e-279	-0.765243	0.062	0.833	2.11887e-275
Ero1lb	2.64497e-279	-0.700588	0.019	0.726	4.23884e-275
Got1	6.41671e-279	-1.07929	0.129	0.98	1.02834e-274
Hsd3b3	1.67058e-278	-0.837499	0.095	0.914	2.67728e-274
Hsph1	1.83776e-278	-0.731398	0.03	0.757	2.94519e-274
Srd5a1	1.94032e-278	-0.793747	0.062	0.836	3.10955e-274
Txndc15	2.10224e-278	-0.66865	0.071	0.866	3.36906e-274
Deptor	5.47787e-278	-0.819594	0.104	0.935	8.77884e-274
F2	1.38067e-277	-1.69464	0.213	0.996	2.21266e-273
Fcgrt	2.77109e-277	-0.73684	0.049	0.801	4.44095e-273
BC024386	4.91088e-277	-0.869912	0.097	0.916	7.87018e-273
Tspan31	5.78663e-277	-1.38312	0.159	0.99	9.27366e-273
Habp2	1.30493e-276	-0.616604	0.022	0.733	2.09128e-272
Lman2	1.42651e-276	-0.903647	0.105	0.921	2.28612e-272
Npc1	1.70102e-276	-0.624091	0.017	0.72	2.72606e-272
Dapk1	1.88748e-276	-0.680518	0.023	0.732	3.02488e-272
Syvn1	1.0988e-275	-0.72329	0.019	0.723	1.76093e-271
Zfp36l1	1.48783e-275	-1.48088	0.177	0.994	2.38439e-271
Ido2	2.96506e-275	-0.699187	0.022	0.729	4.7518e-271
Tmem19	6.03479e-275	-0.689122	0.071	0.861	9.67136e-271
Clec2d	6.66928e-275	-0.87534	0.093	0.907	1.06882e-270
Ehhadh	1.10428e-274	-0.822891	0.098	0.913	1.76972e-270
Tmem33	1.62447e-274	-0.691661	0.067	0.846	2.60337e-270
Selenos	3.07252e-274	-0.679347	0.065	0.841	4.92401e-270
Cyp27a1	9.4951e-274	-0.740707	0.078	0.873	1.52169e-269
Scap	2.67617e-273	-0.681634	0.017	0.711	4.28883e-269
Masp2	2.84789e-273	-0.914155	0.111	0.935	4.56402e-269
Larp1	3.74001e-273	-0.699727	0.082	0.881	5.99374e-269
Pccb	4.85163e-273	-0.614215	0.06	0.833	7.77523e-269
Ceacam1	1.75476e-272	-0.703899	0.02	0.719	2.81217e-268
Plk3	2.02773e-272	-0.713212	0.061	0.829	3.24964e-268
Aup1	2.60547e-272	-0.667574	0.068	0.846	4.17553e-268
Ppm1k	7.52619e-272	-0.65755	0.045	0.784	1.20615e-267
Pttg1ip	8.011e-272	-0.912386	0.115	0.939	1.28384e-267
Rab5b	8.86401e-272	-0.64767	0.034	0.753	1.42055e-267
Gls2	2.64177e-271	-1.8074	0.218	0.997	4.2337e-267
Arl6ip1	7.08072e-271	-1.08996	0.134	0.973	1.13476e-266
H2-K1	8.35353e-271	-1.62793	0.505	1	1.33874e-266
Tmem86b	9.02354e-271	-0.701015	0.077	0.868	1.44611e-266
Zbtb20	9.55631e-271	-1.34433	0.155	0.981	1.53149e-266
Cyp3a25	3.07321e-270	-1.406	0.162	0.99	4.92513e-266
Insr	3.94982e-270	-0.660253	0.013	0.694	6.32998e-266
Mst1	4.5013e-270	-0.633996	0.035	0.759	7.21378e-266
Gc	8.20612e-270	-1.51038	0.68	1	1.31511e-265
Rdh7	8.39844e-270	-1.74557	0.279	0.997	1.34593e-265
mt-Nd2	8.44568e-270	-2.57104	0.231	0.939	1.35351e-265
Trp53inp2	9.34182e-270	-0.668074	0.091	0.9	1.49712e-265
Zdhhc9	2.16806e-269	-0.674048	0.024	0.72	3.47454e-265
Gna12	3.15621e-269	-0.625516	0.067	0.836	5.05815e-265
Surf4	4.35174e-269	-0.834485	0.119	0.956	6.97411e-265
Tram1	5.22282e-269	-0.92796	0.12	0.948	8.37009e-265
Lipa	9.896e-269	-0.755102	0.097	0.91	1.58593e-264
Marc1	1.70264e-268	-1.29524	0.171	0.988	2.72865e-264
Xbp1	3.31519e-268	-1.23108	0.153	0.985	5.31292e-264
Gpam	1.42907e-267	-0.656088	0.066	0.83	2.29022e-263
Dnajb11	2.96776e-267	-0.730012	0.072	0.848	4.75614e-263
Copa	1.69922e-266	-0.684841	0.1	0.911	2.72317e-262
Clptm1	2.64468e-266	-0.617795	0.034	0.746	4.23836e-262
Cyp2d40	3.0162e-266	-0.79598	0.027	0.721	4.83376e-262
Dpyd	6.38403e-266	-1.13153	0.152	0.983	1.0231e-261
Dhcr24	6.71378e-266	-1.54982	0.198	1	1.07595e-261
Fads6	7.70209e-266	-0.629325	0.033	0.746	1.23434e-261
Wdtc1	2.49983e-265	-0.646137	0.034	0.741	4.00623e-261
Pank1	3.06791e-265	-1.06947	0.148	0.979	4.91663e-261
Ssr3	4.04148e-265	-0.815121	0.105	0.914	6.47687e-261
Hmgcr	5.50149e-265	-0.707515	0.024	0.715	8.81668e-261
Dbt	5.69607e-265	-0.681829	0.046	0.776	9.12852e-261
Etfdh	6.30625e-265	-0.595226	0.044	0.773	1.01064e-260
Plbd2	7.66908e-265	-0.638677	0.019	0.703	1.22905e-260
Slc31a1	8.08874e-265	-0.717567	0.087	0.874	1.2963e-260
Cyp2d10	1.30814e-264	-1.47466	0.192	0.995	2.09642e-260
Iqgap2	1.55217e-264	-0.701389	0.096	0.903	2.48751e-260
Shmt1	1.87404e-264	-0.679756	0.088	0.874	3.00333e-260
Tspan12	1.88813e-264	-0.61991	0.072	0.847	3.02592e-260
Slc6a13	2.8006e-264	-0.913866	0.129	0.953	4.48825e-260
Fads2	1.08306e-263	-1.12584	0.148	0.978	1.73571e-259
H13	3.24223e-263	-0.65317	0.085	0.873	5.196e-259
Pbld2	5.55426e-263	-0.641752	0.071	0.833	8.90126e-259
Car14	5.69728e-263	-0.686616	0.012	0.677	9.13046e-259
Ces1c	7.41686e-263	-1.47852	0.185	0.991	1.18863e-258
Hectd1	1.16652e-262	-0.602134	0.062	0.82	1.86946e-258
Pcdh1	2.60213e-262	-0.624913	0.011	0.671	4.17017e-258
Clmn	7.72692e-262	-0.645795	0.033	0.734	1.23832e-257
Prox1	1.48174e-261	-0.674087	0.06	0.803	2.37464e-257
Ahcy	2.03188e-261	-0.880579	0.123	0.938	3.2563e-257
St6gal1	3.44614e-261	-0.62139	0.018	0.696	5.52278e-257
Fpgs	4.35504e-261	-0.639013	0.072	0.835	6.97938e-257
Ddx3x	4.78071e-261	-0.715309	0.107	0.92	7.66156e-257
Ugt2b5	8.19824e-261	-1.36876	0.173	0.985	1.31385e-256
Coq8a	2.49678e-260	-0.962738	0.138	0.953	4.00134e-256
Chchd2	5.94242e-260	1.48222	0.98	1	9.52333e-256
Hamp	5.94911e-260	4.59585	0.89	0.415	9.53404e-256
Degs1	1.07992e-259	-0.612003	0.024	0.704	1.73068e-255
Epas1	1.74601e-259	-0.57254	0.04	0.747	2.79816e-255
Aqp8	2.22088e-259	-0.674505	0.071	0.837	3.55918e-255
Masp1	2.63186e-259	-0.645727	0.006	0.653	4.21782e-255
Klhl24	5.90653e-259	-0.603244	0.034	0.729	9.46581e-255
Vtn	1.18217e-258	-1.68709	0.431	1	1.89454e-254
Hpn	1.78391e-258	-1.12217	0.161	0.974	2.85889e-254
Pcyox1	1.98782e-258	-0.538644	0.033	0.729	3.18569e-254
Upp2	2.0013e-258	-0.650569	0.073	0.833	3.20728e-254
Etnk1	2.21995e-258	-0.601036	0.049	0.772	3.55769e-254
Acad11	3.21534e-258	-0.888095	0.129	0.939	5.1529e-254
Pcsk6	4.29428e-258	-0.601698	0.017	0.687	6.88202e-254
mt-Atp6	1.66504e-257	-2.96376	0.469	0.985	2.66839e-253
Wwc1	7.81928e-257	-0.567945	0.058	0.788	1.25312e-252
2900097C17Rik	1.70133e-256	-0.610211	0.065	0.806	2.72655e-252
Hsd3b7	2.53766e-256	-0.925009	0.129	0.946	4.06685e-252
Azgp1	2.62369e-256	-1.58669	0.333	1	4.20473e-252
Kdelr2	3.36812e-256	-0.634932	0.106	0.915	5.39774e-252
Hykk	4.06713e-256	-0.643965	0.017	0.677	6.51798e-252
mt-Nd4l	4.56261e-256	-2.76479	0.198	0.89	7.31203e-252
Foxa2	9.84831e-256	-0.619626	0.018	0.681	1.57829e-251
Stat3	1.62884e-255	-0.523916	0.087	0.869	2.61038e-251
Celf1	3.65778e-255	-0.679151	0.099	0.887	5.86195e-251
Serpina1c	4.73668e-255	-1.3207	0.909	1	7.591e-251
Rpl19	5.74462e-255	1.89341	0.931	0.998	9.20633e-251
Atp11c	6.87352e-255	-0.616161	0.043	0.752	1.10155e-250
Txn1	2.99808e-254	2.91197	0.913	0.937	4.80472e-250
Gpt	6.53462e-254	-0.753057	0.122	0.932	1.04724e-249
Aqp9	2.33805e-252	-0.519746	0.055	0.777	3.74697e-248
Dpp4	3.82241e-252	-0.604605	0.011	0.654	6.12579e-248
Dyrk2	4.17114e-252	-0.555451	0.044	0.745	6.68468e-248
Apom	4.6152e-252	-1.02239	0.147	0.97	7.39632e-248
Entpd8	9.23479e-252	-0.569345	0.021	0.681	1.47997e-247
Dag1	4.6425e-251	-0.645923	0.003	0.628	7.44007e-247
Cyp4a12b	6.07782e-251	-0.744226	0.017	0.669	9.74031e-247
Igfbp4	7.39746e-251	-1.52236	0.469	1	1.18552e-246
Vegfa	8.84822e-251	-0.587437	0.027	0.7	1.41802e-246
St3gal3	1.15722e-250	-0.561219	0.053	0.773	1.85457e-246
Slc6a6	1.44595e-250	-0.562389	0.044	0.745	2.31728e-246
Hacd3	4.32008e-250	-0.545689	0.038	0.723	6.92335e-246
Cd47	9.53669e-250	-0.5566	0.061	0.786	1.52835e-245
Acp5	9.73429e-250	-0.558119	0.082	0.841	1.56002e-245
Ugt2b34	1.00938e-249	-0.952326	0.142	0.961	1.61763e-245
Abhd17c	1.64548e-249	-0.501048	0.05	0.761	2.63705e-245
Sc5d	2.31219e-249	-1.30334	0.184	0.986	3.70552e-245
Dazap2	4.89731e-249	-0.602509	0.101	0.881	7.84843e-245
Reep3	6.88443e-249	-0.716522	0.107	0.885	1.1033e-244
Pah	6.90853e-249	-1.54259	0.244	0.999	1.10716e-244
Sec24a	8.2168e-249	-0.604606	0.06	0.784	1.31682e-244
Tdo2	1.16295e-248	-1.51472	0.498	1	1.86375e-244
mt-Co2	4.16597e-248	-2.71055	0.462	0.977	6.67639e-244
Kif1c	5.81988e-248	-0.481291	0.067	0.801	9.32695e-244
Fbxo3	6.95065e-248	-0.488604	0.082	0.841	1.11391e-243
Lmbrd2	1.58907e-247	-0.53813	0.037	0.72	2.54664e-243
Proc	2.05258e-247	-1.00117	0.159	0.964	3.28947e-243
Apoa1	2.1862e-247	-1.63324	0.76	1	3.50361e-243
Ttyh2	2.38593e-247	-0.52028	0.031	0.703	3.82369e-243
Mavs	3.39122e-247	-0.591372	0.02	0.668	5.43477e-243
Spop	6.05155e-247	-0.586986	0.1	0.879	9.69822e-243
Mlec	9.89834e-247	-0.501847	0.067	0.788	1.58631e-242
Ttc38	2.10439e-246	-0.525137	0.055	0.764	3.3725e-242
Edem1	2.16521e-246	-0.602079	0.1	0.878	3.46997e-242
Ak4	4.03475e-246	-0.529242	0.049	0.752	6.46609e-242
Atp13a3	4.53703e-246	-0.505503	0.052	0.757	7.27104e-242
Slc47a1	1.43491e-245	-0.604542	0.006	0.623	2.29959e-241
Sdc2	3.76222e-245	-0.642268	0.121	0.918	6.02934e-241
Ssr1	3.78717e-245	-0.559592	0.08	0.83	6.06932e-241
Fam120a	4.14674e-245	-0.477243	0.083	0.834	6.64557e-241
Plcxd2	4.19096e-245	-0.595923	0.019	0.662	6.71644e-241
Dhdh	4.26697e-245	-0.769961	0.139	0.949	6.83824e-241
Calu	5.53993e-245	-0.592405	0.026	0.681	8.87829e-241
St3gal5	1.38266e-244	-0.565934	0.029	0.693	2.21585e-240
Cish	2.58287e-244	-0.611283	0.004	0.617	4.13931e-240
Derl2	3.14464e-244	-0.589857	0.098	0.866	5.03961e-240
Ambp	3.58468e-244	-1.5231	0.523	1	5.7448e-240
Igfbp2	4.67539e-244	-1.23315	0.165	0.966	7.49277e-240
Uggt1	4.82409e-244	-0.596553	0.01	0.634	7.73108e-240
Mettl26	4.94834e-244	-0.587919	0.111	0.914	7.93021e-240
Cpb2	5.67829e-244	-1.08755	0.182	0.993	9.10003e-240
Rabac1	1.08285e-243	-0.536517	0.054	0.756	1.73538e-239
Klf15	1.22979e-243	-0.594968	0.08	0.82	1.97086e-239
Glyctk	1.43129e-243	-0.563796	0.105	0.883	2.29379e-239
Tmem106b	3.77533e-243	-0.622746	0.083	0.823	6.05034e-239
Stk11	4.12592e-243	-0.5503	0.055	0.76	6.61219e-239
Ddx17	4.99352e-243	-0.497453	0.058	0.768	8.00261e-239
Alas2	5.92184e-243	-0.675666	0.082	0.827	9.49034e-239
Abcd3	6.24409e-243	-1.22565	0.195	0.982	1.00068e-238
Pklr	1.59535e-242	-0.654951	0.027	0.68	2.55671e-238
Ldhd	1.85265e-242	-0.596017	0.084	0.826	2.96906e-238
Helz2	2.5315e-242	-0.567224	0.012	0.637	4.05698e-238
Slc25a22	2.53479e-242	-0.653372	0.101	0.869	4.06225e-238
Tex2	1.44487e-241	-0.535103	0.075	0.806	2.31555e-237
Pank3	3.76871e-241	-0.582542	0.035	0.698	6.03974e-237
Fam214a	4.93526e-241	-0.587948	0.024	0.665	7.90925e-237
Tob1	9.25788e-241	-0.891489	0.138	0.927	1.48367e-236
Slc35d1	9.8788e-241	-0.563964	0.1	0.878	1.58318e-236
Derl1	2.17618e-240	-0.513856	0.089	0.837	3.48754e-236
Grina	3.02322e-240	-0.630673	0.12	0.909	4.84501e-236
Id2	3.76287e-240	-1.15998	0.184	0.983	6.03037e-236
Fth1	3.85857e-240	1.56327	0.997	1	6.18375e-236
Tmco1	4.77996e-240	-0.716215	0.134	0.933	7.66036e-236
Epb41l4b	1.81166e-239	-0.540509	0.042	0.711	2.90336e-235
Pdcd4	2.36181e-239	-0.868993	0.146	0.943	3.78504e-235
Cyp2c70	4.83526e-239	-1.09194	0.17	0.977	7.74898e-235
Cd164	8.11576e-239	-0.599143	0.115	0.898	1.30063e-234
Selenoo	1.16674e-238	-0.48376	0.051	0.737	1.86982e-234
Cat	1.85222e-238	-1.25074	0.781	1	2.96837e-234
Gldc	3.16932e-238	-0.899479	0.166	0.986	5.07915e-234
Ubr2	4.59606e-238	-0.573967	0.019	0.647	7.36565e-234
Tmbim6	4.96508e-238	-1.51582	0.272	0.997	7.95704e-234
Hnf4a	9.56859e-238	-0.90931	0.167	0.972	1.53346e-233
Ctsd	9.57952e-238	-0.695467	0.132	0.943	1.53521e-233
F11r	1.63613e-237	-0.531361	0.034	0.693	2.62207e-233
Nfia	3.27652e-237	-0.690492	0.134	0.928	5.25094e-233
Ncln	9.05765e-237	-0.511365	0.013	0.631	1.45158e-232
C4bp	9.27685e-237	-1.16645	0.19	0.988	1.48671e-232
Lpp	1.98881e-236	-0.529497	0.044	0.716	3.18726e-232
Inmt	2.30723e-236	-0.905508	0.152	0.972	3.69756e-232
Rmnd5a	3.10728e-236	-0.529711	0.053	0.739	4.97973e-232
Atp6ap1	4.73614e-236	-0.563006	0.014	0.628	7.59014e-232
Paics	5.47015e-236	-0.710387	0.147	0.95	8.76646e-232
Sdha	6.82869e-236	-1.15346	0.209	0.995	1.09437e-231
Lpin1	1.55626e-235	-0.547487	0.06	0.76	2.49406e-231
Sdr9c7	1.62526e-235	-0.538449	0.037	0.702	2.60465e-231
Kmo	2.06535e-235	-0.852977	0.157	0.947	3.30994e-231
Pbld1	1.03327e-234	-0.612995	0.128	0.914	1.65591e-230
Cnot1	1.06511e-234	-0.39284	0.049	0.727	1.70695e-230
Larp4b	1.20344e-234	-0.496081	0.085	0.828	1.92863e-230
Tmem30a	5.0697e-234	-0.579866	0.104	0.869	8.1247e-230
Mindy1	5.37951e-234	-0.470969	0.064	0.762	8.6212e-230
Serpinc1	1.48008e-233	-1.54957	0.306	0.998	2.37197e-229
Bhlhe40	3.54261e-233	-0.537001	0.065	0.765	5.67739e-229
Smarcc2	4.5939e-233	-0.48444	0.031	0.678	7.36218e-229
Abca8a	4.6996e-233	-0.519928	0.013	0.621	7.53158e-229
Rps11	7.16763e-233	1.83301	0.926	0.998	1.14868e-228
Cluh	9.15181e-233	-0.6694	0.134	0.923	1.46667e-228
Abcc2	1.18644e-232	-0.49038	0.104	0.862	1.90138e-228
Ubr4	1.48275e-232	-0.469435	0.033	0.68	2.37625e-228
Serpina11	2.82732e-232	-0.496177	0.047	0.716	4.53106e-228
Mia2	2.99599e-232	-0.688765	0.134	0.926	4.80138e-228
Ahsg	3.31015e-232	-1.22716	0.744	1	5.30484e-228
Onecut1	4.74136e-232	-0.571465	0.02	0.64	7.5985e-228
Dpys	7.3688e-232	-0.743135	0.159	0.961	1.18092e-227
Iyd	7.51205e-232	-0.412665	0.05	0.726	1.20388e-227
Xiap	1.07726e-231	-0.534214	0.107	0.866	1.72641e-227
Vwa8	1.09214e-231	-0.497244	0.027	0.659	1.75027e-227
Bmp1	1.18136e-231	-0.502348	0.015	0.623	1.89325e-227
Neat1	1.45764e-231	-0.50597	0.069	0.783	2.33601e-227
Etnppl	1.52165e-231	-0.776389	0.147	0.949	2.43859e-227
Slc38a10	1.88687e-231	-0.502759	0.017	0.63	3.0239e-227
Itgb1	2.59647e-231	-0.458372	0.059	0.749	4.1611e-227
B2m	3.19031e-231	-1.25975	0.636	1	5.11278e-227
Rxra	4.37667e-231	-0.585452	0.126	0.907	7.01406e-227
Rdh16f2	5.45319e-231	-0.593638	0.041	0.695	8.73929e-227
Ppm1b	5.48846e-231	-0.42442	0.071	0.776	8.79581e-227
Egr1	6.18585e-231	-0.696994	0.019	0.635	9.91344e-227
Eif4g1	9.43179e-231	-0.691119	0.152	0.961	1.51154e-226
Slc25a42	2.94482e-230	-0.554918	0.015	0.618	4.71937e-226
2610507B11Rik	4.78259e-230	-0.506648	0.046	0.707	7.66458e-226
Prodh	5.19421e-230	-0.524066	0.055	0.732	8.32425e-226
Decr2	6.69381e-230	-0.505563	0.107	0.866	1.07275e-225
Ivd	7.1844e-230	-0.540784	0.124	0.901	1.15137e-225
Mbnl1	3.24501e-229	-0.454135	0.076	0.791	5.20045e-225
Sec16a	4.03849e-229	-0.525806	0.031	0.665	6.47209e-225
Nbr1	4.48745e-229	-0.478062	0.076	0.781	7.19159e-225
Sgpl1	5.03076e-229	-0.531507	0.011	0.606	8.06229e-225
Naa60	9.05669e-229	-0.555928	0.049	0.709	1.45142e-224
Pxmp4	1.02131e-228	-0.596885	0.123	0.894	1.63676e-224
March8	1.04466e-228	-0.525457	0.045	0.702	1.67417e-224
Ccdc47	3.34211e-228	-0.515232	0.028	0.655	5.35607e-224
Sidt2	3.47175e-228	-0.456568	0.032	0.667	5.56382e-224
Nectin2	4.64767e-228	-0.550896	0.011	0.602	7.44835e-224
Aox3	5.69663e-228	-1.30507	0.239	0.993	9.12941e-224
Adtrp	6.53336e-228	-0.494319	0.066	0.754	1.04704e-223
Tmed7	8.94713e-228	-0.417289	0.064	0.754	1.43387e-223
BC005537	9.6638e-228	-0.598759	0.127	0.903	1.54872e-223
Jade1	1.21057e-227	-0.497546	0.03	0.662	1.94007e-223
Lims2	1.31702e-227	-0.465379	0.053	0.72	2.11066e-223
H2-Q10	1.99744e-227	-1.34548	0.54	1	3.20109e-223
Plec	2.74371e-227	-0.511992	0.029	0.659	4.39707e-223
Onecut2	3.47417e-227	-0.531418	0.115	0.874	5.56771e-223
Slc33a1	6.6658e-227	-0.512002	0.024	0.64	1.06826e-222
Gstm3	8.06763e-227	4.63946	0.745	0.085	1.29292e-222
Slc39a1	1.48446e-226	-0.489804	0.042	0.693	2.379e-222
Lcp1	2.37931e-226	-0.494374	0.024	0.644	3.81308e-222
Cflar	3.5067e-226	-0.444584	0.085	0.809	5.61983e-222
Ubb	4.94813e-226	2.94245	0.887	0.944	7.92987e-222
Pdha1	5.07728e-226	-0.46031	0.053	0.721	8.13685e-222
Insig1	5.15582e-226	-1.1276	0.188	0.988	8.26272e-222
Slc22a7	5.73656e-226	-0.588046	0.008	0.59	9.19341e-222
Acox1	1.07174e-225	-1.44334	0.422	1	1.71758e-221
Camk1d	1.19695e-225	-0.53447	0.03	0.659	1.91823e-221
Csk	1.32667e-225	-0.434537	0.051	0.717	2.12613e-221
Tmem56	1.74815e-225	-0.620458	0.139	0.923	2.80158e-221
Tns1	2.60839e-225	-0.517759	0.015	0.613	4.1802e-221
Slco1b2	6.89881e-225	-1.11317	0.182	0.97	1.1056e-220
Kat2b	6.97595e-225	-0.45205	0.044	0.697	1.11797e-220
Tmem135	7.72412e-225	-0.49965	0.051	0.71	1.23787e-220
Abcc6	9.33477e-225	-0.55256	0.003	0.573	1.49599e-220
Slc12a7	1.05061e-224	-0.558712	0.003	0.572	1.68371e-220
1600014C10Rik	1.44211e-224	-0.491778	0.096	0.822	2.31113e-220
Hlf	1.46398e-224	-0.54498	0.017	0.615	2.34617e-220
Sgpp1	1.54662e-224	-0.490788	0.017	0.616	2.47862e-220
Dnajb9	1.63411e-224	-0.489412	0.043	0.69	2.61882e-220
Dlc1	2.23527e-224	-0.493105	0.01	0.594	3.58224e-220
Zfp36l2	2.30124e-224	-0.565041	0.021	0.626	3.68797e-220
Pdk2	3.0871e-224	-0.43981	0.048	0.699	4.94738e-220
Pcmtd1	9.32815e-224	-0.56236	0.127	0.891	1.49493e-219
Tprkb	9.34989e-224	-0.442264	0.096	0.822	1.49841e-219
Prdx1	1.17238e-223	1.51497	0.947	1	1.87885e-219
Lasp1	1.20867e-223	-0.515181	0.121	0.893	1.93702e-219
Gfra1	1.40487e-223	-0.475484	0.047	0.702	2.25144e-219
Asgr2	2.71171e-223	-0.567738	0.13	0.898	4.34579e-219
Tat	2.88208e-223	-1.31519	0.492	1	4.61882e-219
Nectin3	3.29696e-223	-0.486719	0.015	0.609	5.2837e-219
Sec31a	3.54698e-223	-0.424723	0.099	0.835	5.68438e-219
Sil1	3.80212e-223	-0.516861	0.019	0.62	6.09328e-219
Gpx4	5.36163e-223	2.26544	0.899	0.99	8.59255e-219
Slc6a12	6.38234e-223	-0.544872	0.012	0.598	1.02283e-218
Tmem250-ps	8.96556e-223	-0.432971	0.036	0.668	1.43682e-218
Nectin1	1.14823e-222	-0.473302	0.015	0.605	1.84016e-218
Pgrmc2	1.39511e-222	-0.476633	0.035	0.663	2.2358e-218
Ssbp3	1.76639e-222	-0.516354	0.089	0.801	2.83082e-218
Rnf13	2.02282e-222	-0.380671	0.062	0.744	3.24177e-218
Enpp2	2.58176e-222	-0.543641	0.008	0.584	4.13752e-218
Arhgef12	2.99415e-222	-0.45958	0.095	0.817	4.79843e-218
Nr3c1	4.12865e-222	-0.466687	0.072	0.76	6.61658e-218
Keg1	7.85708e-222	-0.682502	0.146	0.928	1.25918e-217
Pim3	8.24808e-222	-0.526956	0.043	0.684	1.32184e-217
Gsta3	8.5651e-222	2.09108	0.937	1	1.37264e-217
Slc3a1	1.61792e-221	-0.529481	0.008	0.581	2.59287e-217
Afmid	1.64676e-221	-0.49848	0.105	0.838	2.6391e-217
Dmgdh	2.18098e-221	-0.666684	0.154	0.935	3.49524e-217
Uba1	2.63467e-221	-0.466712	0.101	0.832	4.22232e-217
Tnrc6b	3.5202e-221	-0.473279	0.04	0.674	5.64148e-217
Lamp1	4.09124e-221	-1.42573	0.305	0.999	6.55663e-217
9130016M20Rik	4.09841e-221	-0.426764	0.06	0.729	6.56811e-217
Pon2	5.0813e-221	-0.478611	0.019	0.614	8.14329e-217
Selenoi	5.47145e-221	-0.492038	0.017	0.613	8.76855e-217
Akr1c14	5.58092e-221	-0.8352	0.173	0.965	8.94397e-217
Sgms2	6.01963e-221	-0.50635	0.033	0.652	9.64706e-217
Mbl1	1.72824e-220	-0.657169	0.146	0.919	2.76968e-216
Thrb	4.00431e-220	-0.529723	0.026	0.632	6.41731e-216
Ipmk	4.99561e-220	-0.482938	0.049	0.699	8.00597e-216
Btg1	1.49346e-219	-0.693731	0.148	0.927	2.39342e-215
Cxadr	1.66972e-219	-0.339742	0.089	0.809	2.67589e-215
Foxn3	2.33348e-219	-0.496767	0.094	0.813	3.73964e-215
Kng2	6.62041e-219	-0.482225	0.094	0.814	1.06099e-214
Lima1	6.75003e-219	-0.531674	0.018	0.604	1.08176e-214
2310001H17Rik	8.40085e-219	-0.478147	0.025	0.627	1.34632e-214
Zmpste24	2.31766e-218	-0.465279	0.022	0.621	3.71428e-214
Bcap31	3.16584e-218	-0.415111	0.119	0.878	5.07357e-214
Sdf4	3.1719e-218	-0.39958	0.098	0.817	5.08328e-214
Ggcx	5.03404e-218	-0.541377	0.01	0.581	8.06756e-214
Erp44	5.9732e-218	-0.504578	0.066	0.735	9.57265e-214
Dgcr2	7.79259e-218	-0.504914	0.01	0.583	1.24884e-213
Slc30a10	8.30036e-218	-0.533312	0.006	0.567	1.33022e-213
Mgll	1.53099e-217	-0.48313	0.106	0.837	2.45357e-213
Mfsd1	2.98386e-217	-0.448157	0.03	0.64	4.78193e-213
Mmd	4.24461e-217	-0.484066	0.115	0.863	6.80241e-213
Mocs1	4.57559e-217	-0.429722	0.056	0.712	7.33284e-213
Irak1	4.84475e-217	-0.429547	0.042	0.671	7.76419e-213
Tsc22d3	8.35542e-217	-0.519949	0.055	0.706	1.33904e-212
Sqle	8.76159e-217	-0.546311	0.02	0.611	1.40413e-212
Il6st	9.32534e-217	-0.491008	0.015	0.597	1.49448e-212
Dst	1.27694e-216	-0.387258	0.049	0.69	2.04643e-212
Sypl	1.55532e-216	-0.3729	0.058	0.721	2.49255e-212
Eif1	1.63627e-216	1.83996	0.904	0.994	2.62228e-212
Slc17a3	3.34544e-216	-0.478826	0.025	0.621	5.3614e-212
Mgat2	3.51388e-216	-0.473635	0.031	0.641	5.63135e-212
Palld	6.86738e-216	-0.392148	0.1	0.82	1.10057e-211
Kyat1	7.97188e-216	-0.451949	0.111	0.849	1.27757e-211
Sec14l4	1.06628e-215	-0.51175	0.084	0.776	1.70883e-211
Aldh4a1	1.22482e-215	-0.712422	0.178	0.966	1.9629e-211
Por	2.18022e-215	-0.41704	0.049	0.69	3.49402e-211
Ccl9	2.82469e-215	-0.351029	0.094	0.816	4.52685e-211
Acly	7.33518e-215	-0.824211	0.183	0.977	1.17554e-210
Amt	9.4594e-215	-0.483281	0.046	0.679	1.51596e-210
Sptbn2	1.01094e-214	-0.45016	0.011	0.581	1.62014e-210
Rarres1	2.47971e-214	-0.504069	0.057	0.705	3.97399e-210
Bche	2.62253e-214	-0.488624	0.03	0.633	4.20287e-210
Rora	2.77198e-214	-0.450199	0.121	0.87	4.44238e-210
Myo1b	3.42441e-214	-0.507568	0.139	0.915	5.48796e-210
Laptm4a	3.9024e-214	-0.487342	0.139	0.916	6.25399e-210
Cebpa	4.46931e-214	-0.950428	0.22	0.99	7.16252e-210
Tacc1	4.90381e-214	-0.418635	0.034	0.646	7.85885e-210
Impad1	4.92914e-214	-0.525049	0.015	0.586	7.89944e-210
Cers2	5.51088e-214	-0.73745	0.175	0.971	8.83173e-210
Hhex	5.51475e-214	-0.622716	0.165	0.944	8.83793e-210
Colgalt1	1.27799e-213	-0.494678	0.01	0.572	2.04811e-209
Sec16b	2.24349e-213	-0.441571	0.021	0.603	3.59542e-209
Gaa	2.31654e-213	-0.505832	0.009	0.569	3.71249e-209
Diaph1	2.62847e-213	-0.370024	0.041	0.666	4.21239e-209
Ctsh	5.13295e-213	-0.632092	0.159	0.944	8.22607e-209
Aadat	5.24748e-213	-0.479656	0.124	0.868	8.40961e-209
Eif4a2	6.18921e-213	-0.518138	0.135	0.891	9.91882e-209
St3gal1	7.16747e-213	-0.492845	0.04	0.656	1.14866e-208
Rhobtb1	7.51531e-213	-0.433248	0.025	0.618	1.2044e-208
Srrm2	8.40545e-213	-0.346302	0.083	0.774	1.34706e-208
Pgm1	8.82009e-213	-0.549144	0.143	0.914	1.41351e-208
Anxa6	1.15649e-212	-0.39821	0.079	0.764	1.8534e-208
Ormdl3	1.22837e-212	-0.402732	0.073	0.741	1.96858e-208
Ccni	1.75833e-212	-0.419308	0.067	0.731	2.81789e-208
Stip1	3.37107e-212	-0.385595	0.095	0.802	5.40248e-208
Shmt2	3.57221e-212	-0.538542	0.148	0.921	5.72482e-208
Ranbp10	3.95098e-212	-0.426877	0.044	0.668	6.33184e-208
C2cd2	5.05862e-212	-0.388948	0.049	0.684	8.10695e-208
Lpcat3	5.17493e-212	-0.437997	0.026	0.615	8.29334e-208
Plxna2	5.54661e-212	-0.565129	0.01	0.571	8.889e-208
Slc4a4	5.66361e-212	-0.27439	0.05	0.69	9.07651e-208
Raph1	7.80136e-212	-0.399972	0.078	0.762	1.25025e-207
Arfgap2	1.16026e-211	-0.360664	0.091	0.793	1.85943e-207
Tmed10	1.17958e-211	-0.433574	0.128	0.872	1.8904e-207
Prpf8	1.33078e-211	-0.371653	0.064	0.727	2.13271e-207
Fech	1.88313e-211	-0.448108	0.121	0.863	3.01791e-207
Gas2	2.16581e-211	-0.428221	0.073	0.745	3.47092e-207
Abat	2.67596e-211	-0.661375	0.169	0.953	4.2885e-207
Myh9	5.42318e-211	-0.365595	0.065	0.723	8.69119e-207
Cnn3	6.19046e-211	-0.396679	0.12	0.856	9.92084e-207
Pm20d1	6.24084e-211	-0.496412	0.008	0.562	1.00016e-206
Apoh	9.34204e-211	-1.3973	0.349	0.998	1.49715e-206
Letm1	1.24611e-210	-0.3718	0.042	0.657	1.99701e-206
Nfic	1.24992e-210	-0.487483	0.137	0.897	2.00312e-206
Ddx6	1.29855e-210	-0.463982	0.121	0.856	2.08105e-206
Son	1.54757e-210	-0.450704	0.094	0.791	2.48014e-206
Nfe2l1	1.58556e-210	-0.419186	0.05	0.676	2.54103e-206
Syngr2	1.62945e-210	-0.41907	0.033	0.634	2.61135e-206
Dcaf11	2.27866e-210	-0.742789	0.174	0.953	3.65178e-206
Tor1aip2	4.89125e-210	-0.35953	0.096	0.801	7.83872e-206
Atp1b1	9.00217e-210	-0.494947	0.013	0.574	1.44269e-205
Gm35696	9.91397e-210	-0.612322	0.023	0.602	1.58881e-205
Nat8f1	1.05439e-209	-0.844872	0.185	0.965	1.68976e-205
Cbs	1.18351e-209	-1.16074	0.256	0.998	1.89669e-205
Naa80	1.55036e-209	-0.427288	0.049	0.672	2.48461e-205
Elovl1	1.6357e-209	-0.421999	0.028	0.618	2.62137e-205
Huwe1	1.81862e-209	-0.320368	0.075	0.74	2.91452e-205
Retreg3	1.82796e-209	-0.413202	0.024	0.606	2.92948e-205
Atg9a	1.9433e-209	-0.466314	0.01	0.565	3.11434e-205
Chd3	3.31986e-209	-0.439753	0.018	0.587	5.3204e-205
Tmx2	4.48492e-209	-0.463987	0.016	0.581	7.18753e-205
Abcc3	4.67168e-209	-0.439759	0.028	0.618	7.48684e-205
Zfp395	5.50467e-209	-0.47449	0.018	0.586	8.82178e-205
Mtus1	5.96255e-209	-0.362887	0.088	0.78	9.55558e-205
Hpx	1.09656e-208	-1.2773	0.735	1	1.75735e-204
Uso1	1.16097e-208	-0.416083	0.062	0.709	1.86057e-204
Tab2	2.45812e-208	-0.398973	0.053	0.686	3.93939e-204
Dpy19l1	8.69469e-208	-0.420296	0.028	0.615	1.39341e-203
C1ra	9.24985e-208	-0.471133	0.026	0.61	1.48238e-203
Aadac	1.90753e-207	-0.448183	0.105	0.823	3.05701e-203
Lcat	2.60831e-207	-0.642668	0.164	0.932	4.18007e-203
Cpeb4	4.31974e-207	-0.382043	0.051	0.683	6.92281e-203
Lgals3bp	4.35453e-207	-0.386171	0.021	0.594	6.97857e-203
Znrf2	9.07814e-207	-0.3634	0.062	0.702	1.45486e-202
Cyp4f13	1.77388e-206	-0.509973	0.021	0.587	2.84282e-202
Lgr4	1.95424e-206	-0.461675	0.009	0.555	3.13187e-202
Usp10	5.15943e-206	-0.366505	0.055	0.681	8.2685e-202
R3hdm4	6.19118e-206	-0.450557	0.03	0.615	9.92198e-202
Atl3	1.00681e-205	-0.416573	0.05	0.67	1.61352e-201
Pigt	1.08452e-205	-0.404257	0.019	0.583	1.73805e-201
Hnrnpl	1.39823e-205	-0.363678	0.055	0.687	2.2408e-201
Wsb1	1.46686e-205	-0.497552	0.004	0.538	2.35079e-201
Inhbc	1.96639e-205	-0.389636	0.035	0.629	3.15134e-201
Stard7	2.35813e-205	-0.372803	0.097	0.796	3.77913e-201
F10	3.78454e-205	-0.870195	0.204	0.977	6.06511e-201
Eif4b	6.4682e-205	-0.388283	0.13	0.872	1.03659e-200
Sult5a1	9.78761e-205	-0.647487	0.006	0.538	1.56856e-200
Nisch	1.05352e-204	-0.382626	0.055	0.682	1.68837e-200
Cd82	1.55689e-204	-0.470582	0.02	0.583	2.49507e-200
Slc25a13	1.79325e-204	-0.676538	0.19	0.97	2.87387e-200
Abcb10	2.3996e-204	-0.4791	0.01	0.553	3.8456e-200
Pde3b	2.43206e-204	-0.422381	0.024	0.597	3.89761e-200
Cnot6l	2.76721e-204	-0.355445	0.05	0.666	4.43473e-200
Eif3b	4.25811e-204	-0.358283	0.117	0.844	6.82405e-200
Pura	1.79301e-203	-0.293472	0.074	0.734	2.87348e-199
Tmed5	2.55435e-203	-0.361131	0.078	0.739	4.0936e-199
Fgfr2	4.00989e-203	-0.510231	0.001	0.521	6.42626e-199
Tecr	4.66511e-203	-0.500125	0.149	0.914	7.4763e-199
Ppp1r15b	4.87254e-203	-0.371536	0.049	0.661	7.80874e-199
Rnf125	7.40909e-203	-0.42859	0.049	0.664	1.18738e-198
Ndrg2	8.03156e-203	-1.2642	0.475	1	1.28714e-198
Mxd4	2.10509e-202	-0.308816	0.082	0.747	3.37362e-198
Mapk1	2.5379e-202	-0.287915	0.069	0.718	4.06723e-198
Aldh8a1	3.5483e-202	-0.601552	0.167	0.93	5.68651e-198
Aph1a	6.54015e-202	-0.3869	0.053	0.671	1.04812e-197
Sfxn2	9.46505e-202	-0.410811	0.024	0.587	1.51687e-197
Foxp1	1.00663e-201	-0.425631	0.018	0.571	1.61323e-197
Apoc2	1.26632e-201	2.06321	0.914	0.996	2.02941e-197
Ppp6r1	1.33012e-201	-0.398202	0.039	0.631	2.13164e-197
Scly	1.38595e-201	-0.338158	0.081	0.747	2.22113e-197
Paqr7	1.86541e-201	-0.456214	0.008	0.543	2.98951e-197
Stt3b	2.39754e-201	-0.388313	0.033	0.615	3.84229e-197
Sec62	2.53082e-201	-0.536246	0.145	0.888	4.05589e-197
Mlycd	2.77922e-201	-0.348376	0.103	0.796	4.45397e-197
Slc19a2	5.76342e-201	-0.46818	0.017	0.568	9.23646e-197
Zbtb7b	1.11732e-200	-0.383461	0.039	0.632	1.79062e-196
Slc25a51	1.59269e-200	-0.419943	0.042	0.636	2.55245e-196
Kng1	1.74563e-200	-1.32534	0.304	0.997	2.79755e-196
Tmem50a	3.50464e-200	-0.325773	0.073	0.724	5.61654e-196
Rnase4	1.2007e-199	-0.719354	0.179	0.967	1.92425e-195
Fasn	1.4047e-199	-0.557212	0.168	0.934	2.25117e-195
Lrp6	1.49338e-199	-0.404677	0.033	0.611	2.39328e-195
Nsmf	2.2144e-199	-0.350319	0.05	0.66	3.54879e-195
Abhd3	2.93066e-199	-0.423542	0.018	0.568	4.69668e-195
Cldn1	4.66293e-199	-0.369579	0.03	0.605	7.4728e-195
Rnf103	4.76612e-199	-0.396485	0.031	0.605	7.63818e-195
Efr3a	5.58555e-199	-0.334512	0.058	0.68	8.9514e-195
Fam20c	7.145e-199	-0.428216	0.015	0.56	1.14506e-194
Slc41a2	7.92522e-199	-0.407122	0.012	0.548	1.2701e-194
Gm4952	9.6346e-199	-0.402413	0.066	0.699	1.54404e-194
Ddx3y	1.94506e-198	-0.343622	0.069	0.702	3.11715e-194
Sept9	2.01286e-198	-0.324379	0.085	0.75	3.22581e-194
Slc8b1	2.0507e-198	-0.486373	0.01	0.541	3.28646e-194
Galm	3.64278e-198	-0.381624	0.107	0.802	5.83792e-194
Gltpd2	3.82061e-198	-0.333822	0.081	0.737	6.12291e-194
Pdia5	4.70689e-198	-0.480169	0.017	0.56	7.54326e-194
Rnpepl1	4.89329e-198	-0.394736	0.055	0.668	7.84199e-194
Arl5a	7.88689e-198	-0.371737	0.128	0.849	1.26395e-193
Rassf3	1.32979e-197	-0.289883	0.099	0.79	2.13113e-193
Smoc1	1.91357e-197	-0.400407	0.018	0.564	3.06669e-193
Cdh2	3.19818e-197	-0.287264	0.059	0.687	5.1254e-193
Tmem59	4.04786e-197	-0.438165	0.166	0.936	6.48711e-193
Gckr	4.28933e-197	-0.30365	0.049	0.649	6.87409e-193
Sf1	5.38476e-197	-0.406756	0.062	0.685	8.62961e-193
Lypla1	5.62556e-197	-0.396863	0.159	0.916	9.01552e-193
Rtn3	7.17902e-197	-0.332853	0.077	0.727	1.15051e-192
Snd1	9.4928e-197	-0.251853	0.081	0.735	1.52132e-192
Ctsa	3.44978e-196	-0.350354	0.04	0.626	5.52861e-192
Fam210a	3.92029e-196	-0.383537	0.042	0.63	6.28265e-192
Ubr3	4.35989e-196	-0.423627	0.021	0.57	6.98715e-192
Tcf7l2	5.97131e-196	-0.3615	0.035	0.606	9.56963e-192
Irf2	7.64849e-196	-0.289969	0.081	0.733	1.22575e-191
Pdxk	1.10825e-195	-0.431557	0.026	0.584	1.77609e-191
Anpep	1.35064e-195	-0.46276	0.011	0.537	2.16454e-191
Ptbp3	1.50203e-195	-0.305659	0.071	0.709	2.40715e-191
Fam234a	1.64731e-195	-0.4095	0.019	0.561	2.63998e-191
Plpp3	3.25218e-195	-0.376027	0.028	0.588	5.21195e-191
Prxl2a	7.56012e-195	-0.339352	0.108	0.796	1.21158e-190
Mapk14	7.68027e-195	-0.307641	0.072	0.709	1.23084e-190
Smpd1	1.45393e-194	-0.458888	0.012	0.535	2.33007e-190
C730027H18Rik.1	1.55693e-194	-0.363291	0.058	0.67	2.49513e-190
Cyhr1	2.19863e-194	-0.327338	0.071	0.709	3.52352e-190
Synj2bp	3.03886e-194	-0.356662	0.113	0.806	4.87008e-190
Hs3st3b1	3.19051e-194	-0.472949	0.025	0.573	5.11311e-190
Zbtb44	3.34498e-194	-0.294369	0.051	0.653	5.36067e-190
Ctdsp1	3.94569e-194	-0.309196	0.135	0.872	6.32336e-190
Brd2	6.39808e-194	-0.321116	0.094	0.76	1.02536e-189
Mpnd	8.05935e-194	-0.341193	0.088	0.747	1.29159e-189
Tm9sf1	1.11862e-193	-0.439881	0.018	0.554	1.7927e-189
Rsrp1	1.30673e-193	-0.400221	0.155	0.911	2.09417e-189
Spcs3	2.19362e-193	-0.325587	0.046	0.637	3.5155e-189
Atox1	2.60347e-193	1.85982	0.879	0.989	4.17233e-189
Yif1a	2.64689e-193	-0.406357	0.057	0.659	4.24191e-189
Sec61a1	2.72507e-193	-0.317978	0.152	0.915	4.3672e-189
Ctsz	2.79497e-193	-0.568547	0.18	0.955	4.47922e-189
Birc6	3.03477e-193	-0.278548	0.058	0.671	4.86353e-189
Ahcyl1	3.04559e-193	-0.324384	0.052	0.651	4.88086e-189
Pink1	3.05932e-193	-0.348844	0.101	0.771	4.90287e-189
Ctnnb1	3.23869e-193	-0.356097	0.122	0.827	5.19033e-189
4833439L19Rik	4.15245e-193	-0.310379	0.095	0.762	6.65472e-189
Ddost	2.12693e-192	-0.277847	0.074	0.71	3.40862e-188
Tmem259	2.58328e-192	-0.407622	0.049	0.635	4.13997e-188
4932438A13Rik	2.70382e-192	-0.43585	0.012	0.535	4.33314e-188
Akt2	3.57268e-192	-0.36699	0.069	0.696	5.72557e-188
Tedc2	3.85498e-192	-0.345995	0.064	0.684	6.17798e-188
Tmem214	4.02368e-192	-0.412466	0.022	0.565	6.44835e-188
Golph3	5.96219e-192	-0.322797	0.071	0.695	9.55501e-188
Arfgef1	6.34213e-192	-0.335861	0.06	0.672	1.01639e-187
Smarca2	6.55047e-192	-0.343	0.073	0.703	1.04978e-187
Papss2	7.72262e-192	-0.328526	0.114	0.809	1.23763e-187
Prkaa2	1.15362e-191	-0.383817	0.054	0.65	1.84879e-187
Ndufa4	1.53666e-191	1.21399	0.945	1	2.46265e-187
Lsr	1.71161e-191	-0.296011	0.107	0.787	2.74303e-187
Mib1	1.94471e-191	-0.361566	0.037	0.604	3.1166e-187
Rab6a	2.7569e-191	-0.30408	0.096	0.767	4.41821e-187
Sdf2l1	3.90845e-191	-0.359225	0.069	0.693	6.26368e-187
H2afy	5.53768e-191	-0.251902	0.105	0.783	8.87468e-187
Rps19	5.58948e-191	1.83137	0.879	0.986	8.9577e-187
Tm9sf4	6.15554e-191	-0.373454	0.027	0.576	9.86487e-187
Pnpla8	6.59601e-191	-0.344899	0.137	0.863	1.05708e-186
Pex6	7.27438e-191	-0.28725	0.067	0.684	1.16579e-186
Hexim1	8.96566e-191	-0.396302	0.028	0.58	1.43684e-186
Cpq	9.37625e-191	-0.368487	0.032	0.59	1.50264e-186
Cdc42bpb	9.82622e-191	-0.356675	0.03	0.584	1.57475e-186
Cpt2	1.71234e-190	-0.220621	0.143	0.884	2.74419e-186
Kynu	1.84416e-190	-0.323458	0.14	0.874	2.95545e-186
Atl2	2.00225e-190	-0.3025	0.062	0.676	3.20881e-186
Pbrm1	2.34899e-190	-0.271923	0.042	0.621	3.7645e-186
Ppp2r5a	3.97892e-190	-0.543705	0.182	0.936	6.37661e-186
Pdcd6ip	5.22023e-190	-0.200904	0.1	0.773	8.36594e-186
Ces2e	6.44149e-190	-0.337097	0.044	0.622	1.03231e-185
Dpm3	9.55759e-190	-0.560953	0.167	0.905	1.5317e-185
Napa	1.09861e-189	-0.251117	0.076	0.71	1.76064e-185
Mfn2	1.17764e-189	-0.357717	0.062	0.67	1.88728e-185
Sh3bp5	3.65816e-189	-0.370101	0.038	0.603	5.86257e-185
Pcyt1a	3.70589e-189	-0.319823	0.071	0.696	5.93906e-185
Mtch1	4.87251e-189	-0.304098	0.085	0.728	7.80869e-185
Trabd	5.86417e-189	-0.373044	0.094	0.75	9.39791e-185
Itch	1.02728e-188	-0.405261	0.037	0.599	1.64632e-184
Fbxo9	1.11271e-188	-0.339927	0.085	0.729	1.78323e-184
Cpox	1.22577e-188	-0.312664	0.105	0.777	1.96443e-184
Ankrd46	2.04859e-188	-0.393879	0.039	0.601	3.28306e-184
Pls3	2.7194e-188	-0.381351	0.027	0.569	4.35811e-184
Cryl1	2.93904e-188	-0.307977	0.04	0.611	4.71011e-184
C130074G19Rik	3.93519e-188	-0.381051	0.157	0.895	6.30653e-184
Txnip	4.20178e-188	-0.541536	0.007	0.509	6.73377e-184
Hsd3b2	4.51774e-188	-0.456453	0.015	0.528	7.24013e-184
Ces1g	7.30863e-188	-0.314817	0.1	0.759	1.17128e-183
Hnrnpul2	7.83086e-188	-0.354087	0.036	0.595	1.25497e-183
Trib1	9.08519e-188	-0.447827	0.019	0.545	1.45599e-183
Cnpy2	1.11343e-187	-0.315663	0.094	0.753	1.78438e-183
Ulk1	1.97539e-187	-0.374659	0.02	0.545	3.16576e-183
Fam91a1	3.57285e-187	-0.294265	0.051	0.636	5.72585e-183
Fgl1	7.22808e-187	-0.39231	0.146	0.87	1.15837e-182
Aldh9a1	1.32784e-186	-0.380287	0.155	0.895	2.12799e-182
Grb7	1.41054e-186	-0.277778	0.069	0.685	2.26054e-182
Miga2	1.84441e-186	-0.411747	0.012	0.519	2.95586e-182
Cept1	2.06129e-186	-0.322445	0.028	0.571	3.30343e-182
Tmed2	2.10106e-186	-0.538909	0.199	0.969	3.36715e-182
Hnrnph2	2.29215e-186	-0.335465	0.053	0.637	3.67341e-182
Agpat2	2.69641e-186	-0.828812	0.236	0.984	4.32127e-182
Chdh	3.70746e-186	-0.311125	0.104	0.767	5.94157e-182
Hook1	3.88638e-186	-0.359834	0.037	0.594	6.22832e-182
Parva	3.98476e-186	-0.346697	0.051	0.629	6.38598e-182
Slc9a3r1	4.00791e-186	-0.712793	0.213	0.979	6.42307e-182
Tmem256	4.33471e-186	-0.937027	0.225	0.993	6.9468e-182
Creld1	6.04698e-186	-0.38188	0.023	0.55	9.6909e-182
Cldn3	6.75695e-186	-0.290615	0.121	0.809	1.08287e-181
Lypla2	7.90341e-186	-0.358458	0.031	0.578	1.2666e-181
Pcsk9	8.33873e-186	-0.481553	0.003	0.49	1.33636e-181
Fam8a1	1.10399e-185	-0.319225	0.076	0.698	1.76925e-181
Esrp2	1.43864e-185	-0.370925	0.037	0.59	2.30556e-181
Alkbh5	1.63155e-185	-0.276517	0.107	0.778	2.61472e-181
Nab1	1.73874e-185	-0.218644	0.096	0.752	2.78651e-181
Cideb	2.94289e-185	-0.425743	0.173	0.931	4.71628e-181
Mmp15	3.03502e-185	-0.374574	0.019	0.54	4.86393e-181
Hint1	3.80886e-185	1.75581	0.869	0.987	6.10408e-181
Mccc2	6.95411e-185	-0.421042	0.03	0.573	1.11446e-180
Rab11b	8.60633e-185	-0.307895	0.077	0.697	1.37925e-180
Ei24	8.70684e-185	-0.332346	0.148	0.866	1.39536e-180
Perp	9.97913e-185	-0.354767	0.08	0.702	1.59926e-180
Baat	1.71112e-184	-0.374786	0.153	0.872	2.74224e-180
Gps1	3.0416e-184	-0.273055	0.073	0.688	4.87447e-180
Usp9x	3.69978e-184	-0.276321	0.12	0.804	5.92926e-180
Zranb1	4.31803e-184	-0.318423	0.049	0.626	6.92008e-180
Cdc14b	5.09206e-184	-0.389516	0.026	0.562	8.16054e-180
Zfp871	5.16354e-184	-0.404564	0.017	0.531	8.27509e-180
Rbbp4	6.6615e-184	-0.29397	0.134	0.838	1.06757e-179
Slc22a1	9.05218e-184	-0.27781	0.119	0.811	1.4507e-179
Azin1	1.27689e-183	-0.263357	0.071	0.678	2.04634e-179
St6galnac6	1.72987e-183	-0.358569	0.018	0.534	2.77229e-179
Dtx3l	1.83636e-183	-0.33276	0.043	0.604	2.94295e-179
Taok1	2.02822e-183	-0.227046	0.059	0.649	3.25042e-179
Cd81	2.12258e-183	-0.653338	0.213	0.978	3.40165e-179
Pcca	5.0448e-183	-0.328049	0.082	0.706	8.0848e-179
Btd	5.53967e-183	-0.39466	0.012	0.514	8.87788e-179
Gtf2i	6.42425e-183	-0.33356	0.04	0.595	1.02955e-178
Fndc4	8.38226e-183	-0.421484	0.019	0.533	1.34334e-178
Retreg1	1.36821e-182	-0.343302	0.037	0.588	2.1927e-178
Pde4dip	1.6151e-182	-0.33442	0.041	0.597	2.58836e-178
Sugct	1.93794e-182	-0.385579	0.039	0.589	3.10575e-178
Mgat1	2.84057e-182	-0.357466	0.019	0.536	4.5523e-178
Wwp1	2.92034e-182	-0.285341	0.132	0.824	4.68014e-178
Sco2	3.51517e-182	-0.310525	0.105	0.759	5.63342e-178
Tardbp	4.53787e-182	-0.249192	0.093	0.736	7.27239e-178
Usp19	5.151e-182	-0.379567	0.017	0.529	8.25499e-178
Gsto1	6.98467e-182	-0.370717	0.148	0.867	1.11936e-177
Odc1	1.05236e-181	-0.316991	0.117	0.793	1.68651e-177
Zfhx3	1.23863e-181	-0.381483	0.028	0.562	1.98503e-177
Irf2bpl	1.24763e-181	-0.398571	0.03	0.562	1.99945e-177
Hook3	1.54263e-181	-0.328314	0.033	0.576	2.47222e-177
Gucd1	1.99078e-181	-0.245304	0.103	0.757	3.19043e-177
Creld2	3.2459e-181	-0.34	0.04	0.593	5.20188e-177
Ube2h	3.69756e-181	-0.226504	0.121	0.798	5.92571e-177
Mapk1ip1l	4.19991e-181	-0.23298	0.085	0.713	6.73078e-177
Snrk	4.22197e-181	-0.358924	0.027	0.554	6.76613e-177
H2-Ke6	5.21658e-181	-0.273374	0.082	0.709	8.3601e-177
Nploc4	6.76082e-181	-0.256412	0.046	0.612	1.08349e-176
Szrd1	1.0643e-180	-0.267566	0.101	0.75	1.70564e-176
Tmem97	1.28425e-180	-0.24132	0.073	0.687	2.05814e-176
AC149090.1	2.07682e-180	-0.307757	0.045	0.605	3.32831e-176
Hbp1	2.21402e-180	-0.235697	0.093	0.734	3.54819e-176
Maged1	2.3382e-180	-0.271013	0.105	0.761	3.7472e-176
Ergic3	3.09974e-180	-0.261055	0.075	0.684	4.96764e-176
Aco1	3.14388e-180	-0.370949	0.173	0.909	5.03838e-176
Ulk2	3.22447e-180	-0.327902	0.037	0.578	5.16753e-176
B4galt1	4.9655e-180	-0.369959	0.017	0.522	7.95771e-176
Tob2	5.18768e-180	-0.406709	0.019	0.531	8.31378e-176
Acsm3	5.64303e-180	-0.360564	0.025	0.547	9.04352e-176
Rpl11	6.413e-180	1.49892	0.884	0.993	1.02775e-175
Crk	8.14841e-180	-0.264512	0.076	0.684	1.30586e-175
Ugt2b36	1.30311e-179	-0.72417	0.215	0.95	2.08837e-175
Sf3b2	1.44031e-179	-0.230637	0.094	0.736	2.30824e-175
Cldn12	1.52645e-179	-0.427389	0.01	0.499	2.44629e-175
Luc7l2	1.89248e-179	-0.348156	0.057	0.632	3.03289e-175
Chp1	2.0363e-179	-0.512819	0.206	0.97	3.26337e-175
Slc25a44	2.83132e-179	-0.348403	0.03	0.561	4.53747e-175
Itpr2	3.20269e-179	-0.406561	0.006	0.485	5.13262e-175
4931406C07Rik	3.72055e-179	-0.524556	0.209	0.968	5.96256e-175
Kif1b	3.82827e-179	-0.255743	0.102	0.744	6.13518e-175
Ivns1abp	3.88776e-179	-0.267486	0.094	0.734	6.23053e-175
Ube2r2	4.97311e-179	-0.45606	0.188	0.939	7.9699e-175
Paip2b	5.07002e-179	-0.43458	0.015	0.513	8.12522e-175
Csrnp1	6.5171e-179	-0.417951	0.005	0.483	1.04443e-174
Enpep	7.8398e-179	-0.391495	0.004	0.48	1.25641e-174
Met	8.85421e-179	-0.392662	0.012	0.503	1.41898e-174
Atad1	1.08442e-178	-0.360807	0.024	0.539	1.7379e-174
Zyg11b	1.47881e-178	-0.372565	0.023	0.536	2.36994e-174
Hacl1	1.49395e-178	-0.315903	0.148	0.863	2.3942e-174
Tnrc6a	1.68999e-178	-0.222006	0.058	0.632	2.70838e-174
Pten	1.69376e-178	-0.328962	0.161	0.881	2.71442e-174
Slc25a20	2.02385e-178	-0.219123	0.07	0.666	3.24342e-174
Fam126b	2.18115e-178	-0.35802	0.033	0.564	3.49552e-174
Nlrp12	2.38782e-178	-0.397239	0.022	0.532	3.82672e-174
Cdhr5	2.67388e-178	-0.377354	0.036	0.57	4.28516e-174
Golgb1	3.48073e-178	-0.368904	0.023	0.535	5.57823e-174
Tm7sf3	3.72265e-178	-0.294584	0.049	0.61	5.96592e-174
Ccpg1	6.07436e-178	-0.360222	0.019	0.522	9.73476e-174
Dbi	7.3702e-178	1.61475	0.97	1	1.18115e-173
Adipor1	1.36427e-177	-0.297979	0.121	0.789	2.18638e-173
Zdhhc6	1.4609e-177	-0.265586	0.047	0.602	2.34124e-173
Etnk2	1.51071e-177	-0.444004	0.186	0.933	2.42106e-173
Cryz	1.59234e-177	-0.191456	0.079	0.689	2.55189e-173
Ccny	1.6313e-177	-0.275097	0.06	0.64	2.61431e-173
Acss2	2.62807e-177	-0.223287	0.072	0.674	4.21175e-173
Mthfd1	2.91861e-177	-0.242752	0.13	0.815	4.67737e-173
mt-Nd6	3.20547e-177	-0.636836	0.018	0.52	5.13709e-173
Hdgf	3.53927e-177	-0.527951	0.209	0.957	5.67203e-173
Ell2	4.32919e-177	-0.271329	0.06	0.636	6.93796e-173
Bckdha	4.60171e-177	-0.479072	0.191	0.936	7.3747e-173
Peli1	9.60764e-177	-0.362589	0.022	0.53	1.53972e-172
Plpbp	9.79886e-177	-0.221958	0.078	0.678	1.57036e-172
Fam47e	1.12472e-176	-0.315781	0.059	0.638	1.80247e-172
Lmbrd1	1.26846e-176	-0.289991	0.031	0.556	2.03283e-172
Adam9	1.29538e-176	-0.398082	0.008	0.489	2.07598e-172
Ubqln1	1.53247e-176	-0.270158	0.148	0.856	2.45593e-172
Map2k3	1.60535e-176	-0.216732	0.091	0.72	2.57274e-172
Slc25a16	1.72659e-176	-0.283066	0.051	0.61	2.76703e-172
Zbtb7a	1.90404e-176	-0.358267	0.03	0.548	3.05141e-172
Ptp4a2	1.96293e-176	-0.315847	0.166	0.89	3.14579e-172
Oplah	2.37621e-176	-0.27199	0.066	0.653	3.80811e-172
Psmd2	2.53204e-176	-0.22063	0.121	0.8	4.05785e-172
Rab43	2.55151e-176	-0.264604	0.044	0.595	4.08905e-172
Galnt1	2.92044e-176	-0.325733	0.025	0.538	4.6803e-172
Abca3	3.22094e-176	-0.410929	0.008	0.488	5.16187e-172
Gm32461	4.64223e-176	-0.41569	0.012	0.497	7.43963e-172
Arhgap42	4.65268e-176	-0.300274	0.049	0.606	7.45639e-172
Srsf2	5.30648e-176	-0.227819	0.12	0.785	8.50417e-172
Pnpo	6.01758e-176	-0.398437	0.175	0.911	9.64378e-172
Slc16a1	6.96766e-176	-0.292119	0.018	0.516	1.11664e-171
Ctnnbip1	7.61034e-176	-0.382768	0.026	0.543	1.21963e-171
Sec24c	8.56545e-176	-0.261534	0.065	0.649	1.3727e-171
Ncoa4	1.21473e-175	-0.247561	0.083	0.689	1.94673e-171
Clcn4	1.63714e-175	-0.402769	0.008	0.486	2.62368e-171
H2-Q7	1.6785e-175	-0.183973	0.094	0.726	2.68997e-171
Atp8b1	1.69551e-175	-0.329759	0.021	0.524	2.71722e-171
Atg13	1.8927e-175	-0.31045	0.03	0.552	3.03324e-171
Dennd5b	2.31946e-175	-0.223038	0.088	0.706	3.71717e-171
Arhgap35	2.6431e-175	-0.281088	0.05	0.602	4.23583e-171
Impa1	2.83905e-175	-0.21526	0.096	0.73	4.54986e-171
Atp2b1	3.49254e-175	-0.360212	0.013	0.501	5.59715e-171
Yap1	4.12734e-175	-0.31787	0.046	0.596	6.61447e-171
Cpne3	5.00051e-175	-0.221797	0.116	0.774	8.01382e-171
Ggnbp2	5.56573e-175	-0.253802	0.051	0.609	8.91964e-171
Gm4951	6.70896e-175	-0.233577	0.112	0.766	1.07518e-170
mt-Atp8	6.97553e-175	-0.842306	0.087	0.689	1.1179e-170
Fbxo21	8.19437e-175	-0.30659	0.053	0.61	1.31323e-170
Dipk2a	1.5187e-174	-0.390618	0.013	0.498	2.43386e-170
Srsf5	1.6598e-174	-0.299622	0.152	0.852	2.65999e-170
Tut7	1.80039e-174	-0.222496	0.076	0.671	2.8853e-170
Chuk	1.85033e-174	-0.232572	0.112	0.76	2.96534e-170
Frmd4b	1.85414e-174	-0.356449	0.024	0.529	2.97144e-170
Ppp1cb	1.89644e-174	-0.244251	0.144	0.845	3.03924e-170
Caprin1	2.12684e-174	-0.210123	0.153	0.865	3.40847e-170
Yipf5	2.41993e-174	-0.376558	0.041	0.577	3.87818e-170
Pemt	2.87525e-174	-0.657877	0.219	0.976	4.60788e-170
Abhd2	3.17818e-174	-0.346564	0.049	0.598	5.09335e-170
Cyp2a12	4.0311e-174	-0.486975	0.208	0.955	6.46024e-170
Mprip	4.34724e-174	-0.36173	0.019	0.513	6.96688e-170
Pex5	4.4296e-174	-0.145774	0.098	0.736	7.09888e-170
Maco1	5.77785e-174	-0.359676	0.019	0.517	9.25959e-170
Apol7a	7.03228e-174	-0.183718	0.113	0.77	1.12699e-169
Kdelr1	7.65571e-174	-0.254899	0.139	0.826	1.2269e-169
Gsta1	8.39345e-174	4.34369	0.603	0.028	1.34513e-169
Cyp2j6	8.65842e-174	-0.319608	0.031	0.551	1.3876e-169
Mospd3	8.71062e-174	-0.35626	0.053	0.609	1.39596e-169
Ghr	8.99422e-174	-0.914422	0.266	0.993	1.44141e-169
Dcaf8	1.28661e-173	-0.215723	0.097	0.72	2.06192e-169
Wdr26	1.53614e-173	-0.185072	0.114	0.766	2.46182e-169
Mlf2	1.78884e-173	-0.336385	0.183	0.926	2.86679e-169
Ewsr1	1.87437e-173	-0.289581	0.064	0.638	3.00386e-169
Hopx	2.02591e-173	-0.294869	0.146	0.84	3.24673e-169
Taok3	3.53169e-173	-0.348393	0.039	0.568	5.65989e-169
H1f0	4.85257e-173	-0.310429	0.123	0.783	7.77673e-169
S100a10	5.0693e-173	3.12643	0.823	0.82	8.12406e-169
Pard3	7.22665e-173	-0.212099	0.054	0.615	1.15814e-168
Man2b1	7.47177e-173	-0.356089	0.007	0.477	1.19743e-168
Cab39	9.69728e-173	-0.235633	0.063	0.637	1.55409e-168
Prdx6	1.4141e-172	2.51982	0.861	0.991	2.26624e-168
Gpc4	1.43522e-172	-0.364563	0.012	0.493	2.30008e-168
Wrnip1	1.60185e-172	-0.392874	0.019	0.512	2.56712e-168
Etfbkmt	1.70128e-172	-0.302706	0.089	0.7	2.72647e-168
Pik3r1	1.98036e-172	-0.288427	0.06	0.626	3.17372e-168
Hipk1	2.06736e-172	-0.330369	0.042	0.576	3.31315e-168
Tmem120a	2.25391e-172	-0.305686	0.066	0.644	3.61212e-168
Slc22a18	2.3856e-172	-0.249724	0.058	0.619	3.82316e-168
Mup20	2.46139e-172	-1.12355	0.992	1	3.94462e-168
Ythdf3	2.63734e-172	-0.284562	0.058	0.62	4.22661e-168
Cpeb2	3.08641e-172	-0.32925	0.037	0.564	4.94628e-168
Aco2	4.74684e-172	-0.313458	0.174	0.907	7.60729e-168
Hspa13	5.38182e-172	-0.369946	0.009	0.481	8.6249e-168
Hsd17b6	7.99315e-172	-0.590846	0.119	0.765	1.28098e-167
Clptm1l	1.10105e-171	-0.170002	0.102	0.729	1.76454e-167
Fam210b	1.16626e-171	-0.160358	0.113	0.769	1.86905e-167
Setd3	1.19019e-171	-0.300962	0.08	0.674	1.9074e-167
Pum2	1.32931e-171	-0.258408	0.062	0.63	2.13035e-167
Nat8f2	1.36879e-171	-0.944429	0.297	0.998	2.19362e-167
Rps10	2.34629e-171	1.80965	0.856	0.986	3.76016e-167
Sec24d	3.07422e-171	-0.25326	0.071	0.651	4.92674e-167
Slc35e2	3.87281e-171	-0.312011	0.033	0.549	6.20656e-167
Npc2	4.04041e-171	-0.252287	0.099	0.724	6.47516e-167
Slc20a2	4.11012e-171	-0.384529	0.008	0.473	6.58688e-167
Hsd17b13	7.42172e-171	-0.764148	0.249	0.979	1.1894e-166
Msl1	8.13382e-171	-0.306923	0.024	0.519	1.30353e-166
Bpnt1	8.56483e-171	-0.169721	0.13	0.801	1.3726e-166
Acacb	1.49198e-170	-0.439113	0.012	0.485	2.39105e-166
Rpl13	1.63178e-170	1.38254	0.892	0.999	2.61509e-166
Atxn7l3b	1.99997e-170	-0.313171	0.176	0.901	3.20515e-166
M6pr	3.01326e-170	-0.261829	0.057	0.614	4.82906e-166
Cadm1	4.55054e-170	-0.370565	0.015	0.491	7.29269e-166
Ppp3ca	4.64745e-170	-0.270831	0.046	0.584	7.448e-166
Rassf8	5.78214e-170	-0.30245	0.035	0.55	9.26646e-166
Rpl28	1.03684e-169	1.46523	0.886	0.998	1.66164e-165
Itgb5	2.26734e-169	-0.322333	0.028	0.532	3.63363e-165
Slc44a1	2.70895e-169	-0.374878	0.012	0.483	4.34137e-165
Nedd4	2.77828e-169	-0.233193	0.158	0.865	4.45248e-165
Pqlc1	4.41908e-169	-0.179186	0.141	0.829	7.08202e-165
Acaca	5.90425e-169	-0.206654	0.064	0.631	9.46215e-165
Haao	7.40042e-169	-0.645093	0.221	0.978	1.18599e-164
Rcl1	9.00237e-169	-0.532231	0.222	0.962	1.44272e-164
Chd4	1.29593e-168	-0.153722	0.067	0.638	2.07686e-164
Cul3	1.33079e-168	-0.275809	0.073	0.649	2.13273e-164
G3bp1	1.52534e-168	-0.150059	0.087	0.693	2.44451e-164
Rab10	1.87548e-168	-0.20852	0.146	0.833	3.00564e-164
Emc1	1.90934e-168	-0.411876	0.008	0.47	3.05991e-164
G3bp2	2.95974e-168	-0.14181	0.1	0.73	4.74327e-164
Ddrgk1	3.15396e-168	-0.280232	0.159	0.869	5.05454e-164
Ptprj	3.28958e-168	-0.382641	0.008	0.47	5.27189e-164
Mob3b	3.62931e-168	-0.289077	0.033	0.544	5.81633e-164
Sdr42e1	5.14231e-168	-0.348749	0.016	0.491	8.24107e-164
Rps18	5.16886e-168	1.7096	0.866	0.99	8.28362e-164
Slc25a47	8.12787e-168	-0.927122	0.295	0.994	1.30257e-163
Rab1b	1.28024e-167	-0.192907	0.128	0.787	2.0517e-163
Ppp2r5c	1.44507e-167	-0.292122	0.054	0.599	2.31586e-163
Rpl36al	2.27323e-167	1.50244	0.87	0.99	3.64308e-163
Srebf2	3.47537e-167	-0.294179	0.052	0.595	5.56963e-163
Ireb2	5.49424e-167	-0.252693	0.055	0.605	8.80507e-163
Gm13773	5.70777e-167	-0.407547	0.002	0.447	9.14728e-163
Ilrun	5.97182e-167	-0.370163	0.193	0.914	9.57044e-163
Rab5c	6.21898e-167	-0.146391	0.121	0.774	9.96653e-163
Atxn1	6.52105e-167	-0.372474	0.021	0.504	1.04506e-162
Irf6	6.99561e-167	-0.285102	0.037	0.554	1.12112e-162
Ak3	1.02733e-166	-0.644652	0.243	0.982	1.6464e-162
R3hdm2	1.09454e-166	-0.176181	0.096	0.713	1.75411e-162
S1pr1	2.01943e-166	-0.299886	0.034	0.543	3.23634e-162
Eif2s3x	2.36381e-166	-0.17111	0.092	0.703	3.78824e-162
Bnip3	2.40448e-166	-0.225361	0.16	0.861	3.85342e-162
Opa3	2.44883e-166	-0.335007	0.02	0.502	3.9245e-162
Atp5j2	2.45116e-166	1.63211	0.869	0.99	3.92822e-162
Rnf130	3.24345e-166	-0.226603	0.082	0.667	5.19796e-162
Trpc4ap	3.73614e-166	-0.204217	0.065	0.629	5.98753e-162
Mcfd2	4.15202e-166	-0.336088	0.186	0.919	6.65402e-162
Ncor1	9.95253e-166	-0.142018	0.126	0.783	1.59499e-161
Prnp	1.02018e-165	-0.40471	0.003	0.448	1.63493e-161
Hnrnpul1	1.12184e-165	-0.298674	0.043	0.564	1.79785e-161
Stat5b	1.13363e-165	-0.339083	0.026	0.518	1.81675e-161
Mtdh	1.23406e-165	-0.151248	0.064	0.627	1.9777e-161
Fam160b1	1.25016e-165	-0.278777	0.031	0.532	2.00351e-161
Ube3a	1.44438e-165	-0.183748	0.114	0.752	2.31477e-161
Rps13	1.61202e-165	1.77569	0.846	0.973	2.58343e-161
Slc39a7	2.68375e-165	-0.250412	0.05	0.583	4.30098e-161
Bsdc1	4.16908e-165	-0.250881	0.051	0.586	6.68137e-161
Prrc2a	4.41636e-165	-0.292244	0.03	0.526	7.07765e-161
Idi1	5.51464e-165	-0.584359	0.219	0.968	8.83777e-161
Selenbp2	6.48347e-165	-1.09799	0.457	1	1.03904e-160
Pcyt2	2.141e-164	-0.742015	0.258	0.982	3.43117e-160
Wapl	2.37796e-164	-0.176465	0.105	0.727	3.81092e-160
Marf1	6.45085e-164	-0.204775	0.042	0.559	1.03381e-159
Osbp	6.57274e-164	-0.286074	0.035	0.541	1.05335e-159
Nap1l1	8.29098e-164	-0.140832	0.107	0.729	1.32871e-159
Yme1l1	9.55419e-164	-0.134525	0.083	0.672	1.53115e-159
Rps2	1.26297e-163	1.24504	0.933	0.999	2.02403e-159
Wbp2	1.84672e-163	-0.151314	0.12	0.766	2.95955e-159
Smarcd2	2.22506e-163	-0.309788	0.025	0.509	3.56587e-159
Erap1	2.4059e-163	-0.343358	0.016	0.483	3.8557e-159
Slc25a15	2.68769e-163	-0.633123	0.246	0.98	4.3073e-159
Pkp4	2.78307e-163	-0.157198	0.098	0.71	4.46015e-159
Tex261	2.79784e-163	-0.185931	0.107	0.732	4.48382e-159
Gak	2.86602e-163	-0.262663	0.046	0.567	4.59308e-159
Mob1b	3.23221e-163	-0.221194	0.077	0.647	5.17994e-159
Enpp3	3.79524e-163	-0.316986	0.027	0.516	6.08226e-159
Pros1	4.28007e-163	-0.340434	0.008	0.459	6.85924e-159
Nr2f6	4.34078e-163	-0.262543	0.179	0.893	6.95653e-159
Tor1aip1	5.05875e-163	-0.259598	0.035	0.536	8.10715e-159
Sigmar1	5.95141e-163	-0.10177	0.14	0.817	9.53773e-159
Trip12	5.9747e-163	-0.173261	0.109	0.737	9.57506e-159
Cenpb	6.76111e-163	-0.244085	0.065	0.618	1.08354e-158
Ap2a2	8.13693e-163	-0.21182	0.164	0.854	1.30402e-158
Clic4	8.70737e-163	-0.287933	0.052	0.585	1.39544e-158
Araf	9.13496e-163	-0.32725	0.025	0.507	1.46397e-158
Asph	1.14535e-162	-0.296056	0.018	0.487	1.83553e-158
Mal2	1.17744e-162	-0.181409	0.068	0.624	1.88696e-158
Eps8l2	1.84865e-162	-0.0804513	0.089	0.687	2.96265e-158
Slc39a4	4.34246e-162	-0.407178	0.007	0.451	6.95923e-158
Hs6st1	5.82988e-162	-0.214	0.058	0.599	9.34297e-158
Scamp1	7.82252e-162	-0.316728	0.027	0.513	1.25364e-157
Bscl2	1.27081e-161	-0.288254	0.039	0.545	2.03661e-157
Slc16a10	1.55904e-161	-0.353435	0.01	0.46	2.49852e-157
Tufm	1.66613e-161	-0.183885	0.138	0.798	2.67015e-157
Gorasp2	1.97471e-161	-0.165179	0.11	0.733	3.16467e-157
Gtf3c1	2.08214e-161	-0.263224	0.028	0.517	3.33684e-157
Apof	2.24458e-161	-0.808313	0.279	0.989	3.59716e-157
Arl8b	2.46512e-161	-0.22065	0.066	0.618	3.9506e-157
Rpl32	2.57533e-161	1.41434	0.885	0.996	4.12722e-157
Pnkd	3.07286e-161	-0.290194	0.188	0.909	4.92457e-157
Hp1bp3	3.11325e-161	-0.202712	0.065	0.618	4.98929e-157
Ube4a	3.5615e-161	-0.274005	0.025	0.506	5.70767e-157
Mgam	3.64464e-161	-0.332689	0.013	0.468	5.84091e-157
Tmem234	4.02592e-161	-0.176807	0.115	0.744	6.45194e-157
Trip4	4.17913e-161	-0.254998	0.055	0.589	6.69747e-157
Tgm2	4.47323e-161	-0.164944	0.082	0.663	7.16881e-157
Mgrn1	1.13732e-160	-0.275062	0.034	0.528	1.82266e-156
Epb41	1.70407e-160	-0.212736	0.079	0.652	2.73095e-156
Atp6ap2	1.93511e-160	-0.333506	0.008	0.45	3.10121e-156
Gcn1	1.99368e-160	-0.377613	0.012	0.463	3.19507e-156
Arid1a	2.27124e-160	-0.278247	0.026	0.505	3.63988e-156
Sacm1l	2.34712e-160	-0.240319	0.053	0.581	3.76149e-156
Rnf152	2.41975e-160	-0.330048	0.01	0.46	3.87788e-156
Agxt	2.79865e-160	-0.439203	0.22	0.977	4.48512e-156
Cox6b1	3.14402e-160	1.67993	0.854	0.98	5.03861e-156
Scnn1a	3.40383e-160	-0.394398	0.001	0.429	5.45498e-156
Nme2	3.66953e-160	1.85088	0.849	0.97	5.88078e-156
AU022252	3.73917e-160	-0.265074	0.071	0.627	5.9924e-156
Prkaca	4.49988e-160	-0.179263	0.078	0.647	7.21151e-156
Arhgap5	4.53642e-160	-0.168023	0.093	0.686	7.27006e-156
Nsd3	4.79339e-160	-0.257073	0.049	0.571	7.68189e-156
Svip	5.64989e-160	-0.262522	0.052	0.576	9.05452e-156
Cdipt	6.49409e-160	-0.284809	0.035	0.531	1.04074e-155
Ubl3	7.42874e-160	-0.178163	0.089	0.674	1.19053e-155
Cnppd1	9.75139e-160	-0.273532	0.026	0.504	1.56276e-155
Stag2	1.22148e-159	-0.24361	0.046	0.562	1.95755e-155
Ppp2r5e	1.2399e-159	-0.233412	0.05	0.57	1.98706e-155
Aqp11	1.44756e-159	-0.334951	0.037	0.533	2.31986e-155
Coa5	2.17069e-159	-0.132507	0.114	0.738	3.47874e-155
Cyp4a10	2.53709e-159	-0.555754	0.016	0.472	4.06594e-155
Clock	2.55366e-159	-0.269217	0.042	0.549	4.0925e-155
Nox4	2.99316e-159	-0.402017	0.003	0.432	4.79684e-155
Qk	4.34588e-159	-0.162491	0.1	0.704	6.96471e-155
Atf6	4.41731e-159	-0.268999	0.03	0.514	7.07918e-155
Thrsp	4.94428e-159	-0.801048	0.263	0.987	7.92371e-155
Tmem183a	5.91897e-159	-0.138283	0.154	0.835	9.48574e-155
Alcam	6.59115e-159	-0.173788	0.051	0.578	1.0563e-154
Dhx9	7.22471e-159	-0.099543	0.084	0.661	1.15783e-154
Mmp19	7.30213e-159	-0.199021	0.042	0.549	1.17024e-154
Nr2f2	7.4582e-159	-0.353719	0.026	0.502	1.19525e-154
Cst3	9.93773e-159	-0.292372	0.211	0.959	1.59262e-154
Sos1	1.08129e-158	-0.204945	0.04	0.539	1.73288e-154
Fau	1.13854e-158	1.16815	0.935	1	1.82463e-154
Nckap1	1.16616e-158	-0.185098	0.086	0.663	1.8689e-154
Fdft1	1.22515e-158	-0.242184	0.15	0.82	1.96342e-154
Preb	1.26618e-158	-0.1861	0.096	0.69	2.02918e-154
Kpna1	1.37731e-158	-0.135774	0.072	0.626	2.20728e-154
Twf1	1.38295e-158	-0.232413	0.071	0.627	2.21631e-154
Nek7	1.72351e-158	-0.20392	0.067	0.618	2.76209e-154
Abcb6	2.53738e-158	-0.293065	0.025	0.498	4.0664e-154
Stard5	2.6291e-158	-0.155628	0.087	0.663	4.21339e-154
Scamp3	3.46538e-158	-0.251857	0.06	0.594	5.55361e-154
Rab8a	3.9491e-158	-0.202099	0.082	0.652	6.32882e-154
Amacr	5.07943e-158	-0.238686	0.195	0.926	8.14029e-154
Tmed9	9.89435e-158	-0.131119	0.107	0.721	1.58567e-153
Rreb1	1.05189e-157	-0.334961	0.012	0.457	1.68575e-153
Ppp1r10	1.12531e-157	-0.280636	0.04	0.535	1.80342e-153
Apeh	1.33838e-157	-0.268599	0.033	0.522	2.14488e-153
Mup9	1.3499e-157	-0.376255	0.006	0.435	2.16335e-153
Xdh	1.40464e-157	-0.279073	0.072	0.619	2.25107e-153
Pdp2	1.41549e-157	-0.359301	0.012	0.456	2.26847e-153
Cxxc5	1.66651e-157	-0.211755	0.064	0.601	2.67075e-153
Echdc1	1.85761e-157	-0.161773	0.077	0.64	2.97701e-153
Abcb4	2.63587e-157	-0.0439	0.125	0.76	4.22424e-153
Sema4a	2.69458e-157	-0.305148	0.022	0.487	4.31834e-153
Fndc3b	2.72045e-157	-0.261169	0.042	0.543	4.3598e-153
Pon1	3.29954e-157	-0.34221	0.186	0.89	5.28785e-153
Ppm1a	3.65437e-157	-0.0853785	0.145	0.811	5.85649e-153
Arhgap29	3.95013e-157	-0.229131	0.051	0.569	6.33047e-153
Trim25	4.23914e-157	-0.178898	0.062	0.597	6.79364e-153
Mbnl2	4.36555e-157	-0.0943864	0.085	0.662	6.99623e-153
Ap2b1	4.69511e-157	-0.288962	0.051	0.565	7.52439e-153
Slc35a3	4.77089e-157	-0.315056	0.021	0.483	7.64583e-153
Manf	5.11188e-157	-0.440601	0.227	0.965	8.1923e-153
Ptbp1	5.85678e-157	-0.0840801	0.089	0.669	9.38608e-153
Sh3pxd2a	6.32534e-157	-0.358876	0.012	0.455	1.0137e-152
Cds2	6.42426e-157	-0.299041	0.027	0.501	1.02955e-152
Ephx1	8.086e-157	-0.283561	0.197	0.929	1.29586e-152
Bfar	8.41155e-157	-0.288866	0.017	0.472	1.34803e-152
Rps7	8.44097e-157	1.99868	0.836	0.965	1.35275e-152
Larp4	1.09452e-156	-0.170938	0.08	0.646	1.75408e-152
Polr2m	1.13805e-156	-0.16206	0.088	0.664	1.82384e-152
Nomo1	1.17873e-156	-0.264404	0.03	0.513	1.88903e-152
Bcl7c	1.77843e-156	-0.184752	0.075	0.632	2.85011e-152
Pum1	2.39209e-156	-0.185537	0.073	0.624	3.83356e-152
Mylk	2.5459e-156	-0.325839	0.012	0.456	4.08006e-152
Gbf1	2.96269e-156	-0.206148	0.04	0.538	4.74801e-152
Itfg1	3.1533e-156	-0.311371	0.019	0.476	5.05347e-152
Isoc1	3.64911e-156	-0.178742	0.14	0.798	5.84807e-152
Zfp91	5.41485e-156	-0.0877561	0.141	0.798	8.67785e-152
Gys2	6.49509e-156	-0.23975	0.051	0.564	1.0409e-151
Abca2	9.94237e-156	-0.364949	0.004	0.428	1.59336e-151
Mid1ip1	1.18804e-155	-0.22781	0.069	0.611	1.90395e-151
Dpp9	1.23048e-155	-0.274422	0.023	0.486	1.97196e-151
Elavl1	1.26893e-155	-0.19231	0.094	0.673	2.03359e-151
Usf2	1.28352e-155	-0.190054	0.1	0.697	2.05696e-151
Elovl3	1.80668e-155	-0.576793	0.197	0.901	2.89539e-151
Top2b	2.03955e-155	-0.229172	0.042	0.538	3.26858e-151
Sp1	2.72935e-155	-0.322702	0.022	0.482	4.37406e-151
Sphk2	3.55257e-155	-0.265906	0.037	0.524	5.69335e-151
Ide	5.54762e-155	-0.158748	0.098	0.684	8.89061e-151
Ash1l	6.55748e-155	-0.237461	0.038	0.531	1.0509e-150
Slc40a1	7.00735e-155	-0.284457	0.056	0.576	1.123e-150
Slc36a1	8.64665e-155	-0.362694	0.009	0.441	1.38571e-150
Grsf1	9.36514e-155	-0.138063	0.078	0.635	1.50086e-150
Hmgcs2	1.35738e-154	-0.906964	0.64	1	2.17534e-150
Abca6	1.40109e-154	-0.286889	0.013	0.455	2.24539e-150
Rnf141	1.48828e-154	-0.197262	0.053	0.567	2.38511e-150
Afg3l2	1.79125e-154	-0.311396	0.027	0.494	2.87066e-150
Ptpa	1.80101e-154	-0.335241	0.022	0.48	2.88629e-150
Ly6g2	2.38558e-154	-0.180224	0.085	0.65	3.82313e-150
Agfg2	2.52252e-154	-0.244158	0.028	0.495	4.04259e-150
Wdr45b	2.94787e-154	-0.187645	0.059	0.582	4.72425e-150
Acbd5	3.18666e-154	-0.380298	0.222	0.953	5.10693e-150
Usp7	3.98938e-154	-0.250868	0.044	0.541	6.39338e-150
Akap13	4.34097e-154	-0.203909	0.049	0.553	6.95684e-150
Ctnnd1	5.01568e-154	-0.133536	0.078	0.633	8.03813e-150
Nus1	5.1416e-154	-0.206121	0.057	0.579	8.23992e-150
Osbpl9	5.32388e-154	-0.0955749	0.131	0.768	8.53205e-150
Nono	8.66426e-154	-0.117693	0.112	0.717	1.38853e-149
Myo18a	1.37769e-153	-0.224056	0.046	0.547	2.20789e-149
Snrnp70	1.47712e-153	-0.257035	0.058	0.578	2.36723e-149
Plxnb1	1.60245e-153	-0.283406	0.01	0.444	2.56808e-149
Gpcpd1	1.61022e-153	-0.341039	0.026	0.486	2.58054e-149
March2	1.65441e-153	-0.24503	0.053	0.568	2.65136e-149
Atraid	1.76156e-153	-0.166101	0.082	0.643	2.82307e-149
Copb1	2.04657e-153	-0.193767	0.069	0.604	3.27984e-149
Serpina1a	2.10623e-153	-0.952097	0.777	1	3.37545e-149
Sec23a	2.17133e-153	-0.146936	0.08	0.639	3.47977e-149
Yipf3	2.20325e-153	-0.147505	0.086	0.653	3.53093e-149
Slc39a9	2.21785e-153	-0.335064	0.017	0.46	3.55432e-149
Rab1a	2.57203e-153	-0.103644	0.189	0.903	4.12193e-149
Dlst	2.61303e-153	-0.161693	0.159	0.834	4.18763e-149
Scpep1	2.6998e-153	-0.368299	0.009	0.436	4.3267e-149
Maz	2.87702e-153	-0.103569	0.076	0.624	4.6107e-149
Elovl6	3.41237e-153	-0.223356	0.047	0.548	5.46867e-149
Hspe1	3.84463e-153	1.5872	0.846	0.986	6.16141e-149
Tomm70a	3.91066e-153	-0.16878	0.13	0.755	6.26723e-149
Wnk1	5.1714e-153	-0.117102	0.07	0.61	8.28769e-149
Spin1	6.27576e-153	-0.156257	0.097	0.682	1.00575e-148
Pex14	9.14364e-153	-0.209039	0.063	0.587	1.46536e-148
Ier2	1.02853e-152	-0.267637	0.06	0.584	1.64833e-148
Whamm	1.62458e-152	-0.320656	0.036	0.513	2.60355e-148
Hnrnpa0	1.78091e-152	-0.163539	0.087	0.651	2.85409e-148
Glmp	2.30346e-152	-0.249777	0.024	0.485	3.69153e-148
Serpina3m	2.41536e-152	-0.147992	0.16	0.824	3.87086e-148
Tle1	2.54226e-152	-0.217025	0.049	0.548	4.07422e-148
Tial1	2.60448e-152	-0.20716	0.053	0.561	4.17393e-148
Rad23b	2.96812e-152	-0.197426	0.207	0.938	4.7567e-148
Ldah	2.96848e-152	-0.197991	0.067	0.597	4.75728e-148
Zdhhc5	3.07237e-152	-0.227136	0.042	0.531	4.92379e-148
Nsdhl	3.31081e-152	-0.268136	0.065	0.594	5.3059e-148
Tef	3.55502e-152	-0.295306	0.025	0.482	5.69728e-148
Mvk	3.71888e-152	-0.303764	0.03	0.498	5.95988e-148
Ppp1r37	3.74026e-152	-0.201408	0.055	0.57	5.99415e-148
Rps27l	4.03704e-152	1.32147	0.879	0.999	6.46976e-148
Tpcn1	4.96522e-152	-0.352687	0.007	0.427	7.95726e-148
Hnrnpa3	5.19342e-152	-0.135297	0.182	0.884	8.32298e-148
Fuca1	5.29614e-152	-0.166729	0.09	0.659	8.4876e-148
Cited2	5.62496e-152	-0.221215	0.063	0.589	9.01456e-148
Tm7sf2	6.77811e-152	-0.330343	0.035	0.509	1.08626e-147
Brd3	7.39257e-152	-0.275934	0.03	0.499	1.18473e-147
Clk1	8.08792e-152	-0.259649	0.051	0.556	1.29617e-147
Rbpms2	8.73323e-152	-0.119669	0.097	0.673	1.39959e-147
Aars	1.44743e-151	-0.069691	0.149	0.803	2.31966e-147
Amdhd1	1.4696e-151	-0.420729	0.23	0.966	2.35519e-147
Golim4	1.53715e-151	-0.170349	0.051	0.556	2.46343e-147
Brap	1.65035e-151	-0.139788	0.136	0.769	2.64485e-147
Sgk2	1.9017e-151	-0.230982	0.036	0.513	3.04767e-147
Ptk2b	1.96762e-151	-0.323125	0.015	0.452	3.15331e-147
Uhmk1	1.99552e-151	-0.27057	0.033	0.505	3.19802e-147
Rnf114	2.14965e-151	-0.196776	0.058	0.573	3.44503e-147
Ppara	2.2624e-151	-0.231661	0.046	0.541	3.62572e-147
Kidins220	2.58507e-151	-0.338071	0.01	0.437	4.14283e-147
Hipk3	3.36486e-151	-0.253034	0.032	0.5	5.39252e-147
Cul4a	4.81685e-151	-0.123376	0.085	0.643	7.71949e-147
Lrpprc	5.02045e-151	-0.109531	0.134	0.766	8.04577e-147
Psme3	5.73946e-151	-0.120654	0.079	0.63	9.19806e-147
Aspdh	6.22322e-151	-0.120807	0.139	0.785	9.97334e-147
Shoc2	7.08655e-151	-0.23494	0.034	0.504	1.13569e-146
Dpagt1	7.12403e-151	-0.350278	0.01	0.433	1.1417e-146
Qdpr	7.27205e-151	-0.793534	0.291	1	1.16542e-146
Mpv17l	7.35955e-151	-0.27638	0.03	0.495	1.17944e-146
Mogs	1.58971e-150	-0.280163	0.017	0.456	2.54767e-146
Daam1	1.644e-150	-0.220298	0.045	0.536	2.63468e-146
Car8	1.72375e-150	-0.125908	0.116	0.72	2.76249e-146
Klf10	2.24587e-150	-0.358723	0.012	0.44	3.59923e-146
Slc17a5	2.33082e-150	-0.359059	0.003	0.414	3.73537e-146
Atrn	2.7732e-150	-0.315595	0.007	0.424	4.44432e-146
Klc4	3.75812e-150	-0.262425	0.037	0.512	6.02277e-146
Atxn2	4.27359e-150	-0.17755	0.053	0.561	6.84886e-146
Hgs	4.27367e-150	-0.25903	0.024	0.476	6.84898e-146
Serpina1b	5.3247e-150	-0.899337	0.845	1	8.53336e-146
Arap1	5.85971e-150	-0.359503	0.012	0.44	9.39077e-146
Mtpn	6.13252e-150	-0.0704859	0.168	0.846	9.82797e-146
Api5	8.91206e-150	-0.116928	0.06	0.576	1.42825e-145
Crebl2	1.06057e-149	-0.258667	0.04	0.518	1.69968e-145
Reps2	1.43671e-149	-0.312982	0.024	0.473	2.30246e-145
Raf1	1.72449e-149	-0.136311	0.09	0.65	2.76367e-145
Dynlt3	1.86737e-149	-0.144112	0.111	0.711	2.99265e-145
Ubr5	1.9655e-149	-0.232939	0.038	0.515	3.1499e-145
Slc46a1	2.01775e-149	-0.310096	0.014	0.441	3.23364e-145
Ctdnep1	2.15523e-149	-0.22275	0.04	0.52	3.45397e-145
Oga	2.8697e-149	-0.325339	0.014	0.444	4.59898e-145
Midn	3.19611e-149	-0.296486	0.02	0.462	5.12209e-145
Cd59a	3.59151e-149	-0.205812	0.062	0.578	5.75576e-145
Klhl9	4.99107e-149	-0.208666	0.045	0.533	7.99868e-145
Wac	5.0567e-149	-0.130366	0.061	0.579	8.10387e-145
Jmjd8	6.85285e-149	-0.323001	0.012	0.438	1.09824e-144
Sbno1	6.96479e-149	-0.157257	0.064	0.588	1.11618e-144
Cmtm8	8.43514e-149	-0.091107	0.179	0.871	1.35182e-144
Slc23a1	1.13047e-148	-0.339091	0.01	0.43	1.8117e-144
Mon2	1.22818e-148	-0.261707	0.028	0.485	1.96828e-144
Fnip1	1.24283e-148	-0.27756	0.028	0.484	1.99176e-144
Neu1	1.2765e-148	-0.312486	0.019	0.455	2.04571e-144
Sptbn1	1.38395e-148	-0.300961	0.015	0.445	2.21792e-144
Bach1	1.49446e-148	-0.232803	0.035	0.502	2.39503e-144
Cdk5rap3	1.58158e-148	-0.103147	0.114	0.714	2.53464e-144
Antxr2	2.13972e-148	-0.332199	0.009	0.427	3.42912e-144
Ppp4r3a	2.14792e-148	-0.261791	0.042	0.521	3.44226e-144
Actr2	2.21766e-148	-0.0492794	0.132	0.757	3.55403e-144
Actr1a	2.4925e-148	-0.204218	0.038	0.514	3.99447e-144
Irs2	2.91921e-148	-0.339775	0.007	0.419	4.67833e-144
Emc7	3.14532e-148	-0.119721	0.115	0.713	5.04068e-144
Rrp1	4.38867e-148	-0.177847	0.066	0.585	7.03329e-144
Cop1	4.76024e-148	-0.223641	0.046	0.536	7.62876e-144
Vps54	5.5079e-148	-0.27614	0.024	0.468	8.82695e-144
Zfp148	6.48736e-148	-0.159263	0.057	0.567	1.03966e-143
Dram2	8.07946e-148	-0.265444	0.042	0.516	1.29481e-143
Bcl6	1.05432e-147	-0.34679	0.004	0.41	1.68966e-143
Snap47	1.66478e-147	-0.0895749	0.109	0.7	2.66798e-143
Srr	1.69574e-147	-0.0487221	0.138	0.776	2.7176e-143
Slc27a4	1.9665e-147	-0.320722	0.012	0.434	3.15151e-143
Cnpy3	2.36766e-147	-0.303404	0.013	0.437	3.79442e-143
Atp6v0a1	2.54262e-147	-0.285354	0.015	0.44	4.07481e-143
Iigp1	2.5843e-147	-0.519623	0.245	0.964	4.1416e-143
Slc30a1	2.65874e-147	-0.320703	0.006	0.416	4.2609e-143
Clcn3	2.8209e-147	-0.301437	0.019	0.457	4.52077e-143
Atp13a1	3.0598e-147	-0.321918	0.007	0.418	4.90364e-143
Efna1	3.11594e-147	-0.204707	0.034	0.499	4.99361e-143
Rpl21	3.40594e-147	2.06564	0.817	0.954	5.45835e-143
Glyr1	4.17504e-147	-0.151098	0.101	0.669	6.69091e-143
Prrc2b	4.49228e-147	-0.190536	0.042	0.521	7.19932e-143
Gusb	5.78902e-147	-0.340654	0.006	0.412	9.27749e-143
Fitm2	6.33416e-147	-0.270335	0.02	0.456	1.01511e-142
Rcbtb1	6.66423e-147	-0.211752	0.042	0.519	1.06801e-142
Eef2	7.14979e-147	-0.928177	0.4	1	1.14583e-142
Fus	9.23254e-147	-0.164148	0.045	0.532	1.47961e-142
Sik3	1.41875e-146	-0.248005	0.042	0.514	2.2737e-142
Slc35e1	2.67488e-146	-0.321807	0.014	0.435	4.28676e-142
Nrbp2	3.33963e-146	-0.3439	0.001	0.397	5.35209e-142
Ctnna1	4.47477e-146	-0.0709601	0.104	0.686	7.17127e-142
Pi4k2a	5.191e-146	-0.174986	0.081	0.622	8.3191e-142
Ftcd	7.21899e-146	-0.658964	0.274	0.986	1.15692e-141
Ilk	7.38814e-146	-0.158688	0.053	0.548	1.18402e-141
Stim1	8.09458e-146	-0.326873	0.006	0.412	1.29724e-141
Nipbl	8.13695e-146	-0.211534	0.033	0.491	1.30403e-141
Tspan33	9.91373e-146	-0.334372	0.004	0.404	1.58877e-141
2810459M11Rik	1.01298e-145	-0.18164	0.069	0.588	1.6234e-141
Fbxo8	1.24251e-145	-0.100463	0.07	0.597	1.99125e-141
Ap1b1	2.15567e-145	-0.183298	0.046	0.528	3.45468e-141
Bptf	2.19746e-145	-0.290566	0.019	0.451	3.52164e-141
Prkacb	2.34627e-145	-0.151871	0.048	0.53	3.76014e-141
Ube4b	2.37585e-145	-0.212756	0.035	0.497	3.80754e-141
Actr1b	2.48082e-145	-0.183417	0.053	0.544	3.97577e-141
Gstk1	2.56904e-145	-0.118317	0.092	0.65	4.11715e-141
Ube2v1	2.67898e-145	-0.123073	0.177	0.851	4.29334e-141
Ociad2	2.69676e-145	-0.129141	0.083	0.627	4.32183e-141
Slc25a17	2.90178e-145	-0.0801621	0.094	0.656	4.65039e-141
Larp1b	2.95445e-145	-0.0590634	0.157	0.806	4.7348e-141
Akr1c13	3.4054e-145	-0.087784	0.125	0.729	5.45749e-141
Oxa1l	3.40759e-145	-0.270373	0.028	0.474	5.46101e-141
Inf2	3.85906e-145	-0.27166	0.017	0.441	6.18453e-141
Ssr2	4.33017e-145	-0.0212196	0.109	0.699	6.93954e-141
Phactr4	4.9647e-145	-0.260691	0.029	0.479	7.95643e-141
Rnf213	6.40642e-145	-0.293314	0.018	0.447	1.02669e-140
Scd1	7.44063e-145	-0.994631	0.513	0.999	1.19244e-140
Asb13	7.73247e-145	-0.258453	0.048	0.53	1.23921e-140
Dnajc25	7.91021e-145	-0.256815	0.033	0.489	1.26769e-140
Smim7	1.59645e-144	-0.137688	0.076	0.604	2.55847e-140
Ccdc50	2.212e-144	-0.111363	0.067	0.581	3.54494e-140
Cdip1	2.27349e-144	-0.247879	0.033	0.489	3.6435e-140
Mir22hg	2.5569e-144	-0.287103	0.027	0.471	4.09769e-140
Arcn1	3.5225e-144	-0.0639917	0.147	0.787	5.64516e-140
Ddx54	3.80064e-144	-0.240665	0.036	0.496	6.09091e-140
Hao1	5.99873e-144	-0.669684	0.274	0.988	9.61357e-140
Rnf139	6.05054e-144	-0.315911	0.009	0.415	9.6966e-140
Dync1h1	7.30771e-144	-0.203994	0.03	0.481	1.17113e-139
Tm2d2	8.0302e-144	-0.188218	0.051	0.535	1.28692e-139
Rps27a	8.10505e-144	1.15486	0.895	0.999	1.29892e-139
Immt	8.47681e-144	-0.0843357	0.121	0.721	1.35849e-139
Psme4	8.71495e-144	-0.0933691	0.129	0.739	1.39666e-139
Macf1	1.09405e-143	-0.281399	0.017	0.44	1.75333e-139
Nqo2	1.18469e-143	-0.13989	0.08	0.617	1.89858e-139
Zmynd11	1.3359e-143	-0.224823	0.048	0.528	2.14092e-139
Cox7a2	1.37629e-143	1.1657	0.904	0.998	2.20564e-139
Dync1i2	1.56261e-143	0.00980631	0.137	0.76	2.50423e-139
Ap1g1	1.56459e-143	-0.11659	0.076	0.602	2.50742e-139
Oip5os1	1.75851e-143	-0.117771	0.087	0.629	2.81819e-139
Rnf167	2.75418e-143	-0.249825	0.03	0.474	4.41385e-139
Slc46a3	3.8733e-143	-0.322006	0.011	0.42	6.20734e-139
Tmem38b	4.31934e-143	-0.157996	0.087	0.629	6.92218e-139
Tulp4	4.50057e-143	-0.174538	0.05	0.533	7.21261e-139
Rnf5	5.57034e-143	-0.133577	0.139	0.756	8.92703e-139
Colec12	5.70346e-143	-0.326101	0.014	0.429	9.14036e-139
Nsd1	5.74327e-143	-0.234655	0.045	0.516	9.20416e-139
Ncstn	5.98669e-143	-0.335776	0.01	0.417	9.59427e-139
Dpp3	7.59659e-143	-0.200529	0.038	0.501	1.21743e-138
Slc35b1	9.06264e-143	-0.202547	0.049	0.53	1.45238e-138
Tcf25	1.11439e-142	-0.0858569	0.157	0.8	1.78592e-138
Limd1	1.12471e-142	-0.290405	0.021	0.448	1.80246e-138
Macrod1	1.30783e-142	-0.195161	0.048	0.524	2.09593e-138
Tex264	1.58951e-142	-0.227648	0.059	0.555	2.54735e-138
B630019A10Rik	2.01601e-142	-0.0271022	0.114	0.705	3.23085e-138
Tfrc	2.223e-142	-0.341714	0.008	0.41	3.56258e-138
Tmx1	2.51962e-142	-0.27158	0.019	0.443	4.03794e-138
Tmem150a	2.58886e-142	-0.155043	0.182	0.856	4.1489e-138
Tmbim1	2.72106e-142	-0.225713	0.021	0.452	4.36077e-138
Cyb5b	3.18276e-142	-0.690777	0.297	0.994	5.1007e-138
Zkscan3	4.80561e-142	-0.232038	0.029	0.472	7.70148e-138
Nadk	5.60853e-142	-0.223348	0.213	0.923	8.98823e-138
Keap1	5.76901e-142	-0.138602	0.057	0.55	9.24542e-138
2900026A02Rik	5.80758e-142	-0.244274	0.053	0.532	9.30722e-138
Coasy	6.7123e-142	-0.0651109	0.146	0.774	1.07571e-137
Rdh11	7.05091e-142	-0.316179	0.013	0.422	1.12998e-137
Pter	9.97703e-142	-0.0642379	0.115	0.697	1.59892e-137
Pja1	1.38971e-141	-0.163754	0.068	0.573	2.22715e-137
Acp2	1.40797e-141	-0.26255	0.019	0.443	2.25642e-137
Dhx15	1.41279e-141	-0.145286	0.078	0.604	2.26414e-137
Wdr82	1.42909e-141	-0.262038	0.023	0.452	2.29027e-137
D230025D16Rik	1.59058e-141	-0.268243	0.031	0.476	2.54906e-137
Ik	2.22379e-141	-0.166856	0.072	0.586	3.56384e-137
Slc45a3	2.31681e-141	-0.313841	0.006	0.401	3.71292e-137
Pdxdc1	2.50592e-141	-0.170462	0.065	0.568	4.01598e-137
Lnpep	2.72265e-141	-0.322957	0.008	0.405	4.36331e-137
Zfr	3.92423e-141	-0.155458	0.05	0.528	6.28897e-137
1110004F10Rik	4.21277e-141	-0.0987402	0.119	0.704	6.75139e-137
Fam168a	5.03091e-141	-0.294866	0.017	0.433	8.06253e-137
Cyp39a1	5.54513e-141	-0.331394	0.007	0.402	8.88663e-137
Ttc7	6.02174e-141	-0.249138	0.032	0.474	9.65044e-137
Sar1b	6.15852e-141	-0.376555	0.243	0.953	9.86964e-137
Ubash3a	7.45894e-141	-0.491128	0.024	0.453	1.19537e-136
Rnf4	8.01943e-141	-0.159848	0.081	0.609	1.28519e-136
Prrc1	8.44781e-141	-0.200181	0.039	0.497	1.35385e-136
Sucnr1	9.80509e-141	-0.38225	0.007	0.401	1.57136e-136
Ankrd40	9.89273e-141	-0.124261	0.087	0.628	1.58541e-136
Ryk	9.93696e-141	-0.275989	0.029	0.466	1.5925e-136
Arhgap26	1.08982e-140	-0.321746	0.008	0.403	1.74655e-136
Kpnb1	1.12649e-140	-0.14292	0.086	0.62	1.80531e-136
Ppt2	1.57467e-140	-0.289995	0.02	0.441	2.52357e-136
Slc22a23	1.59002e-140	-0.250282	0.024	0.453	2.54817e-136
Sdhc	2.27315e-140	-0.411914	0.259	0.983	3.64296e-136
Ppp6r3	2.75413e-140	-0.145316	0.044	0.512	4.41377e-136
Tbl1xr1	2.82825e-140	-0.226665	0.033	0.479	4.53255e-136
Rfk	3.16205e-140	-0.134759	0.078	0.6	5.0675e-136
Arpc5	3.25768e-140	-0.0734844	0.136	0.747	5.22077e-136
Agpat3	3.43463e-140	-0.127969	0.191	0.87	5.50433e-136
Kif21a	3.47907e-140	-0.0516135	0.101	0.655	5.57556e-136
Ehmt2	3.8477e-140	-0.160938	0.037	0.491	6.16633e-136
Afg3l1	4.85768e-140	-0.215589	0.055	0.538	7.78492e-136
Faf2	1.1705e-139	-0.273382	0.02	0.439	1.87585e-135
Nbeal1	1.34395e-139	-0.227284	0.042	0.504	2.15382e-135
Narf	1.70448e-139	-0.297763	0.013	0.418	2.7316e-135
Apoe	1.71262e-139	-0.783697	0.974	1	2.74464e-135
Sun2	1.72375e-139	-0.290883	0.007	0.4	2.76248e-135
Hnrnph1	2.01646e-139	-0.122407	0.053	0.534	3.23159e-135
Cpped1	2.31169e-139	-0.23106	0.071	0.573	3.70471e-135
Gcdh	2.50953e-139	-0.599242	0.274	0.984	4.02177e-135
Tysnd1	2.5283e-139	-0.141132	0.06	0.553	4.05185e-135
Copg1	3.86142e-139	-0.129719	0.076	0.588	6.18831e-135
Rapgef4	4.2383e-139	-0.0406979	0.125	0.716	6.7923e-135
Gsk3b	4.34381e-139	-0.0677984	0.1	0.651	6.96139e-135
Gtf3c2	4.47335e-139	-0.288704	0.017	0.43	7.169e-135
P2rx4	5.42757e-139	-0.261045	0.023	0.446	8.69822e-135
Acad8	5.99614e-139	-0.160599	0.058	0.545	9.60941e-135
Ddah1	6.07442e-139	-0.169015	0.209	0.907	9.73487e-135
Nop53	9.32648e-139	-0.0923968	0.076	0.593	1.49466e-134
Samd8	9.86588e-139	-0.249267	0.021	0.44	1.58111e-134
Uox	1.10876e-138	-0.889508	0.598	1	1.77689e-134
C1galt1	1.42138e-138	-0.187455	0.037	0.485	2.27791e-134
Pcbp2	2.33769e-138	-0.397613	0.254	0.972	3.74638e-134
Slc25a1	2.34412e-138	-0.436951	0.244	0.962	3.75668e-134
Atp5j	2.69483e-138	1.57803	0.833	0.985	4.31873e-134
Srsf1	3.13883e-138	-0.101823	0.064	0.559	5.03028e-134
Abhd14b	4.04785e-138	-0.250465	0.224	0.93	6.48709e-134
Spint2	4.08065e-138	-0.0425397	0.159	0.802	6.53965e-134
Ube2g1	5.98476e-138	-0.0293821	0.103	0.661	9.59117e-134
Sec14l2	6.19264e-138	-0.737412	0.317	0.988	9.92432e-134
Ywhab	6.38632e-138	-0.089878	0.199	0.89	1.02347e-133
Ddb1	6.46906e-138	-0.0478655	0.19	0.867	1.03673e-133
Mfhas1	7.48127e-138	-0.265493	0.007	0.396	1.19895e-133
Prkag2	8.16448e-138	-0.279611	0.014	0.417	1.30844e-133
Pipox	9.20887e-138	-0.0853364	0.184	0.862	1.47581e-133
Stat6	1.25235e-137	-0.22577	0.028	0.46	2.00702e-133
Cgnl1	1.6675e-137	-0.131521	0.042	0.499	2.67233e-133
Picalm	2.24022e-137	-0.0246859	0.105	0.664	3.59017e-133
Pik3c2a	3.26056e-137	-0.304327	0.026	0.449	5.22537e-133
Agtr1a	3.50073e-137	-0.303939	0.014	0.413	5.61028e-133
Ywhag	3.89767e-137	-0.055568	0.141	0.752	6.2464e-133
Golga4	3.96359e-137	-0.106662	0.062	0.553	6.35205e-133
Foxo1	4.2615e-137	-0.258794	0.027	0.453	6.82948e-133
Ssrp1	4.44943e-137	-0.161062	0.044	0.503	7.13065e-133
Xpo7	4.75427e-137	-0.211535	0.03	0.466	7.61919e-133
Tra2b	4.78071e-137	-0.130164	0.058	0.537	7.66156e-133
Vrk3	4.7999e-137	-0.245342	0.026	0.449	7.69231e-133
Atp9a	7.40064e-137	-0.301984	0.012	0.406	1.18603e-132
Ogfrl1	8.69366e-137	-0.293273	0.01	0.402	1.39325e-132
Elk4	8.76676e-137	-0.206274	0.03	0.464	1.40496e-132
Eif3a	9.34794e-137	0.0542588	0.179	0.846	1.4981e-132
Bhmt2	9.38419e-137	-0.434552	0.258	0.979	1.50391e-132
Trim44	9.66736e-137	-0.222412	0.025	0.447	1.54929e-132
Cd151	9.75689e-137	-0.218321	0.037	0.481	1.56364e-132
Crebrf	1.16184e-136	-0.205121	0.033	0.471	1.86197e-132
Vkorc1l1	1.20897e-136	-0.201736	0.04	0.489	1.9375e-132
Rasgef1b	1.21459e-136	-0.34283	0.001	0.374	1.9465e-132
Gcsh	1.44014e-136	-0.0273468	0.175	0.845	2.30797e-132
Thrap3	1.49228e-136	-0.0583258	0.071	0.576	2.39152e-132
Tmem248	1.68256e-136	-0.0195062	0.123	0.705	2.69646e-132
Ern1	2.984e-136	-0.192321	0.016	0.421	4.78216e-132
Opa1	3.87372e-136	-0.0915406	0.097	0.639	6.20802e-132
Abcf1	5.53622e-136	0.014996	0.126	0.709	8.87235e-132
Nampt	7.69812e-136	-0.0601693	0.077	0.59	1.2337e-131
Ebp	7.98417e-136	-0.168316	0.223	0.936	1.27954e-131
Mup18	8.49263e-136	-0.391488	0.005	0.383	1.36103e-131
D5Ertd579e	1.21893e-135	-0.21852	0.04	0.487	1.95345e-131
Jun	1.51248e-135	-0.03912	0.123	0.702	2.4239e-131
Tnpo1	1.7443e-135	-0.166419	0.055	0.527	2.79541e-131
Erbin	1.96023e-135	-0.0395894	0.087	0.614	3.14147e-131
Sar1a	3.03425e-135	-0.140644	0.094	0.63	4.86268e-131
Fbxo22	5.10236e-135	-0.0531458	0.119	0.69	8.17705e-131
Pja2	5.13399e-135	-0.185817	0.046	0.503	8.22774e-131
Myo1e	5.72899e-135	-0.247993	0.029	0.455	9.18129e-131
Sec23b	5.75257e-135	-0.181146	0.058	0.534	9.21907e-131
Irgm2	6.30207e-135	-0.256981	0.026	0.446	1.00997e-130
Lrrc41	6.70787e-135	-0.168884	0.043	0.494	1.075e-130
Bbox1	6.78544e-135	-0.0449618	0.153	0.781	1.08744e-130
Pcbp1	6.92432e-135	-0.368175	0.252	0.965	1.10969e-130
Ext1	8.09452e-135	-0.188966	0.022	0.436	1.29723e-130
C030006K11Rik	1.13329e-134	-0.184947	0.048	0.505	1.81621e-130
4732465J04Rik	1.33685e-134	-0.111962	0.076	0.579	2.14244e-130
Krt18	1.33744e-134	3.09141	0.774	0.784	2.14339e-130
Gapvd1	1.43047e-134	-0.201908	0.033	0.465	2.29248e-130
Cutal	1.76684e-134	-0.193309	0.036	0.472	2.83154e-130
Oxr1	1.80369e-134	-0.167364	0.042	0.489	2.8906e-130
Acox2	2.83994e-134	-0.167642	0.205	0.882	4.55129e-130
Ogt	3.71944e-134	-0.276825	0.005	0.38	5.96077e-130
Atf4	3.81173e-134	-0.0520404	0.156	0.774	6.10868e-130
Slc25a45	3.8241e-134	-0.332321	0.01	0.395	6.1285e-130
Eif3j1	3.95934e-134	-0.0123043	0.164	0.794	6.34524e-130
Sec11c	5.35075e-134	-0.147231	0.074	0.576	8.57512e-130
Mydgf	6.60274e-134	0.0327593	0.169	0.818	1.05816e-129
Smurf2	6.99976e-134	-0.151322	0.04	0.481	1.12178e-129
Junb	7.22915e-134	-0.102296	0.089	0.617	1.15854e-129
Usp4	9.83533e-134	-0.0888423	0.078	0.584	1.57621e-129
Arl4d	1.03463e-133	-0.20063	0.049	0.505	1.6581e-129
Fbxw5	1.05775e-133	-0.215033	0.04	0.481	1.69514e-129
Ist1	1.14578e-133	-0.235327	0.025	0.438	1.83622e-129
Mif	1.52895e-133	2.26284	0.798	0.954	2.4503e-129
Tmem30b	1.55257e-133	-0.267275	0.015	0.409	2.48816e-129
Copz1	1.94927e-133	-0.0926008	0.222	0.927	3.12389e-129
Sox5	2.46185e-133	-0.301651	0.008	0.387	3.94536e-129
Cdk18	2.523e-133	-0.240252	0.017	0.417	4.04336e-129
Slc30a9	3.28742e-133	-0.13957	0.069	0.562	5.26842e-129
Gne	3.59464e-133	-0.163593	0.086	0.603	5.76078e-129
Spg7	3.81166e-133	-0.190747	0.044	0.491	6.10856e-129
Nfatc3	4.768e-133	-0.203678	0.028	0.448	7.64119e-129
Mmadhc	5.20673e-133	0.00220202	0.126	0.7	8.34431e-129
Usp47	5.65414e-133	-0.0745701	0.071	0.563	9.06132e-129
Psmd3	5.85803e-133	-0.0723908	0.085	0.6	9.38807e-129
St3gal4	7.44927e-133	-0.138875	0.074	0.572	1.19382e-128
1700066M21Rik	8.13179e-133	-0.249021	0.022	0.431	1.3032e-128
Myo6	8.81295e-133	-0.219905	0.023	0.432	1.41236e-128
Cdadc1	9.45325e-133	-0.189115	0.045	0.495	1.51498e-128
Erg28	9.92772e-133	-0.0301189	0.139	0.739	1.59102e-128
Rnf123	9.96396e-133	-0.229877	0.021	0.424	1.59682e-128
Ubxn6	1.29241e-132	-0.103618	0.087	0.601	2.07122e-128
Arf3	1.39385e-132	-0.159835	0.06	0.535	2.23378e-128
Cela1	1.50989e-132	-0.155716	0.121	0.686	2.41975e-128
Gm26917	1.527e-132	-0.202546	0.03	0.456	2.44718e-128
Ube3b	1.59857e-132	-0.186057	0.029	0.451	2.56188e-128
Pla1a	1.71143e-132	-0.290852	0.009	0.388	2.74274e-128
Prrc2c	2.01431e-132	-0.143044	0.037	0.473	3.22813e-128
C77080	2.25114e-132	-0.169971	0.039	0.473	3.60768e-128
Acat2	2.35027e-132	-0.0726828	0.098	0.631	3.76654e-128
Socs2	2.74598e-132	-0.322918	0.003	0.37	4.40071e-128
Phyhd1	3.10943e-132	-0.0596622	0.097	0.628	4.98318e-128
Pcnx3	3.26662e-132	-0.320752	0.004	0.372	5.23508e-128
Edem2	3.40911e-132	-0.178871	0.041	0.481	5.46344e-128
Fyco1	3.72955e-132	-0.206543	0.017	0.412	5.97698e-128
Upf1	4.39912e-132	-0.0187834	0.076	0.577	7.05003e-128
Rhou	4.70829e-132	-0.00135399	0.168	0.805	7.5455e-128
Klhl2	5.25964e-132	-0.262899	0.024	0.432	8.4291e-128
Mbtps1	5.2812e-132	-0.169417	0.021	0.428	8.46365e-128
Iqsec1	5.94177e-132	-0.244054	0.027	0.444	9.52228e-128
Coq9	6.2785e-132	-0.0400795	0.164	0.791	1.00619e-127
Ptpn3	6.29117e-132	-0.241662	0.024	0.433	1.00822e-127
Shc1	6.73788e-132	-0.166269	0.047	0.5	1.07981e-127
Arhgef19	6.74893e-132	-0.156762	0.04	0.476	1.08158e-127
Gstm2	6.97895e-132	2.93834	0.52	0.049	1.11845e-127
Esr1	7.02245e-132	-0.259675	0.019	0.417	1.12542e-127
B3gat3	7.17028e-132	-0.196381	0.06	0.528	1.14911e-127
Ube3c	8.41524e-132	-0.166547	0.033	0.457	1.34863e-127
Chchd7	8.55604e-132	-0.15894	0.06	0.531	1.37119e-127
Hspb8	8.75874e-132	0.07044	0.166	0.803	1.40368e-127
Arl5b	9.14379e-132	-0.269217	0.018	0.415	1.46538e-127
Smim26	9.57838e-132	-0.168379	0.067	0.552	1.53503e-127
Tnrc18	9.94396e-132	-0.271632	0.009	0.387	1.59362e-127
Tnks2	1.22118e-131	-0.25253	0.021	0.424	1.95707e-127
Usp24	1.52599e-131	-0.0919792	0.064	0.539	2.44555e-127
Zfp445	1.95959e-131	-0.130753	0.051	0.507	3.14043e-127
Rp9	2.07927e-131	0.0321819	0.13	0.713	3.33224e-127
Mfsd2a	2.08669e-131	-0.344385	0.011	0.393	3.34413e-127
Vps37a	2.34643e-131	-0.201488	0.06	0.528	3.76039e-127
Dnajc5	3.00005e-131	-0.0922218	0.07	0.557	4.80788e-127
Rhot2	3.03103e-131	-0.157598	0.033	0.457	4.85752e-127
Vcp	3.74372e-131	-0.221766	0.236	0.948	5.99968e-127
Lysmd3	3.81665e-131	-0.183228	0.042	0.483	6.11656e-127
Ube2z	3.86247e-131	-0.121508	0.059	0.53	6.19e-127
Sds	4.31405e-131	-0.00118478	0.243	0.977	6.91369e-127
Ptgr2	4.51354e-131	-0.0947495	0.076	0.576	7.2334e-127
C2cd2l	4.664e-131	-0.250157	0.008	0.383	7.47453e-127
Hjv	4.89977e-131	-0.155579	0.051	0.505	7.85237e-127
Cox5b	5.48891e-131	1.67973	0.821	0.96	8.79653e-127
Sft2d2	7.46467e-131	-0.180948	0.028	0.444	1.19629e-126
Nmt1	8.71993e-131	0.0578151	0.17	0.81	1.39746e-126
Homer2	9.002e-131	-0.260801	0.035	0.459	1.44266e-126
Pid1	1.30574e-130	-0.0457628	0.14	0.733	2.09257e-126
Dnajb14	1.31572e-130	-0.20907	0.031	0.451	2.10858e-126
Vamp7	1.44413e-130	-0.145451	0.059	0.529	2.31437e-126
Mob1a	1.78618e-130	-0.263975	0.022	0.426	2.86253e-126
Gpd1	2.20692e-130	-0.337117	0.26	0.967	3.53682e-126
L2hgdh	2.4844e-130	-0.176774	0.064	0.537	3.9815e-126
Sh3d19	2.58764e-130	-0.108904	0.08	0.577	4.14695e-126
Cmtm4	3.16395e-130	-0.138472	0.031	0.449	5.07054e-126
Ptprk	3.21385e-130	-0.285682	0.016	0.404	5.15052e-126
Emc3	3.48069e-130	-0.0418538	0.068	0.551	5.57815e-126
Clcc1	3.51159e-130	-0.259756	0.008	0.382	5.62767e-126
Pdzk1	3.55083e-130	-0.0980736	0.07	0.552	5.69056e-126
Wbp11	3.60533e-130	-0.214079	0.051	0.503	5.77791e-126
Ddc	7.53071e-130	0.00229415	0.155	0.767	1.20687e-125
Plin5	8.03932e-130	-0.165306	0.051	0.502	1.28838e-125
Dvl1	1.09443e-129	-0.194	0.044	0.485	1.75394e-125
Eif4ebp3	1.22138e-129	-0.0130091	0.141	0.733	1.95738e-125
Nars	1.28976e-129	-9.39323e-05	0.198	0.865	2.06697e-125
Erlin1	1.45731e-129	-0.0803252	0.046	0.488	2.33549e-125
Entpd5	1.46182e-129	0.0927478	0.111	0.664	2.34271e-125
Eva1a	1.48e-129	0.0244853	0.107	0.648	2.37184e-125
Creb3l2	1.58128e-129	-0.248721	0.016	0.403	2.53416e-125
Usp34	1.72421e-129	-0.0473158	0.067	0.549	2.76322e-125
Lrp10	1.82755e-129	-0.260311	0.008	0.38	2.92884e-125
Gpr155	1.9934e-129	-0.297951	0.001	0.354	3.19462e-125
0610030E20Rik	2.22634e-129	-0.159589	0.036	0.461	3.56793e-125
Rmdn3	2.53493e-129	-0.0180952	0.067	0.545	4.06247e-125
Dlg1	2.95886e-129	-0.229137	0.032	0.447	4.74187e-125
Atrx	3.14189e-129	-0.133155	0.048	0.494	5.0352e-125
Gas5	3.26694e-129	-0.25587	0.239	0.931	5.23561e-125
Enpp5	3.86723e-129	-0.238994	0.012	0.39	6.19763e-125
Slc25a10	4.51231e-129	-0.145698	0.219	0.907	7.23143e-125
Josd2	5.58344e-129	-0.12837	0.075	0.563	8.94803e-125
Hgsnat	5.59851e-129	-0.255691	0.008	0.377	8.97216e-125
BC004004	5.72267e-129	-0.0401769	0.091	0.604	9.17115e-125
Adgra3	6.48027e-129	-0.267716	0.01	0.385	1.03853e-124
Cul2	6.60726e-129	-0.128327	0.067	0.546	1.05888e-124
Nr1h4	7.25888e-129	-0.01239	0.096	0.623	1.16331e-124
Serpine2	9.11184e-129	-0.303668	0.011	0.386	1.46026e-124
Lgals8	1.09326e-128	-0.0324551	0.186	0.838	1.75206e-124
Stau1	1.39056e-128	-0.101485	0.068	0.548	2.22852e-124
Aff4	1.40915e-128	-0.0484237	0.08	0.58	2.2583e-124
Stat2	1.53118e-128	-0.265663	0.02	0.413	2.45387e-124
Fbxo31	2.12282e-128	-0.181364	0.04	0.469	3.40203e-124
Matr3	2.16054e-128	-0.0533555	0.058	0.519	3.46248e-124
Pdk1	2.60648e-128	-0.288089	0.011	0.385	4.17714e-124
Twsg1	2.72497e-128	-0.217006	0.015	0.399	4.36703e-124
Pctp	2.8544e-128	-0.177654	0.04	0.467	4.57446e-124
H2-T23	3.22255e-128	0.0132105	0.117	0.673	5.16447e-124
Suclg2	3.51663e-128	-0.453106	0.284	0.984	5.63575e-124
Vps4b	4.63896e-128	-0.0201967	0.084	0.585	7.4344e-124
Ikbkb	4.91233e-128	-0.128012	0.062	0.53	7.87249e-124
Cgn	6.60146e-128	-0.25233	0.012	0.389	1.05795e-123
Tars	6.82312e-128	-0.0203609	0.186	0.836	1.09347e-123
Map7	8.25954e-128	-0.243919	0.02	0.412	1.32367e-123
Alg10b	9.11872e-128	-0.276319	0.013	0.389	1.46137e-123
Shpk	1.07171e-127	-0.244957	0.016	0.399	1.71752e-123
AI463229	1.16772e-127	-0.234131	0.016	0.399	1.87139e-123
Mtfr1	1.19451e-127	-0.00777998	0.116	0.664	1.91433e-123
Nnmt	1.22075e-127	0.131745	0.213	0.916	1.95637e-123
Ptch1	1.84364e-127	-0.271433	0.008	0.374	2.95462e-123
Txnrd2	1.85884e-127	-0.125067	0.058	0.517	2.97897e-123
Qprt	1.8999e-127	-0.149405	0.212	0.888	3.04478e-123
Tmem64	2.08207e-127	-0.185791	0.021	0.413	3.33672e-123
N4bp2	2.47741e-127	-0.286372	0.007	0.37	3.97029e-123
Fgfr4	2.83993e-127	-0.293174	0.002	0.354	4.55128e-123
Ubtf	3.00023e-127	-0.201555	0.042	0.472	4.80817e-123
Eif5b	3.08015e-127	0.128176	0.161	0.784	4.93625e-123
Zfp281	4.60562e-127	-0.242042	0.027	0.43	7.38096e-123
Entr1	4.62663e-127	-0.0930122	0.062	0.524	7.41463e-123
Tmem123	5.2044e-127	-0.307992	0.007	0.368	8.34057e-123
Rac1	5.40336e-127	-0.107811	0.218	0.901	8.65942e-123
Msl3	5.41055e-127	-0.174309	0.046	0.482	8.67095e-123
Litaf	6.56618e-127	0.0648145	0.181	0.826	1.0523e-122
Pik3ca	6.82639e-127	-0.149671	0.035	0.453	1.094e-122
Pgpep1	6.9759e-127	-0.032032	0.13	0.695	1.11796e-122
Zfp652	9.17977e-127	-0.16199	0.041	0.468	1.47115e-122
Clint1	1.24318e-126	-0.0314867	0.101	0.627	1.99232e-122
Hp	1.5263e-126	-0.779937	0.757	1	2.44604e-122
Jup	1.55091e-126	-0.305355	0.017	0.399	2.48549e-122
Ibtk	1.75595e-126	-0.0401622	0.071	0.548	2.81409e-122
Ifnar2	1.75915e-126	-0.106066	0.094	0.603	2.81922e-122
Wdfy3	1.86388e-126	-0.256324	0.008	0.37	2.98706e-122
Heca	2.08175e-126	-0.166678	0.025	0.424	3.33621e-122
Zmiz1	2.17841e-126	-0.238679	0.023	0.417	3.49112e-122
Il13ra1	2.26256e-126	-0.296723	0.002	0.352	3.62598e-122
Wipi2	2.54759e-126	-0.0170938	0.107	0.64	4.08277e-122
Abcb7	3.06522e-126	-0.186211	0.033	0.444	4.91233e-122
Tmem37	3.25811e-126	0.0398872	0.092	0.604	5.22144e-122
Zfand6	3.6872e-126	-0.0123707	0.207	0.888	5.90911e-122
Prxl2c	4.46392e-126	0.0049854	0.121	0.674	7.15388e-122
Fam114a2	4.64104e-126	-0.190363	0.046	0.478	7.43773e-122
Hnrnpa2b1	5.21219e-126	-0.397707	0.288	0.982	8.35305e-122
Esrra	5.2489e-126	-0.224492	0.031	0.437	8.41189e-122
Scaf11	5.72612e-126	-0.0217647	0.123	0.678	9.17667e-122
Nags	6.17162e-126	0.00768067	0.107	0.64	9.89064e-122
Irf3	6.48245e-126	-0.209066	0.037	0.455	1.03888e-121
Rsrc2	6.75201e-126	-0.11541	0.042	0.471	1.08208e-121
4930402H24Rik	6.87788e-126	-0.183532	0.041	0.466	1.10225e-121
Slain2	7.07097e-126	-0.125167	0.042	0.465	1.13319e-121
Tle4	7.35322e-126	-0.232444	0.014	0.386	1.17843e-121
Gm49980	7.4315e-126	-0.261752	0.051	0.489	1.19097e-121
Kmt2e	8.33318e-126	-0.0877155	0.044	0.477	1.33548e-121
Rela	8.4165e-126	-0.106906	0.051	0.495	1.34883e-121
Bag4	1.16412e-125	-0.252873	0.022	0.412	1.86562e-121
Secisbp2l	1.2794e-125	-0.126429	0.049	0.487	2.05037e-121
Tbl1x	1.46105e-125	0.00746275	0.109	0.647	2.34148e-121
Dop1b	1.53583e-125	-0.256711	0.011	0.379	2.46132e-121
Osbpl8	1.61424e-125	-0.234252	0.025	0.42	2.58699e-121
Svil	1.65302e-125	-0.122882	0.033	0.445	2.64913e-121
Repin1	2.0628e-125	-0.236671	0.021	0.409	3.30584e-121
Paox	2.11112e-125	-0.163212	0.064	0.529	3.38328e-121
Hnrnpm	2.45561e-125	0.0903645	0.132	0.699	3.93535e-121
Tmx4	3.10969e-125	-0.278491	0.01	0.374	4.98358e-121
Ltbr	3.28166e-125	-0.0857894	0.049	0.486	5.25919e-121
Pcnp	3.33087e-125	-0.00829739	0.163	0.772	5.33805e-121
Zfpm1	3.36614e-125	-0.0823455	0.076	0.556	5.39458e-121
Acbd4	3.69151e-125	-0.146861	0.061	0.52	5.91601e-121
Zfyve21	3.75025e-125	-0.108156	0.071	0.544	6.01016e-121
Chtop	4.02572e-125	-0.0592299	0.079	0.565	6.45161e-121
Hdac11	5.62456e-125	-0.163744	0.044	0.471	9.01392e-121
Pitpnc1	6.07686e-125	-0.193209	0.024	0.414	9.73877e-121
Acsl4	6.34578e-125	0.024804	0.154	0.751	1.01697e-120
Hmg20b	6.49824e-125	-0.230799	0.024	0.416	1.04141e-120
Osbpl1a	6.65803e-125	0.0291997	0.135	0.703	1.06702e-120
Top1	6.66107e-125	0.013005	0.143	0.727	1.0675e-120
Bcar3	6.91765e-125	-0.177194	0.037	0.451	1.10862e-120
Tnfrsf1a	6.96514e-125	-0.0739119	0.06	0.516	1.11623e-120
Il6ra	7.62425e-125	-0.270653	0.003	0.353	1.22186e-120
Tollip	1.16807e-124	-0.207462	0.031	0.435	1.87196e-120
Ppp2r1a	1.17332e-124	-0.137938	0.051	0.49	1.88037e-120
Gpbp1l1	1.21258e-124	-0.0801591	0.073	0.548	1.94329e-120
Tpst1	1.24779e-124	-0.241048	0.014	0.384	1.99971e-120
Yipf1	1.31173e-124	-0.146971	0.042	0.466	2.10217e-120
Adi1	1.39706e-124	-0.0784997	0.227	0.922	2.23893e-120
Ggnbp1	1.48285e-124	-0.100888	0.071	0.541	2.37641e-120
Abhd17a	1.64285e-124	-0.0216999	0.162	0.768	2.63283e-120
Sorbs2	1.92428e-124	0.029094	0.124	0.677	3.08385e-120
Anapc5	2.06494e-124	-0.100741	0.065	0.528	3.30927e-120
Sepsecs	2.81309e-124	-0.21408	0.024	0.413	4.50826e-120
Klf3	2.95693e-124	-0.100132	0.065	0.53	4.73878e-120
Rap2c	3.30928e-124	-0.0695333	0.062	0.522	5.30344e-120
Gm20300	3.77809e-124	-0.228117	0.01	0.373	6.05476e-120
Btg2	3.78985e-124	-0.075796	0.076	0.556	6.07362e-120
Hadha	4.0418e-124	-0.340557	0.27	0.974	6.47739e-120
Rad21	4.17963e-124	-0.0955907	0.048	0.481	6.69827e-120
Brd4	4.82582e-124	-0.135333	0.054	0.496	7.73386e-120
Shtn1	5.85324e-124	-0.00767558	0.081	0.567	9.38041e-120
Copb2	6.33776e-124	0.110862	0.127	0.686	1.01569e-119
Tmed4	6.61454e-124	-0.0360934	0.089	0.59	1.06005e-119
Hbs1l	7.51123e-124	-0.0389859	0.079	0.563	1.20375e-119
Ablim1	8.16693e-124	-0.173079	0.034	0.441	1.30883e-119
Insc	9.05632e-124	-0.127667	0.035	0.446	1.45137e-119
Nsun2	1.48641e-123	0.0750937	0.131	0.688	2.38212e-119
Itpr1	1.59083e-123	-0.253687	0.006	0.356	2.54947e-119
Uri1	1.78311e-123	-0.12824	0.051	0.485	2.85761e-119
Ap2m1	1.84145e-123	-0.113512	0.22	0.896	2.9511e-119
Sf3b1	2.02256e-123	-0.0262714	0.109	0.637	3.24135e-119
Casp7	2.35895e-123	-0.203202	0.03	0.431	3.78045e-119
Siae	2.40265e-123	-0.25392	0.005	0.354	3.85048e-119
Akr1c19	2.93623e-123	-0.00567604	0.12	0.672	4.7056e-119
Lrpap1	3.86653e-123	-0.233609	0.024	0.413	6.1965e-119
Stx5a	4.66738e-123	-0.193425	0.048	0.474	7.47995e-119
Anapc11	4.88079e-123	-0.0514237	0.081	0.566	7.82195e-119
Nucks1	5.05567e-123	0.100948	0.207	0.866	8.10221e-119
Cyth1	5.38963e-123	-0.181199	0.028	0.424	8.63743e-119
Fndc3a	6.7669e-123	-0.0785514	0.081	0.566	1.08446e-118
Gck	7.2945e-123	0.0121463	0.096	0.606	1.16902e-118
Dazap1	8.28509e-123	-0.0883632	0.076	0.553	1.32777e-118
Chka	8.69241e-123	-0.0856376	0.067	0.529	1.39305e-118
Atp6v1a	9.04551e-123	0.0191895	0.096	0.602	1.44963e-118
Fbxl3	1.01454e-122	-0.219798	0.024	0.411	1.62591e-118
Cant1	1.03255e-122	-0.225528	0.015	0.382	1.65476e-118
Pdlim5	1.08453e-122	-0.128713	0.042	0.46	1.73806e-118
Kmt2c	1.17784e-122	-0.181404	0.019	0.396	1.8876e-118
Ube2q1	1.3873e-122	-0.116069	0.053	0.491	2.22328e-118
Casd1	1.6045e-122	-0.263713	0.01	0.368	2.57137e-118
Dnajb12	1.7329e-122	-0.0616855	0.059	0.507	2.77714e-118
Ripk1	1.8509e-122	-0.158309	0.02	0.398	2.96626e-118
Tapt1	1.88316e-122	-0.218639	0.018	0.391	3.01795e-118
Nfil3	2.22545e-122	-0.146913	0.052	0.488	3.56651e-118
Igbp1	2.45135e-122	-0.0943068	0.048	0.478	3.92854e-118
Rnd3	2.46356e-122	-0.143411	0.048	0.477	3.9481e-118
Pygl	2.48249e-122	-0.363786	0.267	0.96	3.97844e-118
Tbc1d13	2.50715e-122	-0.244325	0.012	0.376	4.01796e-118
Btbd2	2.83552e-122	-0.254522	0.017	0.388	4.54421e-118
Fam234b	3.73699e-122	-0.278554	0.004	0.348	5.9889e-118
Tlk1	4.7735e-122	-0.13738	0.054	0.494	7.65001e-118
Abcg2	5.12119e-122	-0.0704326	0.051	0.484	8.20721e-118
Sod1	5.14762e-122	-0.851159	0.48	0.998	8.24958e-118
Mtmr4	6.01747e-122	-0.189792	0.025	0.412	9.64359e-118
Crebbp	6.75028e-122	-0.145032	0.031	0.428	1.0818e-117
Pla2g6	6.76228e-122	-0.135639	0.03	0.426	1.08372e-117
Ipo8	7.35578e-122	-0.144463	0.035	0.439	1.17884e-117
Adck5	7.5113e-122	-0.194914	0.034	0.435	1.20376e-117
Gna11	8.49997e-122	0.0574018	0.112	0.644	1.3622e-117
Gramd3	1.00513e-121	-0.161001	0.05	0.479	1.61082e-117
B230219D22Rik	1.11498e-121	-0.0675652	0.078	0.553	1.78687e-117
Sp3	1.21351e-121	-0.0972222	0.048	0.474	1.94477e-117
Sfxn5	1.31545e-121	-0.241709	0.015	0.38	2.10814e-117
Rnf19b	1.33112e-121	-0.188388	0.033	0.432	2.13326e-117
Tmem208	1.50995e-121	0.0214316	0.123	0.676	2.41984e-117
Csnk1a1	1.5459e-121	0.116214	0.194	0.845	2.47745e-117
Plod1	1.76997e-121	-0.206536	0.015	0.383	2.83656e-117
Gnpat	2.03562e-121	-0.206956	0.024	0.406	3.26229e-117
As3mt	2.05263e-121	-0.0183785	0.091	0.584	3.28954e-117
Med1	2.14707e-121	-0.218406	0.026	0.412	3.4409e-117
Naa15	2.25263e-121	-0.0479158	0.069	0.53	3.61007e-117
Abcg8	2.74766e-121	-0.271154	0.018	0.387	4.40339e-117
Bag6	2.94214e-121	-0.0595146	0.062	0.514	4.71508e-117
Slc25a32	3.95588e-121	-0.195325	0.023	0.404	6.3397e-117
Trafd1	4.03189e-121	-0.228011	0.027	0.415	6.46151e-117
Igf2r	4.10846e-121	-0.189562	0.017	0.386	6.58421e-117
Slmap	4.28617e-121	-0.178411	0.032	0.43	6.86902e-117
Cand1	4.42974e-121	-0.178431	0.043	0.461	7.0991e-117
Kdm2a	4.47229e-121	-0.0760633	0.053	0.49	7.16729e-117
Gk	5.6627e-121	0.0976438	0.157	0.753	9.07505e-117
Lpar6	9.39144e-121	-0.268138	0.01	0.363	1.50507e-116
Glo1	1.07416e-120	-0.793843	0.424	1	1.72145e-116
Gng5	1.09757e-120	1.33887	0.846	0.994	1.75897e-116
Ppp4r3b	1.13816e-120	-0.101618	0.06	0.503	1.82401e-116
Elob	1.34381e-120	1.73914	0.79	0.943	2.15359e-116
Jmjd1c	1.42602e-120	-0.173407	0.03	0.423	2.28535e-116
Cxxc1	1.46511e-120	-0.212917	0.028	0.418	2.34799e-116
Snx27	1.8344e-120	-0.227597	0.017	0.386	2.93982e-116
Dnajc11	1.86013e-120	-0.105844	0.066	0.518	2.98105e-116
Rbck1	2.07215e-120	-0.0489625	0.064	0.515	3.32083e-116
Cyp26a1	2.45583e-120	-0.248986	0.015	0.379	3.93571e-116
Mark3	2.76463e-120	-0.0934033	0.05	0.478	4.4306e-116
Rdx	3.04055e-120	-0.114839	0.239	0.919	4.87279e-116
Atf2	3.36617e-120	-0.176262	0.03	0.421	5.39462e-116
Hmgcs1	3.78226e-120	-0.307541	0.265	0.96	6.06144e-116
Zkscan1	5.21579e-120	-0.173643	0.02	0.394	8.35883e-116
[truncated: 14,027 more rows]

## Sheet: KO-DF Heps vs WT-PV Heps
	p_val	avg_log2FC	pct.1	pct.2	p_val_adj
Fn1	0	-2.23794	0.083	0.996	0
Cyp27a1	0	-1.42935	0.078	0.969	0
Pigr	0	-2.30461	0.032	0.912	0
F13b	0	-1.13856	0.021	0.88	0
Cfhr1	0	-1.46941	0.046	0.963	0
Gm4788	0	-1.22304	0.024	0.886	0
Cfh	0	-1.36329	0.067	0.961	0
Qsox1	0	-2.03713	0.055	0.991	0
F5	0	-1.02872	0.043	0.896	0
Hsd17b7	0	-1.03962	0.012	0.847	0
Crp	0	-2.31163	0.049	0.997	0
Mia3	0	-1.1442	0.035	0.909	0
Lpgat1	0	-1.17544	0.073	0.949	0
Hsd11b1	0	-1.63588	0.028	0.949	0
Slc25a25	0	-1.6641	0.078	0.985	0
Hspa5	0	-2.21042	0.148	1	0
Hc	0	-1.9929	0.071	0.98	0
Abcb11	0	-1.45616	0.044	0.954	0
Serping1	0	-2.1021	0.109	0.997	0
Slc27a2	0	-1.95015	0.08	0.984	0
Rpn2	0	-1.19246	0.031	0.917	0
Mafb	0	-1.1926	0.019	0.857	0
Sdc4	0	-2.16905	0.139	0.999	0
Cyp7b1	0	-2.25881	0.047	0.995	0
Cp	0	-2.18873	0.124	0.993	0
Slc2a2	0	-0.978032	0.032	0.873	0
Fga	0	-3.62075	0.192	1	0
Cd1d1	0	-1.35981	0.035	0.953	0
Hsd3b5	0	-1.78895	0.006	0.968	0
Mttp	0	-0.980924	0.055	0.936	0
Abca1	0	-1.11239	0.024	0.892	0
Mup7	0	-3.79062	0.026	0.999	0
Mup1	0	-2.65874	0.03	0.996	0
Mup11	0	-6.70158	0.015	1	0
Mup12	0	-2.53075	0.014	0.989	0
Mup16	0	-2.9392	0.014	0.989	0
Mup17	0	-5.83013	0.021	0.946	0
Mup3	0	-3.66084	0.611	1	0
Ptprd	0	-1.09246	0.019	0.884	0
Cyp2j5	0	-1.69247	0.04	0.975	0
C8b	0	-1.51335	0.047	0.956	0
C8a	0	-1.61101	0.069	0.984	0
Dio1	0	-1.82291	0.015	0.967	0
Cyp4a12a	0	-1.95568	0.044	0.946	0
Faah	0	-0.983325	0.032	0.882	0
Ptprf	0	-1.23757	0.037	0.933	0
Pafah2	0	-1.01071	0.046	0.88	0
Ece1	0	-1.09484	0.024	0.91	0
H6pd	0	-1.2334	0.037	0.933	0
Rbm47	0	-1.24464	0.055	0.94	0
Ugt2b1	0	-2.59905	0.05	0.995	0
Ugt2b35	0	-1.61802	0.035	0.95	0
Hsd17b11	0	-1.00498	0.043	0.912	0
Slc26a1	0	-0.992289	0.026	0.863	0
Atp2a2	0	-1.27059	0.057	0.964	0
Mlxipl	0	-0.995601	0.035	0.863	0
Por	0	-1.26983	0.049	0.922	0
Tfr2	0	-1.48515	0.03	0.954	0
Cyp3a13	0	-1.08976	0.037	0.893	0
Pdia4	0	-1.53692	0.055	0.93	0
Retsat	0	-1.64158	0.008	0.956	0
Tgoln1	0	-1.13781	0.044	0.918	0
Rpn1	0	-1.29311	0.04	0.938	0
Cxcl12	0	-1.13408	0.053	0.938	0
Adipor2	0	-1.71562	0.097	0.992	0
Mug1	0	-2.71128	0.096	1	0
C1s1	0	-1.37651	0.043	0.948	0
Slco1b2	0	-2.85931	0.182	1	0
Slco1a1	0	-1.97975	0.04	0.989	0
Slc27a5	0	-1.91661	0.051	0.987	0
Sult2a8	0	-3.02933	0.076	1	0
Nucb1	0	-1.17644	0.024	0.902	0
Slco2b1	0	-0.917043	0.026	0.862	0
Tpp1	0	-0.975466	0.023	0.858	0
Hsd3b7	0	-1.89221	0.129	0.989	0
Acadsb	0	-1.21539	0.082	0.977	0
Cyp2e1	0	-4.05284	0.153	0.996	0
F7	0	-0.926812	0.017	0.837	0
Proz	0	-1.26125	0.045	0.936	0
Gpat4	0	-1.03791	0.035	0.866	0
Saraf	0	-0.917839	0.021	0.827	0
Slc7a2	0	-1.38864	0.056	0.948	0
Klkb1	0	-1.94493	0.024	0.989	0
Cyp4v3	0	-1.75261	0.06	0.984	0
Acsl1	0	-2.77187	0.102	0.997	0
Msmo1	0	-1.60393	0.055	0.964	0
Ces1d	0	-2.12767	0.026	0.979	0
Ces1e	0	-0.956746	0.003	0.766	0
Ces1f	0	-1.5294	0.03	0.964	0
Amfr	0	-1.28339	0.074	0.965	0
Ces2a	0	-1.78088	0.054	0.987	0
Ces3a	0	-2.92995	0.055	1	0
Ces3b	0	-1.98233	0.009	0.98	0
Agt	0	-1.73008	0.073	0.983	0
Irf2bp2	0	-1.3858	0.042	0.957	0
Ldlr	0	-1.15239	0.017	0.866	0
Aplp2	0	-1.56737	0.048	0.971	0
Stt3a	0	-0.853997	0.018	0.822	0
Hyou1	0	-1.51017	0.015	0.941	0
Aqp9	0	-1.37329	0.055	0.959	0
Paqr9	0	-2.20515	0.063	0.995	0
1300017J02Rik	0	-1.40147	0.06	0.973	0
Slc38a3	0	-2.19636	0.072	0.997	0
Cmtm6	0	-1.12793	0.021	0.89	0
Cyp8b1	0	-2.37023	0.018	0.987	0
Slc16a10	0	-1.12408	0.01	0.817	0
Man1a	0	-1.32786	0.056	0.965	0
Psap	0	-1.47074	0.064	0.971	0
Col18a1	0	-2.18097	0.051	0.992	0
Reep6	0	-2.37266	0.154	0.999	0
Phlda1	0	-2.45175	0.094	1	0
Os9	0	-0.908306	0.025	0.849	0
Lrp1	0	-1.55496	0.042	0.964	0
Apon	0	-2.01335	0.089	0.996	0
Erbb3	0	-0.803492	0.012	0.793	0
Suox	0	-0.950026	0.051	0.898	0
Igfbp1	0	-1.58786	0.046	0.959	0
Egfr	0	-1.34745	0.021	0.94	0
Adra1b	0	-0.955084	0.013	0.821	0
Serpinf2	0	-2.03322	0.075	0.992	0
Tlcd2	0	-1.16632	0.022	0.876	0
Akap1	0	-0.894508	0.01	0.797	0
Abcc3	0	-1.02524	0.028	0.874	0
Acsf2	0	-0.918971	0.053	0.913	0
G6pc	0	-2.337	0.051	0.983	0
Slc10a1	0	-1.72969	0.065	0.984	0
Sel1l	0	-1.17168	0.016	0.91	0
Serpina3k	0	-3.7409	0.684	1	0
Serpina3n	0	-1.2211	0.067	0.954	0
Gpld1	0	-1.46188	0.024	0.934	0
Foxq1	0	-1.53508	0.026	0.885	0
Txndc5	0	-0.97086	0.051	0.89	0
Gadd45g	0	-1.27351	0.084	0.972	0
F12	0	-1.46933	0.092	0.98	0
Itih1	0	-1.71656	0.035	0.977	0
Slc25a30	0	-1.37347	0.025	0.928	0
Tm9sf2	0	-0.809767	0.035	0.858	0
C6	0	-1.82456	0.024	0.977	0
Lifr	0	-1.79287	0.033	0.976	0
Ugt3a1	0	-1.39737	0.003	0.909	0
Ugt3a2	0	-1.78927	0.018	0.983	0
Tmprss6	0	-1.7362	0.073	0.988	0
Cyp2d22	0	-1.12207	0.025	0.877	0
Cyp2d9	0	-2.38949	0.218	1	0
Cyp2d26	0	-2.17342	0.118	0.997	0
Slc38a2	0	-1.51918	0.035	0.944	0
Slc38a4	0	-2.03461	0.116	0.996	0
Mettl7a1	0	-1.07196	0.053	0.918	0
Serpind1	0	-1.79598	0.049	0.979	0
Hrg	0	-2.04449	0.067	0.995	0
Il1rap	0	-0.840746	0.012	0.791	0
Cpn2	0	-1.76062	0.022	0.981	0
Plg	0	-3.02623	0.095	0.999	0
Igfals	0	-0.857015	0.017	0.817	0
Dusp1	0	-1.39518	0.041	0.928	0
Cyp4f15	0	-0.932353	0.006	0.778	0
Cyp4f14	0	-1.35121	0.051	0.963	0
Tapbp	0	-0.875792	0.014	0.794	0
C4b	0	-1.59723	0.058	0.976	0
Slc29a1	0	-1.30673	0.026	0.933	0
Lrg1	0	-2.39569	0.129	1	0
Man2a1	0	-1.24794	0.052	0.949	0
Dsg2	0	-0.965179	0.014	0.811	0
Ndst1	0	-0.955539	0.039	0.87	0
Slc22a30	0	-1.57953	0.035	0.967	0
Ganab	0	-0.96352	0.015	0.838	0
Fads1	0	-1.47836	0.062	0.976	0
Cyp2c29	0	-4.1735	0.103	0.968	0
Cyp2c37	0	-2.36233	0.03	0.89	0
Cyp2c54	0	-2.91372	0.028	0.985	0
Cyp2c50	0	-3.02721	0.136	1	0
Sema4g	0	-1.52743	0.03	0.95	0
F9	0	-0.978214	0.03	0.869	0
Atp11c	0	-1.00933	0.043	0.893	0
Gjb1	0	-1.70046	0.073	0.984	0
Slc16a2	0	-0.950658	0.026	0.842	0
Magt1	0	-0.982149	0.037	0.865	0
Rnf128	0	-0.902703	0.026	0.857	0
Furin	5.84207e-308	-1.11093	0.062	0.922	9.36251e-304
Klf9	9.46838e-308	-1.26429	0.079	0.959	1.5174e-303
Emc10	1.7046e-307	-0.982555	0.046	0.888	2.7318e-303
Gm42418	3.53704e-307	3.28743	1	0.996	5.66846e-303
Pcsk6	1.58424e-306	-0.854556	0.017	0.807	2.5389e-302
Arid5b	2.12427e-306	-0.899641	0.04	0.871	3.40436e-302
Slc19a2	2.45687e-306	-0.920939	0.017	0.801	3.93738e-302
Aass	5.92848e-306	-1.24742	0.08	0.959	9.50098e-302
Angptl4	7.46768e-306	-0.894953	0.012	0.784	1.19677e-301
Mup21	8.19716e-306	-1.59318	0.064	0.913	1.31368e-301
Oaf	2.34199e-305	-1.39129	0.094	0.976	3.75328e-301
Cyp51	2.43895e-305	-0.978094	0.037	0.855	3.90866e-301
Dhrs3	3.18577e-305	-1.0717	0.062	0.916	5.10552e-301
Fetub	1.55425e-304	-1.28961	0.093	0.977	2.49085e-300
Calr	1.65283e-303	-2.22658	0.173	1	2.64883e-299
Gm2a	1.7987e-303	-1.01046	0.059	0.909	2.8826e-299
Ttc39c	6.87406e-303	-1.47415	0.105	0.985	1.10164e-298
Ugt2a3	7.54302e-303	-1.05693	0.047	0.867	1.20884e-298
Eif4ebp2	1.41443e-302	-1.24367	0.083	0.949	2.26677e-298
Plpp3	1.92442e-302	-0.984422	0.028	0.827	3.08407e-298
Canx	7.65505e-302	-1.62611	0.109	0.989	1.2268e-297
Serpina1d	2.26978e-301	-2.31229	0.308	1	3.63755e-297
Serinc1	5.02851e-301	-0.952471	0.061	0.913	8.05868e-297
Prkd3	9.06358e-301	-0.889876	0.054	0.89	1.45253e-296
Hsp90b1	1.32728e-300	-2.08967	0.148	1	2.1271e-296
Syvn1	1.48686e-300	-0.809518	0.019	0.799	2.38285e-296
Selenot	1.9191e-300	-0.95031	0.069	0.929	3.07556e-296
Rrbp1	2.06009e-300	-1.39627	0.091	0.969	3.3015e-296
Sec63	2.07283e-300	-0.904312	0.041	0.858	3.32192e-296
Slc17a2	5.15446e-300	-0.802543	0.019	0.794	8.26054e-296
C1rl	5.50687e-300	-0.91984	0.044	0.869	8.8253e-296
Ppia	6.69295e-300	2.62059	0.988	0.997	1.07261e-295
March6	1.02139e-299	-0.890076	0.018	0.794	1.63687e-295
Mcm10	1.23635e-299	-0.946054	0.047	0.867	1.98138e-295
Mmut	1.65289e-299	-0.935486	0.056	0.898	2.64892e-295
Dhcr7	3.64723e-298	-0.891671	0.03	0.819	5.84506e-294
Aldh6a1	8.36561e-298	-1.54081	0.116	0.991	1.34067e-293
Itih4	2.62123e-297	-2.13359	0.166	0.999	4.20078e-293
Cyp2d40	3.45709e-297	-1.03126	0.027	0.807	5.54033e-293
Fcgrt	3.79089e-297	-0.964939	0.049	0.867	6.07528e-293
Retreg2	9.57569e-297	-0.910771	0.049	0.876	1.5346e-292
Cyp4a10	4.18154e-296	-1.24363	0.016	0.775	6.70134e-292
Hsd17b12	5.22831e-296	-1.01978	0.073	0.941	8.3789e-292
Fgb	2.46919e-295	-2.36137	0.437	1	3.95713e-291
Gcgr	1.07101e-294	-1.01322	0.06	0.897	1.7164e-290
Elovl2	1.49821e-294	-1.42362	0.1	0.984	2.40103e-290
Tm9sf3	1.65663e-294	-1.18758	0.087	0.959	2.65491e-290
Slc39a14	2.4414e-294	-0.813021	0.02	0.788	3.91258e-290
Cpt1a	2.77985e-294	-0.842566	0.046	0.859	4.45499e-290
Ppp1r3b	9.65518e-294	-1.00559	0.067	0.916	1.54734e-289
Ppm1k	1.13388e-293	-0.82911	0.045	0.858	1.81716e-289
Gfra1	1.47093e-293	-0.855811	0.047	0.867	2.35732e-289
Acsl5	2.67411e-293	-1.08057	0.087	0.954	4.28553e-289
Prkcsh	6.05549e-293	-0.814008	0.037	0.837	9.70453e-289
Cyp4a12b	6.78199e-293	-1.06711	0.017	0.775	1.08688e-288
Elovl5	1.22536e-292	-0.817449	0.036	0.83	1.96376e-288
Hsph1	2.35981e-292	-0.84876	0.03	0.814	3.78184e-288
Selenoi	3.13381e-292	-0.811535	0.017	0.779	5.02225e-288
Lamp2	1.01402e-290	-1.86082	0.143	0.999	1.62507e-286
Saa4	7.45735e-290	-1.41335	0.112	0.985	1.19511e-285
AI182371	1.50594e-289	-1.48443	0.114	0.981	2.41341e-285
Plxnb2	1.69564e-289	-0.764899	0.04	0.841	2.71744e-285
C9	1.85222e-289	-2.41977	0.194	0.972	2.96837e-285
Nfix	2.3055e-289	-1.0252	0.076	0.93	3.6948e-285
Zcchc24	2.66699e-288	-0.796348	0.045	0.85	4.27413e-284
Slc47a1	3.52357e-288	-0.818441	0.006	0.728	5.64687e-284
Dgat2	1.50048e-287	-1.56335	0.128	0.991	2.40467e-283
Pdia6	6.97224e-287	-1.32052	0.111	0.988	1.11737e-282
Wdtc1	1.19027e-286	-0.759228	0.034	0.813	1.90753e-282
Mup14	2.03237e-286	-1.02018	0.025	0.783	3.25707e-282
Rab5b	2.14122e-286	-0.772854	0.034	0.811	3.43152e-282
Serinc3	2.51401e-286	-0.830777	0.046	0.849	4.02895e-282
Npc1	4.09117e-286	-0.713398	0.017	0.766	6.5565e-282
Apob	2.53119e-285	-2.2382	0.342	1	4.05649e-281
Ehhadh	2.8534e-285	-1.07801	0.098	0.964	4.57286e-281
Plcxd2	1.10387e-284	-0.78313	0.019	0.764	1.76906e-280
Ndufa3	2.6684e-284	-1.9865	0.145	0.991	4.27638e-280
Smim27	3.89552e-284	-1.01312	0.062	0.869	6.24296e-280
Pzp	6.73284e-284	-1.72852	0.128	0.984	1.07901e-279
Rnase4	1.29082e-283	-2.12876	0.179	0.999	2.06866e-279
Zdhhc9	2.12548e-283	-0.75872	0.024	0.775	3.40629e-279
Pdia3	9.46854e-283	-1.26103	0.109	0.979	1.51743e-278
Cfb	1.8922e-282	-1.46671	0.113	0.972	3.03244e-278
Stard4	1.01461e-281	-0.765718	0.032	0.797	1.62602e-277
Prkar2a	1.02585e-281	-0.9487	0.083	0.932	1.64402e-277
Gulo	2.96107e-281	-1.8416	0.125	0.961	4.74541e-277
Ttc38	3.68671e-281	-0.786703	0.055	0.861	5.90833e-277
Mfsd1	5.39148e-281	-0.676004	0.03	0.795	8.64039e-277
Gjb2	6.31234e-281	-1.15015	0.104	0.965	1.01162e-276
Cyp2c70	6.39325e-281	-1.8808	0.17	0.999	1.02458e-276
Hacd3	2.14483e-280	-0.758835	0.038	0.81	3.43731e-276
Ces1c	9.28482e-280	-2.01332	0.185	0.995	1.48799e-275
Ces2e	3.14778e-279	-0.784231	0.044	0.831	5.04463e-275
Habp2	5.06443e-279	-0.660485	0.022	0.766	8.11625e-275
Gpam	7.15746e-279	-0.852178	0.066	0.885	1.14705e-274
Sppl2a	1.03354e-278	-0.96405	0.069	0.889	1.65635e-274
Scap	1.43277e-278	-0.720469	0.017	0.747	2.29615e-274
Epn1	1.9496e-278	-0.945833	0.084	0.92	3.12443e-274
Gns	2.08138e-278	-0.663327	0.028	0.786	3.33563e-274
Prodh	2.88783e-278	-0.923668	0.055	0.854	4.62804e-274
Dnajc3	3.10173e-278	-1.13935	0.1	0.956	4.97083e-274
Grn	6.26791e-278	-0.730024	0.069	0.908	1.00449e-273
Tmem33	4.92993e-277	-0.809678	0.067	0.886	7.90071e-273
Scarb2	1.52957e-276	-0.840893	0.076	0.904	2.45128e-272
Nr5a2	2.52911e-276	-0.716618	0.029	0.779	4.05315e-272
Zfp36	2.65301e-276	-1.10912	0.094	0.936	4.25172e-272
Tmem19	3.28251e-276	-0.845417	0.071	0.898	5.26055e-272
Selenos	1.73927e-275	-0.843434	0.065	0.878	2.78735e-271
Sardh	2.36134e-275	-1.67387	0.169	0.999	3.78429e-271
Snhg9	1.78017e-274	-0.829145	0.053	0.843	2.8529e-270
Ogdh	4.88727e-274	-0.897524	0.089	0.93	7.83234e-270
Maob	8.3855e-274	-0.912004	0.087	0.929	1.34386e-269
Fpgs	1.4858e-273	-0.846087	0.072	0.892	2.38114e-269
Steap4	1.89066e-273	-0.82836	0.023	0.76	3.02997e-269
Lars2	4.7608e-273	4.0633	0.954	0.602	7.62966e-269
Ugt2b34	2.35706e-272	-1.62613	0.142	0.992	3.77742e-268
Dapk1	6.64524e-272	-0.7066	0.023	0.751	1.06497e-267
Lrrc3	9.11897e-272	-0.71994	0.013	0.719	1.46141e-267
Insr	1.06188e-271	-0.685288	0.013	0.722	1.70177e-267
Ces1g	1.51677e-271	-0.997575	0.1	0.945	2.43077e-267
Mtss1	2.60909e-271	-0.725414	0.045	0.819	4.18133e-267
Dpp4	3.22088e-271	-0.711255	0.011	0.715	5.16178e-267
Ddi2	3.78201e-271	-0.965246	0.098	0.949	6.06105e-267
Abcc2	1.34032e-270	-0.996321	0.104	0.96	2.148e-266
Dbt	2.02643e-270	-0.769926	0.046	0.818	3.24755e-266
Tspan31	2.43767e-270	-1.6124	0.159	0.999	3.90661e-266
Cldn2	2.44936e-270	-0.761964	0.017	0.727	3.92534e-266
Mlec	1.11541e-269	-0.703163	0.067	0.863	1.78755e-265
Itih2	1.35983e-269	-1.21562	0.11	0.96	2.17926e-265
Slc25a23	1.46384e-269	-1.10937	0.111	0.961	2.34595e-265
2900097C17Rik	3.12457e-269	-0.725837	0.065	0.866	5.00744e-265
Vmp1	3.34121e-269	-0.876673	0.087	0.92	5.35463e-265
Tspan12	1.61406e-268	-0.788908	0.072	0.889	2.5867e-264
Lipa	2.15356e-268	-0.9414	0.097	0.945	3.45129e-264
Shmt1	2.3927e-268	-0.84454	0.088	0.916	3.83454e-264
Herpud1	3.67607e-268	-1.19729	0.119	0.98	5.89127e-264
Txndc15	8.1338e-268	-0.727706	0.071	0.884	1.30352e-263
Ldhd	1.659e-267	-0.853045	0.084	0.906	2.65872e-263
P4hb	1.79713e-267	-1.97494	0.211	0.999	2.88009e-263
Actn4	2.7741e-267	-0.651442	0.051	0.833	4.44577e-263
Wbp1l	4.54796e-267	-0.808652	0.071	0.878	7.28856e-263
Aup1	7.7701e-267	-0.683167	0.068	0.874	1.24524e-262
Epb41l4b	1.42714e-266	-0.644363	0.042	0.794	2.28713e-262
Clptm1	1.76757e-266	-0.652823	0.034	0.776	2.83271e-262
Slc37a4	2.27262e-266	-0.690092	0.015	0.714	3.6421e-262
Masp1	5.27208e-266	-0.675992	0.006	0.688	8.44903e-262
Ido2	5.37996e-266	-0.669626	0.022	0.739	8.62193e-262
C2cd2	1.71784e-265	-0.712163	0.049	0.819	2.75301e-261
Fam214a	2.19054e-265	-0.737192	0.024	0.738	3.51056e-261
Cyp3a25	7.92983e-265	-1.68424	0.162	0.997	1.27083e-260
Errfi1	1.05474e-264	-1.94568	0.351	1	1.69033e-260
Lman1	1.23408e-264	-1.09024	0.119	0.967	1.97773e-260
Trp53inp2	5.62369e-264	-0.889224	0.091	0.922	9.01252e-260
Dhcr24	7.46174e-264	-1.83634	0.198	0.999	1.19582e-259
Slc4a4	1.16559e-263	-0.601162	0.05	0.825	1.86798e-259
Tex2	1.27228e-263	-0.812371	0.075	0.88	2.03895e-259
Ftl1	1.9867e-263	2.09797	0.999	1	3.18389e-259
Larp1	2.51954e-263	-0.710492	0.082	0.904	4.03782e-259
Egr1	2.97893e-263	-0.88037	0.019	0.723	4.77404e-259
Ergic1	3.1907e-263	-0.678497	0.035	0.763	5.11341e-259
9530068E07Rik	4.34876e-263	-0.70744	0.042	0.79	6.96933e-259
Serpinf1	5.62277e-263	-1.1908	0.119	0.971	9.01104e-259
Stra6l	5.73652e-263	-0.692666	0.021	0.731	9.19334e-259
Lman2	6.50429e-263	-0.937785	0.105	0.938	1.04238e-258
Tcn2	9.39716e-263	-0.705403	0.015	0.71	1.50599e-258
Cd164	9.99862e-263	-1.02224	0.115	0.968	1.60238e-258
Prox1	1.23941e-262	-0.766562	0.06	0.839	1.98628e-258
Iqgap2	3.2078e-262	-0.911097	0.096	0.934	5.14081e-258
Nlrp6	3.56275e-262	-0.672264	0.023	0.734	5.70967e-258
Cfhr2	3.6614e-262	-1.4779	0.154	0.989	5.86776e-258
Impad1	4.91899e-262	-0.662182	0.015	0.705	7.88317e-258
Arl6ip1	5.59603e-262	-1.34794	0.134	0.977	8.9682e-258
Plk3	5.61452e-262	-0.74334	0.061	0.845	8.99782e-258
Apoa5	5.86377e-262	-1.76856	0.194	0.997	9.39728e-258
Rarres1	9.81415e-262	-0.812397	0.057	0.829	1.57282e-257
Hsd3b3	1.18709e-261	-0.865209	0.095	0.924	1.90243e-257
Creb3l3	1.44295e-261	-1.26405	0.139	0.987	2.31246e-257
Nfib	3.18644e-261	-0.911163	0.095	0.917	5.10658e-257
Fgf1	3.59266e-261	-0.681249	0.012	0.697	5.7576e-257
Fads6	6.17202e-261	-0.678404	0.033	0.766	9.89127e-257
Cyp2d10	1.12474e-260	-1.72851	0.192	0.999	1.8025e-256
Gpr146	2.28251e-260	-0.652297	0.015	0.703	3.65794e-256
Hectd1	2.94003e-260	-0.660046	0.062	0.851	4.7117e-256
Hes6	1.26934e-259	-0.808629	0.087	0.909	2.03424e-255
Sypl	4.46919e-259	-0.635352	0.058	0.838	7.16233e-255
Vwa8	4.79785e-259	-0.619564	0.027	0.739	7.68903e-255
Cfi	5.18473e-259	-1.29501	0.139	0.993	8.30905e-255
Slc35d1	7.21371e-259	-0.868566	0.1	0.944	1.15607e-254
Cps1	2.2242e-258	-2.56842	0.339	0.95	3.5645e-254
Srpr	2.90307e-258	-0.615324	0.051	0.813	4.65245e-254
Prodh2	3.1716e-258	-0.769213	0.037	0.766	5.0828e-254
Cdh2	9.48428e-258	-0.732249	0.059	0.842	1.51995e-253
Rabac1	2.12279e-257	-0.654299	0.054	0.815	3.40198e-253
Serpina10	2.21364e-257	-0.867197	0.105	0.937	3.54758e-253
C2	2.58937e-257	-0.702872	0.015	0.697	4.14972e-253
Adtrp	3.69697e-257	-0.71698	0.066	0.843	5.92476e-253
Foxa2	4.57199e-257	-0.667349	0.018	0.708	7.32707e-253
Afm	5.60847e-257	-0.658422	0.009	0.679	8.98813e-253
Etfdh	5.72027e-257	-0.628578	0.044	0.79	9.16731e-253
Cd47	1.17358e-256	-0.693987	0.061	0.831	1.88077e-252
Cyp2c23	1.42847e-256	-0.90313	0.11	0.956	2.28927e-252
Pank3	1.78458e-256	-0.655221	0.035	0.756	2.85996e-252
Tmem86b	2.78473e-256	-0.710736	0.077	0.88	4.46281e-252
Cyp26a1	3.07357e-256	-0.653009	0.015	0.697	4.9257e-252
Ugt2b5	5.32774e-256	-1.64282	0.173	0.992	8.53823e-252
Lpcat3	5.82626e-256	-0.597485	0.026	0.728	9.33717e-252
Srebf1	6.58358e-256	-0.644514	0.021	0.718	1.05508e-251
Ssr3	1.12208e-255	-0.899657	0.105	0.936	1.79824e-251
mt-Nd3	2.62122e-255	-2.23379	0.074	0.817	4.20076e-251
Coq8a	3.63349e-255	-1.18481	0.138	0.967	5.82302e-251
Ubr4	4.98772e-255	-0.596438	0.033	0.752	7.99332e-251
Pcyox1	2.09836e-254	-0.561454	0.033	0.75	3.36283e-250
Plbd2	2.4281e-254	-0.6329	0.019	0.708	3.89127e-250
Clec2d	2.48512e-254	-0.837501	0.093	0.913	3.98265e-250
Degs1	2.68888e-254	-0.617071	0.024	0.72	4.3092e-250
Ctsb	2.91825e-254	-1.27796	0.138	0.979	4.67679e-250
Elovl3	4.61009e-254	-1.84224	0.197	0.999	7.38814e-250
Camk1d	6.7386e-254	-0.689154	0.03	0.742	1.07993e-249
Dnajb11	8.85995e-254	-0.723474	0.072	0.861	1.4199e-249
Irak1	1.1601e-253	-0.592206	0.042	0.774	1.85918e-249
Slc25a42	1.67845e-253	-0.648975	0.015	0.687	2.68988e-249
Lmbrd2	4.71938e-253	-0.601999	0.037	0.76	7.56328e-249
Cpox	4.84467e-253	-0.950573	0.105	0.925	7.76407e-249
Tsc22d3	8.41252e-253	-0.73334	0.055	0.809	1.34819e-248
Pttg1ip	9.15476e-253	-0.947541	0.115	0.945	1.46714e-248
Pcx	2.22545e-252	-0.819986	0.115	0.953	3.5665e-248
Pon1	3.31213e-252	-1.63108	0.186	0.995	5.30802e-248
B4galnt1	4.01139e-252	-0.607728	0.033	0.743	6.42866e-248
Fgg	5.85877e-252	-1.93573	0.466	1	9.38926e-248
March8	6.48789e-252	-0.648472	0.045	0.778	1.03975e-247
Tmem63b	7.28409e-252	-0.610027	0.024	0.719	1.16735e-247
2610507B11Rik	1.06704e-251	-0.619364	0.046	0.78	1.71003e-247
BC024386	1.13191e-251	-0.893994	0.097	0.906	1.81399e-247
Atl3	1.26888e-251	-0.647904	0.05	0.793	2.03351e-247
Edem1	1.62946e-251	-0.749039	0.1	0.925	2.61136e-247
Sidt2	3.41539e-251	-0.554107	0.032	0.74	5.4735e-247
Hlf	5.25632e-251	-0.642539	0.017	0.691	8.42377e-247
Deptor	6.96857e-251	-0.775899	0.104	0.929	1.11678e-246
Cmah	8.7321e-251	-0.788343	0.084	0.88	1.39941e-246
Lcp1	1.58048e-250	-0.60862	0.024	0.718	2.53287e-246
R3hdm4	2.30327e-250	-0.66643	0.03	0.73	3.69122e-246
Dazap2	8.99852e-250	-0.761835	0.101	0.916	1.4421e-245
Inhbc	1.44476e-249	-0.582565	0.035	0.746	2.31536e-245
Cyp2u1	1.56958e-249	-0.651479	0.028	0.726	2.51541e-245
Pank1	1.68271e-249	-1.2025	0.148	0.983	2.69672e-245
Ccdc47	2.13488e-249	-0.645576	0.028	0.723	3.42137e-245
Zfp36l1	3.65499e-249	-1.50376	0.177	0.991	5.85748e-245
Slc12a7	4.90591e-249	-0.630633	0.003	0.64	7.86222e-245
Acp5	5.38832e-249	-0.638849	0.082	0.877	8.63532e-245
Abcc6	1.62376e-248	-0.611083	0.003	0.64	2.60224e-244
Tsku	1.7304e-248	-0.757613	0.032	0.736	2.77314e-244
Nfe2l1	2.28461e-248	-0.60899	0.05	0.78	3.66131e-244
Fbxo3	2.42517e-248	-0.572178	0.082	0.878	3.88658e-244
Serpina1c	2.5744e-248	-1.43784	0.909	1	4.12573e-244
Pah	2.63754e-248	-1.76466	0.244	0.999	4.22693e-244
Mindy1	2.99851e-248	-0.655616	0.064	0.819	4.80542e-244
C4bp	3.85005e-248	-1.58079	0.19	1	6.17009e-244
Sec24a	4.52042e-248	-0.654709	0.06	0.817	7.24442e-244
Mocs1	4.79724e-248	-0.616412	0.056	0.805	7.68805e-244
Rdh7	5.5353e-248	-1.81059	0.279	0.999	8.87087e-244
Reep3	8.65547e-248	-0.753017	0.107	0.926	1.38713e-243
Scarb1	1.19808e-247	-0.617372	0.015	0.679	1.92004e-243
Mst1	1.29409e-247	-0.608005	0.035	0.744	2.07391e-243
Smarcc2	1.35593e-247	-0.58787	0.031	0.734	2.17301e-243
Srd5a1	1.43863e-247	-0.678978	0.062	0.817	2.30555e-243
Klf15	2.03875e-247	-0.739844	0.08	0.859	3.2673e-243
Gna12	2.21107e-247	-0.594464	0.067	0.831	3.54346e-243
Naa60	2.30085e-247	-0.669385	0.049	0.775	3.68734e-243
Atp13a3	5.70543e-247	-0.569791	0.052	0.791	9.14352e-243
Sgpp1	5.86727e-247	-0.584176	0.017	0.684	9.40288e-243
Dag1	6.06643e-247	-0.624576	0.003	0.639	9.72207e-243
Acox1	6.89493e-247	-1.75478	0.422	1	1.10498e-242
Hykk	1.71136e-246	-0.658688	0.017	0.681	2.74263e-242
Stat3	1.71698e-246	-0.571915	0.087	0.89	2.75164e-242
Tsc22d1	1.72665e-246	-0.915889	0.065	0.815	2.76713e-242
Pccb	2.00652e-246	-0.634682	0.06	0.815	3.21565e-242
Tm9sf1	2.03612e-246	-0.594649	0.018	0.685	3.26308e-242
Itih3	2.83748e-246	-1.13092	0.133	0.961	4.54735e-242
Masp2	5.03192e-246	-0.814607	0.111	0.934	8.06415e-242
Gpt	5.6847e-246	-0.803	0.122	0.959	9.11029e-242
Abcd3	1.62369e-245	-1.55595	0.195	0.991	2.60212e-241
Grina	1.70837e-245	-0.907666	0.12	0.945	2.73784e-241
Copa	1.97764e-245	-0.691105	0.1	0.91	3.16936e-241
Surf4	2.62018e-245	-0.877271	0.119	0.952	4.1991e-241
Clu	3.53555e-245	-1.71987	0.36	1	5.66608e-241
Fam120a	5.50382e-245	-0.569349	0.083	0.87	8.82043e-241
Clmn	6.72434e-245	-0.617631	0.033	0.73	1.07764e-240
Zbtb20	1.80589e-244	-1.36879	0.155	0.976	2.89412e-240
Dnajb9	3.41882e-244	-0.600296	0.043	0.759	5.47901e-240
Emc1	4.34199e-244	-0.622054	0.008	0.649	6.95848e-240
Foxn3	4.84025e-244	-0.741953	0.094	0.894	7.75699e-240
Uggt1	6.54873e-244	-0.603482	0.01	0.655	1.0495e-239
Trf	1.37698e-243	-1.3212	0.918	1	2.20674e-239
Atp6ap1	2.44532e-243	-0.602495	0.014	0.664	3.91888e-239
F2	2.52389e-243	-1.65248	0.213	0.993	4.04479e-239
Lbp	3.85e-243	-0.656288	0.021	0.683	6.17001e-239
Dgcr2	4.17986e-243	-0.610503	0.01	0.655	6.69864e-239
Igfbp4	4.18135e-243	-1.64275	0.469	1	6.70104e-239
Ces2c	5.83129e-243	-1.04845	0.037	0.726	9.34522e-239
Slc31a1	6.57482e-243	-0.697639	0.087	0.873	1.05368e-238
Csad	8.00303e-243	-1.43829	0.164	0.987	1.28257e-238
Xiap	1.00544e-242	-0.744721	0.107	0.922	1.61132e-238
Socs2	2.03338e-242	-0.648865	0.003	0.628	3.25869e-238
Rmnd5a	2.40792e-242	-0.603704	0.053	0.783	3.85894e-238
Upp2	3.29822e-242	-0.694666	0.073	0.837	5.28572e-238
Sec14l4	4.44745e-242	-0.724995	0.084	0.859	7.12749e-238
Ssr1	5.5838e-242	-0.638137	0.08	0.859	8.9486e-238
Pbld2	1.73685e-241	-0.568039	0.071	0.83	2.78347e-237
Got1	1.75316e-241	-0.897609	0.129	0.968	2.80962e-237
Derl1	3.7927e-241	-0.638473	0.089	0.873	6.07818e-237
Alas2	4.50176e-241	-0.707904	0.082	0.861	7.21452e-237
Mbnl1	8.16724e-241	-0.503819	0.076	0.853	1.30888e-236
Dhdh	2.13838e-240	-1.00443	0.139	0.965	3.42696e-236
Ddx3x	3.4145e-240	-0.685	0.107	0.924	5.47208e-236
Ulk2	6.89338e-240	-0.539466	0.037	0.728	1.10473e-235
Spop	8.01965e-240	-0.621762	0.1	0.905	1.28523e-235
BC005537	9.61481e-240	-0.818015	0.127	0.961	1.54087e-235
Itgb1	1.00271e-239	-0.558799	0.059	0.798	1.60694e-235
Atp1a1	1.1024e-239	-0.547844	0.076	0.847	1.76671e-235
Tmco1	1.16566e-239	-0.978832	0.134	0.954	1.86808e-235
Celf1	6.49434e-239	-0.695106	0.099	0.896	1.04078e-234
Mmd	6.52984e-239	-0.863254	0.115	0.928	1.04647e-234
Ppm1b	7.48769e-239	-0.529443	0.071	0.825	1.19998e-234
Tmbim6	7.52284e-239	-1.73377	0.272	1	1.20561e-234
Zfp36l2	8.31042e-239	-0.654788	0.021	0.677	1.33183e-234
Rdh16	9.93334e-239	-0.676908	0.006	0.628	1.59192e-234
Kdelr2	1.78408e-238	-0.733656	0.106	0.916	2.85917e-234
Nectin1	2.21812e-238	-0.567229	0.015	0.659	3.55476e-234
Rnpepl1	2.74001e-238	-0.510513	0.055	0.783	4.39113e-234
Tram1	3.85727e-238	-0.847653	0.12	0.937	6.18166e-234
Chd3	4.36275e-238	-0.57634	0.018	0.668	6.99174e-234
9130016M20Rik	4.79023e-238	-0.582543	0.06	0.793	7.67682e-234
Slc39a1	1.03447e-237	-0.592754	0.042	0.743	1.65784e-233
Pxmp4	1.38889e-237	-0.81834	0.123	0.941	2.22583e-233
Slc6a6	3.05277e-237	-0.562095	0.044	0.748	4.89237e-233
Marc1	1.25823e-236	-1.2052	0.171	0.989	2.01645e-232
Kif1c	1.28501e-236	-0.523419	0.067	0.813	2.05935e-232
Hmgcr	2.25549e-236	-0.625891	0.024	0.684	3.61465e-232
Selenoo	3.08345e-236	-0.520424	0.051	0.763	4.94153e-232
H13	3.62101e-236	-0.588759	0.085	0.861	5.80303e-232
Spcs3	3.65935e-236	-0.503233	0.046	0.755	5.86447e-232
Retreg3	6.89901e-236	-0.551364	0.024	0.684	1.10564e-231
Mettl26	1.09025e-235	-0.787387	0.111	0.929	1.74724e-231
Klhl24	1.66616e-235	-0.552964	0.034	0.711	2.6702e-231
Slco2a1	2.89172e-235	-0.668355	0.011	0.641	4.63427e-231
Onecut2	3.71888e-235	-0.728928	0.115	0.921	5.95987e-231
St3gal3	4.68062e-235	-0.530659	0.053	0.775	7.50116e-231
Larp4b	5.24802e-235	-0.559649	0.085	0.866	8.41047e-231
Abhd3	5.84877e-235	-0.558678	0.018	0.664	9.37324e-231
Hgfac	7.59952e-235	-0.573935	0.037	0.719	1.2179e-230
Bmp1	5.28618e-234	-0.558871	0.015	0.649	8.47164e-230
Tmem30a	2.06182e-233	-0.6955	0.104	0.905	3.30427e-229
Mgll	3.11673e-233	-0.654968	0.106	0.904	4.99488e-229
Hpn	4.84527e-233	-1.09241	0.161	0.976	7.76503e-229
Pon2	5.32286e-233	-0.559568	0.019	0.66	8.53042e-229
Tmx2	7.63679e-233	-0.572697	0.016	0.651	1.22387e-228
Sec16b	1.04577e-232	-0.509899	0.021	0.665	1.67596e-228
Dpyd	1.2961e-232	-0.99259	0.152	0.98	2.07714e-228
Papss2	1.61817e-232	-0.679977	0.114	0.921	2.59328e-228
Ero1lb	2.06989e-232	-0.527489	0.019	0.659	3.31721e-228
Xbp1	3.58733e-232	-1.0483	0.153	0.981	5.74906e-228
Stk11	3.88711e-232	-0.549899	0.055	0.77	6.22948e-228
Ddx17	5.88152e-232	-0.484969	0.058	0.779	9.42573e-228
Alb	8.96506e-232	-1.55003	0.959	1	1.43674e-227
Retreg1	1.69672e-231	-0.513808	0.037	0.718	2.71916e-227
Inmt	1.87683e-231	-1.14711	0.152	0.985	3.00781e-227
Ahcy	2.65447e-231	-0.798631	0.123	0.929	4.25405e-227
Colgalt1	2.88681e-231	-0.560583	0.01	0.628	4.6264e-227
Tmem135	3.4297e-231	-0.547855	0.051	0.752	5.49644e-227
Slc6a13	4.57931e-231	-0.724643	0.129	0.946	7.33881e-227
Dpy19l1	1.12483e-230	-0.514891	0.028	0.687	1.80266e-226
Dlc1	1.73057e-230	-0.550641	0.01	0.625	2.77341e-226
Tmed7	1.77955e-230	-0.471605	0.064	0.793	2.85191e-226
Ncln	2.10642e-230	-0.524928	0.013	0.639	3.37575e-226
Derl2	2.90637e-230	-0.605724	0.098	0.877	4.65775e-226
Acss2	3.89072e-230	-0.465899	0.072	0.821	6.23527e-226
Slc16a12	8.40531e-230	-0.565132	0.007	0.614	1.34704e-225
H2-K1	1.02518e-229	-1.59046	0.505	1	1.64295e-225
Sgms2	1.05548e-229	-0.546429	0.033	0.696	1.69152e-225
Fads2	1.39131e-229	-0.985712	0.148	0.971	2.22971e-225
Pim3	1.46322e-229	-0.620298	0.043	0.727	2.34495e-225
S1pr1	1.53824e-229	-0.512871	0.034	0.703	2.46519e-225
Fbxo21	1.6055e-229	-0.560397	0.053	0.751	2.57298e-225
Lpp	3.65447e-229	-0.560954	0.044	0.73	5.85665e-225
Pcdh1	8.55793e-229	-0.557008	0.011	0.625	1.37149e-224
Slc6a12	1.34888e-228	-0.58798	0.012	0.629	2.16171e-224
Tmem56	1.6485e-228	-0.908416	0.139	0.953	2.64189e-224
Ceacam1	2.45691e-228	-0.577584	0.02	0.656	3.93745e-224
Ivd	7.00308e-228	-0.678315	0.124	0.93	1.12231e-223
Abhd17c	9.32633e-228	-0.453988	0.05	0.748	1.49464e-223
Tmem106b	2.95217e-227	-0.579726	0.083	0.831	4.73115e-223
Wwc1	9.78763e-227	-0.532685	0.058	0.762	1.56857e-222
Ormdl3	1.76386e-226	-0.518053	0.073	0.802	2.82677e-222
Slc33a1	1.77449e-226	-0.550674	0.024	0.663	2.8438e-222
Slc25a22	1.91965e-226	-0.620868	0.101	0.88	3.07642e-222
Zbtb44	1.97079e-226	-0.472895	0.051	0.75	3.15838e-222
Sc5d	3.82735e-226	-1.30684	0.184	0.989	6.13371e-222
Cat	3.84776e-226	-1.38437	0.781	1	6.16642e-222
Mbl1	5.82711e-226	-0.895488	0.146	0.954	9.33852e-222
Zfhx3	6.45122e-226	-0.518952	0.028	0.68	1.03387e-221
1600014C10Rik	1.3502e-225	-0.602381	0.096	0.858	2.16382e-221
Cflar	1.57013e-225	-0.531149	0.085	0.842	2.51629e-221
Sil1	2.43185e-225	-0.534648	0.019	0.647	3.89729e-221
Rnf13	2.88642e-225	-0.527531	0.062	0.779	4.62578e-221
Mtus1	4.64288e-225	-0.575611	0.088	0.843	7.44068e-221
Gm13775	4.69169e-225	-1.68179	0.004	0.592	7.5189e-221
Eif4a2	5.26084e-225	-0.814834	0.135	0.94	8.43101e-221
Uso1	8.47449e-225	-0.535845	0.062	0.772	1.35812e-220
Creld1	8.59976e-225	-0.52093	0.023	0.653	1.3782e-220
Pdxk	9.0427e-225	-0.539563	0.026	0.668	1.44918e-220
Uroc1	1.40346e-224	-0.931644	0.119	0.908	2.24918e-220
Ttyh2	2.03753e-224	-0.495469	0.031	0.683	3.26535e-220
Serpina6	3.30897e-224	-0.493859	0.034	0.695	5.30296e-220
Saa1	3.94825e-224	-0.676221	0.072	0.806	6.32746e-220
Pdcd4	4.59491e-224	-0.914092	0.146	0.953	7.3638e-220
Acad11	6.33173e-224	-0.741959	0.129	0.928	1.01472e-219
Mug2	7.43358e-224	-0.543641	0.067	0.787	1.19131e-219
Dyrk2	1.6566e-223	-0.463282	0.044	0.718	2.65487e-219
Hnrnpl	2.04007e-223	-0.493645	0.055	0.754	3.26942e-219
Mia2	5.66719e-223	-0.731029	0.134	0.949	9.08224e-219
Arhgef19	1.72624e-222	-0.455389	0.04	0.701	2.76647e-218
Afmid	1.9556e-222	-0.577507	0.105	0.877	3.13405e-218
Slc38a10	2.53464e-222	-0.542137	0.017	0.632	4.06201e-218
Bcap31	3.70855e-222	-0.573676	0.119	0.921	5.94332e-218
Tnrc6b	3.78569e-222	-0.509113	0.04	0.703	6.06695e-218
Slc22a1	1.10087e-221	-1.0118	0.119	0.896	1.76425e-217
Serpina11	1.16223e-221	-0.457751	0.047	0.724	1.86259e-217
Mavs	1.54234e-221	-0.553423	0.02	0.639	2.47176e-217
Rnf125	1.69806e-221	-0.574745	0.049	0.73	2.72131e-217
Entpd8	2.14515e-221	-0.523771	0.021	0.643	3.43782e-217
Ctsd	2.44429e-221	-0.80726	0.132	0.944	3.91721e-217
Decr2	2.75477e-221	-0.593448	0.107	0.884	4.4148e-217
Mup18	2.96354e-221	-0.841042	0.005	0.588	4.74937e-217
Mup9	3.61465e-221	-2.0986	0.006	0.588	5.79283e-217
Cluh	4.4035e-221	-0.710858	0.134	0.941	7.05705e-217
Sec16a	5.65453e-221	-0.513311	0.031	0.673	9.06194e-217
C1ra	8.08527e-221	-0.519675	0.026	0.66	1.29574e-216
Rnf103	9.82135e-221	-0.498702	0.031	0.675	1.57397e-216
Stard7	1.25157e-220	-0.553039	0.097	0.859	2.00577e-216
Hnf4a	1.67671e-220	-0.965828	0.167	0.977	2.6871e-216
Igfbp2	1.68552e-220	-1.51032	0.165	0.926	2.70122e-216
Prlr	1.88478e-220	-0.559855	0.02	0.636	3.02055e-216
Ctsh	2.00613e-220	-0.876882	0.159	0.983	3.21503e-216
Akr1c14	2.73684e-220	-1.08101	0.173	0.981	4.38606e-216
Ssbp3	5.81003e-220	-0.56299	0.089	0.831	9.31115e-216
Pdha1	6.64144e-220	-0.500839	0.053	0.738	1.06436e-215
Rdh16f2	8.13474e-220	-0.65406	0.041	0.697	1.30367e-215
Dpys	1.10541e-219	-0.814991	0.159	0.976	1.77154e-215
Nbr1	1.16173e-219	-0.475406	0.076	0.797	1.86179e-215
Pctp	1.36686e-219	-0.489768	0.04	0.693	2.19052e-215
Gaa	1.87011e-219	-0.525491	0.009	0.6	2.99704e-215
Atg9a	2.06943e-219	-0.517798	0.01	0.604	3.31647e-215
Aldh4a1	3.18728e-219	-1.00097	0.178	0.983	5.10794e-215
Thrb	3.63565e-219	-0.528871	0.026	0.653	5.82649e-215
Sdc1	3.89037e-219	-0.594117	0.116	0.904	6.23471e-215
Mfn2	4.04929e-219	-0.505264	0.062	0.762	6.48939e-215
Amt	5.80868e-219	-0.490126	0.046	0.716	9.309e-215
Ubr2	6.62952e-219	-0.545807	0.019	0.629	1.06245e-214
Il6st	7.6192e-219	-0.515237	0.015	0.621	1.22105e-214
Cyp3a11	7.75138e-219	-1.40148	0.92	1	1.24224e-214
Chchd2	1.54787e-218	1.42951	0.98	1	2.48061e-214
Kat2b	3.02251e-218	-0.473082	0.044	0.711	4.84388e-214
Susd4	3.77475e-218	-0.604347	0.011	0.601	6.04942e-214
Apoc2	4.16278e-218	3.1127	0.914	0.961	6.67127e-214
Rxra	5.17757e-218	-0.650745	0.126	0.918	8.29757e-214
Bsdc1	6.01866e-218	-0.439992	0.051	0.728	9.64551e-214
Nectin2	8.01885e-218	-0.52898	0.011	0.6	1.2851e-213
Tmem97	1.09085e-217	-0.45816	0.073	0.799	1.7482e-213
St3gal5	1.27597e-217	-0.501973	0.029	0.663	2.04488e-213
Tex264	2.44343e-217	-0.511671	0.059	0.748	3.91584e-213
Srrm2	4.18044e-217	-0.418548	0.083	0.818	6.69958e-213
St3gal1	6.87466e-217	-0.541806	0.04	0.691	1.10173e-212
Pink1	7.99598e-217	-0.519621	0.101	0.854	1.28144e-212
Csk	1.80212e-216	-0.471365	0.051	0.727	2.88807e-212
Kif1b	2.12181e-216	-0.47962	0.102	0.857	3.40041e-212
Serpina1e	2.3482e-216	-2.16078	0.68	0.999	3.76322e-212
Gpcpd1	2.51259e-216	-0.582096	0.026	0.643	4.02668e-212
Epas1	3.0466e-216	-0.471102	0.04	0.688	4.88248e-212
Rpl19	3.89243e-216	1.82722	0.931	0.996	6.238e-212
Nfia	9.75219e-216	-0.654157	0.134	0.929	1.56289e-211
4932438A13Rik	2.34593e-215	-0.502653	0.012	0.602	3.75959e-211
Serpine2	2.45503e-215	-0.537617	0.011	0.597	3.93443e-211
Proc	3.6211e-215	-0.890201	0.159	0.956	5.80317e-211
Calu	4.46113e-215	-0.533114	0.026	0.644	7.14941e-211
Hs3st3b1	5.2231e-215	-0.491488	0.025	0.64	8.37054e-211
Tob1	6.34798e-215	-0.764642	0.138	0.928	1.01733e-210
Abcb10	6.43622e-215	-0.513825	0.01	0.593	1.03147e-210
Mxd4	1.3987e-214	-0.37255	0.082	0.807	2.24156e-210
Mib1	1.61288e-214	-0.481163	0.037	0.677	2.5848e-210
Slc17a3	1.92681e-214	-0.485605	0.025	0.64	3.08791e-210
Apom	2.18819e-214	-0.774369	0.147	0.959	3.5068e-210
Anpep	2.45925e-214	-0.533154	0.011	0.594	3.9412e-210
Tprkb	3.4803e-214	-0.410032	0.096	0.842	5.57753e-210
Wrnip1	5.27927e-214	-0.519269	0.019	0.621	8.46056e-210
Tab2	6.4105e-214	-0.45692	0.053	0.727	1.02735e-209
Maged1	6.44207e-214	-0.50022	0.105	0.866	1.03241e-209
Sgk2	1.70641e-213	-0.475625	0.036	0.672	2.7347e-209
Fech	1.9397e-213	-0.640962	0.121	0.897	3.10857e-209
Slc22a18	2.54755e-213	-0.507117	0.058	0.734	4.08271e-209
Smarca2	4.98511e-213	-0.488764	0.073	0.778	7.98914e-209
Zmpste24	5.78318e-213	-0.444813	0.022	0.632	9.26813e-209
Sdf4	6.36744e-213	-0.469119	0.098	0.841	1.02045e-208
Ubr3	7.40723e-213	-0.482419	0.021	0.627	1.18708e-208
Pm20d1	1.21959e-212	-0.494693	0.008	0.582	1.95451e-208
Tmed5	1.22035e-212	-0.431271	0.078	0.793	1.95574e-208
Ccni	1.22327e-212	-0.516764	0.067	0.76	1.96042e-208
Sdha	3.16974e-212	-1.14225	0.209	0.997	5.07983e-208
Efr3a	3.48824e-212	-0.395711	0.058	0.738	5.59025e-208
Vegfa	4.77189e-212	-0.478637	0.027	0.645	7.64743e-208
Nlrp12	7.18418e-212	-0.497074	0.022	0.624	1.15134e-207
Pgm1	8.1946e-212	-0.721455	0.143	0.942	1.31327e-207
Cnot1	1.4911e-211	-0.401122	0.049	0.707	2.38963e-207
Eif4g1	1.56366e-211	-0.778322	0.152	0.957	2.50593e-207
Sec31a	1.98688e-211	-0.451836	0.099	0.847	3.18417e-207
Mapk1	2.08184e-211	-0.385053	0.069	0.768	3.33636e-207
Taok3	2.42552e-211	-0.476756	0.039	0.675	3.88714e-207
Nr1i3	6.18701e-211	-0.541306	0.078	0.786	9.9153e-207
Ppp1r15b	1.18015e-210	-0.422463	0.049	0.704	1.8913e-206
Txn1	1.99174e-210	2.57877	0.913	0.956	3.19197e-206
Ggcx	2.30065e-210	-0.522164	0.01	0.582	3.68702e-206
Bche	3.06531e-210	-0.495193	0.03	0.648	4.91247e-206
Ptk2b	3.12135e-210	-0.506609	0.015	0.6	5.00227e-206
Tmem250-ps	3.20655e-210	-0.448362	0.036	0.667	5.13881e-206
Entpd5	3.44114e-210	-0.557294	0.111	0.876	5.51476e-206
Paics	3.51454e-210	-0.655698	0.147	0.945	5.6324e-206
2310001H17Rik	3.69861e-210	-0.492863	0.025	0.631	5.92739e-206
Arhgef12	5.08968e-210	-0.461263	0.095	0.829	8.15672e-206
Acsm3	5.55582e-210	-0.498685	0.025	0.632	8.90375e-206
Dst	7.15093e-210	-0.402507	0.049	0.704	1.14601e-205
Syngr2	7.65685e-210	-0.475065	0.033	0.656	1.22709e-205
Arl4d	9.94842e-210	-0.514238	0.049	0.7	1.59433e-205
Dtx3l	1.03905e-209	-0.423507	0.043	0.687	1.66517e-205
Palld	1.18138e-209	-0.413802	0.1	0.845	1.89328e-205
Abcg2	2.42491e-209	-0.496267	0.051	0.708	3.88615e-205
Tmed10	3.10536e-209	-0.512433	0.128	0.906	4.97664e-205
Pde3b	3.84741e-209	-0.492876	0.024	0.628	6.16586e-205
Cpb2	1.1678e-208	-0.919189	0.182	0.991	1.87151e-204
Aadat	1.36196e-208	-0.577254	0.124	0.894	2.18268e-204
Zdhhc6	1.88548e-208	-0.380594	0.047	0.695	3.02168e-204
Irs2	2.04825e-208	-0.512878	0.007	0.568	3.28253e-204
Pard3	2.09782e-208	-0.366083	0.054	0.72	3.36197e-204
Helz2	2.41375e-208	-0.508258	0.012	0.586	3.86828e-204
Sh3bp5	2.77169e-208	-0.46955	0.038	0.668	4.44192e-204
Pcsk9	3.07392e-208	-0.511881	0.003	0.553	4.92626e-204
mt-Nd5	6.25517e-208	-1.52667	0.082	0.766	1.00245e-203
Chp1	6.86669e-208	-1.14485	0.206	0.995	1.10046e-203
Cnot6l	9.19688e-208	-0.399976	0.05	0.7	1.47389e-203
Nat8f2	1.012e-207	-1.4418	0.297	0.999	1.62183e-203
Nr3c1	1.98799e-207	-0.489112	0.072	0.76	3.18595e-203
Pcmtd1	2.10025e-207	-0.604804	0.127	0.896	3.36587e-203
Tor1aip2	3.65758e-207	-0.426316	0.096	0.83	5.86164e-203
Arfgap2	4.24915e-207	-0.423537	0.091	0.817	6.80969e-203
Fam210a	4.54812e-207	-0.433744	0.042	0.679	7.28881e-203
Slc35a3	8.46487e-207	-0.466136	0.021	0.612	1.35658e-202
Yif1a	1.19427e-206	-0.471968	0.057	0.715	1.91394e-202
Sdf2l1	1.62412e-206	-0.51339	0.069	0.754	2.60282e-202
Slc44a1	1.83507e-206	-0.483108	0.012	0.581	2.94089e-202
Cdc14b	2.56168e-206	-0.430826	0.026	0.632	4.10535e-202
Id2	2.63836e-206	-1.004	0.184	0.984	4.22824e-202
Paqr7	3.12367e-206	-0.47428	0.008	0.569	5.00599e-202
Sdc2	3.22211e-206	-0.529184	0.121	0.884	5.16375e-202
C3	3.92151e-206	-1.52494	0.45	0.999	6.28461e-202
Fam126b	4.13444e-206	-0.458946	0.033	0.647	6.62586e-202
Erp44	4.13627e-206	-0.425673	0.066	0.744	6.62878e-202
Fam91a1	4.16101e-206	-0.436669	0.051	0.703	6.66844e-202
Glyctk	4.32803e-206	-0.450837	0.105	0.849	6.9361e-202
Cpq	4.46324e-206	-0.406518	0.032	0.647	7.15278e-202
Rhobtb1	6.00863e-206	-0.434473	0.025	0.625	9.62944e-202
Grb7	7.98617e-206	-0.378756	0.069	0.758	1.27986e-201
C730027H18Rik.1	8.53844e-206	-0.476207	0.058	0.722	1.36837e-201
Hipk1	8.66756e-206	-0.415736	0.042	0.673	1.38906e-201
Mtch1	1.60167e-205	-0.427546	0.085	0.795	2.56683e-201
Prnp	1.62072e-205	-0.504379	0.003	0.549	2.59737e-201
mt-Cytb	2.28832e-205	-2.84145	0.303	0.932	3.66726e-201
Akt2	2.67168e-205	-0.470536	0.069	0.754	4.28164e-201
Pik3r1	2.81059e-205	-0.394891	0.06	0.727	4.50425e-201
Ranbp10	3.39937e-205	-0.421757	0.044	0.68	5.44783e-201
Gtf2i	4.08603e-205	-0.43077	0.04	0.667	6.54828e-201
Shmt2	6.08135e-205	-0.623373	0.148	0.944	9.74597e-201
Atl2	9.29305e-205	-0.38127	0.062	0.736	1.4893e-200
Abca8a	1.01406e-204	-0.439542	0.013	0.581	1.62513e-200
Sf1	1.35479e-204	-0.491308	0.062	0.73	2.17118e-200
Insig1	1.59624e-204	-1.12086	0.188	0.991	2.55814e-200
mt-Co3	1.66176e-204	-3.25049	0.381	0.952	2.66313e-200
Cited2	3.1205e-204	-0.508761	0.063	0.732	5.00091e-200
Lasp1	6.14899e-204	-0.542242	0.121	0.889	9.85438e-200
Pdcd6ip	6.38833e-204	-0.392267	0.1	0.835	1.02379e-199
Usp10	6.54484e-204	-0.40704	0.055	0.704	1.04888e-199
Dcaf11	8.22021e-204	-0.874834	0.174	0.972	1.31737e-199
Lims2	1.07058e-203	-0.45283	0.053	0.699	1.71572e-199
Fam234a	1.23756e-203	-0.455622	0.019	0.597	1.98331e-199
Myo1b	4.61658e-203	-0.58132	0.139	0.929	7.39853e-199
Cyp4f13	4.85486e-203	-0.525359	0.021	0.6	7.78039e-199
Diaph1	1.16713e-202	-0.421046	0.041	0.668	1.87044e-198
Cldn12	1.57886e-202	-0.485712	0.01	0.565	2.53028e-198
Tle1	1.64091e-202	-0.404103	0.049	0.684	2.62972e-198
Pdp2	2.26741e-202	-0.484679	0.012	0.572	3.63375e-198
Arl5a	2.27409e-202	-0.524079	0.128	0.889	3.64446e-198
Sugct	4.07246e-202	-0.506867	0.039	0.655	6.52652e-198
Gm2788	4.3415e-202	-0.401088	0.055	0.708	6.95769e-198
Zyg11b	1.22526e-201	-0.423686	0.023	0.606	1.9636e-197
Gda	1.6612e-201	-0.453484	0.024	0.61	2.66224e-197
Pgrmc2	1.73781e-201	-0.390824	0.035	0.644	2.78502e-197
Pigt	2.02496e-201	-0.433172	0.019	0.593	3.2452e-197
Ppp6r1	2.12272e-201	-0.433142	0.039	0.655	3.40188e-197
Tm9sf4	4.97903e-201	-0.412559	0.027	0.618	7.9794e-197
Aldh8a1	6.58831e-201	-0.696601	0.167	0.965	1.05584e-196
Letm1	1.03668e-200	-0.389453	0.042	0.661	1.66138e-196
Pglyrp2	1.6081e-200	-0.415867	0.034	0.643	2.57715e-196
Araf	2.66902e-200	-0.428056	0.025	0.61	4.27737e-196
Rcbtb1	3.05407e-200	-0.402088	0.042	0.663	4.89446e-196
Tacc1	3.15362e-200	-0.428777	0.034	0.64	5.05399e-196
Tardbp	3.38513e-200	-0.347983	0.093	0.811	5.425e-196
Ncoa4	5.01568e-200	-0.371236	0.083	0.775	8.03813e-196
Mylk	7.62502e-200	-0.495266	0.012	0.569	1.22199e-195
Nsmf	8.42207e-200	-0.40908	0.05	0.687	1.34972e-195
Slc25a16	8.96238e-200	-0.421398	0.051	0.685	1.43631e-195
Iyd	9.69674e-200	-0.345934	0.05	0.687	1.554e-195
Cpeb4	9.79082e-200	-0.393663	0.051	0.695	1.56908e-195
Alkbh5	1.09423e-199	-0.403455	0.107	0.843	1.75361e-195
Cers2	1.11822e-199	-0.854817	0.175	0.972	1.79206e-195
Mgat1	1.32543e-199	-0.386146	0.019	0.593	2.12414e-195
Atad1	1.38514e-199	-0.386769	0.024	0.605	2.21983e-195
Maco1	1.41328e-199	-0.445485	0.019	0.592	2.26492e-195
Cd82	1.6246e-199	-0.467896	0.02	0.592	2.60358e-195
Cyp2c68	1.80341e-199	-0.430385	0.081	0.775	2.89015e-195
Ugt2b36	2.65341e-199	-1.09567	0.215	0.985	4.25236e-195
Irf2bpl	3.17208e-199	-0.454676	0.03	0.621	5.08358e-195
Uba1	4.52156e-199	-0.420003	0.101	0.823	7.24625e-195
Lypla2	5.72741e-199	-0.437832	0.031	0.628	9.17875e-195
Huwe1	8.99939e-199	-0.376952	0.075	0.747	1.44224e-194
Ier2	2.05179e-198	-0.489669	0.06	0.714	3.28819e-194
Arhgap42	3.4059e-198	-0.414857	0.049	0.68	5.45829e-194
Rab11b	3.81794e-198	-0.372233	0.077	0.758	6.11864e-194
Efna1	5.73993e-198	-0.382461	0.034	0.635	9.19881e-194
Cept1	6.22774e-198	-0.417149	0.028	0.617	9.98057e-194
Ell2	7.04562e-198	-0.369515	0.06	0.71	1.12913e-193
Asgr2	8.14738e-198	-0.517738	0.13	0.888	1.3057e-193
Pex6	8.51245e-198	-0.380398	0.067	0.727	1.3642e-193
Ddx6	9.72121e-198	-0.483969	0.121	0.867	1.55792e-193
Cds2	1.78469e-197	-0.410906	0.027	0.612	2.86015e-193
mt-Nd4	1.83136e-197	-2.78859	0.315	0.938	2.93495e-193
Keg1	2.40089e-197	-0.61254	0.146	0.924	3.84767e-193
Ly6g2	2.98632e-197	-0.404023	0.085	0.778	4.78588e-193
Galnt1	5.67493e-197	-0.391664	0.025	0.604	9.09464e-193
Laptm4a	1.31211e-196	-0.530253	0.139	0.916	2.10279e-192
Pbld1	1.48461e-196	-0.440552	0.128	0.885	2.37924e-192
Azgp1	2.35988e-196	-1.40331	0.333	1	3.78194e-192
Dmgdh	3.85368e-196	-0.606109	0.154	0.93	6.1759e-192
Bscl2	1.01432e-195	-0.427492	0.039	0.643	1.62555e-191
Cyp7a1	1.02195e-195	-0.530133	0.033	0.625	1.63777e-191
Nploc4	1.27672e-195	-0.333193	0.046	0.669	2.04607e-191
Sdr42e1	1.47413e-195	-0.446411	0.016	0.569	2.36243e-191
Cryz	1.50968e-195	-0.31474	0.079	0.759	2.41941e-191
Itfg1	1.60292e-195	-0.411241	0.019	0.581	2.56884e-191
Ide	2.29402e-195	-0.344166	0.098	0.809	3.67639e-191
Plec	3.62664e-195	-0.464891	0.029	0.613	5.81206e-191
Adam9	4.51117e-195	-0.463441	0.008	0.545	7.2296e-191
Enpp2	4.83261e-195	-0.44553	0.008	0.542	7.74473e-191
Ubb	5.5151e-195	2.88593	0.887	0.945	8.8385e-191
Kmo	5.9397e-195	-0.63407	0.157	0.926	9.51896e-191
Rab43	6.58255e-195	-0.366366	0.044	0.66	1.05492e-190
Eif2s3x	8.80399e-195	-0.304489	0.092	0.802	1.41093e-190
Apoe	9.36025e-195	-1.12429	0.974	1	1.50007e-190
Eif4b	1.06089e-194	-0.407111	0.13	0.89	1.70018e-190
Hhex	1.22935e-194	-0.64219	0.165	0.944	1.97015e-190
Pdk2	1.43374e-194	-0.369494	0.048	0.664	2.29772e-190
Slc27a4	1.45319e-194	-0.433704	0.012	0.556	2.32889e-190
Elovl1	1.65404e-194	-0.401749	0.028	0.608	2.65077e-190
Napa	2.11553e-194	-0.340034	0.076	0.75	3.39035e-190
Slc25a45	2.1188e-194	-0.496505	0.01	0.546	3.39559e-190
Abcg8	2.34422e-194	-0.454899	0.018	0.572	3.75684e-190
Lgr4	3.04287e-194	-0.438237	0.009	0.545	4.87651e-190
Nfic	6.84936e-194	-0.498657	0.137	0.901	1.09768e-189
Azin1	1.07132e-193	-0.372448	0.071	0.728	1.7169e-189
Rbbp4	1.29209e-193	-0.471693	0.134	0.892	2.0707e-189
Ipmk	1.78122e-193	-0.448141	0.049	0.669	2.85458e-189
Hook3	2.13714e-193	-0.366707	0.033	0.624	3.42498e-189
Hnrnph2	7.60294e-193	-0.392051	0.053	0.677	1.21845e-188
Lmbrd1	8.83563e-193	-0.356821	0.031	0.613	1.416e-188
Tns1	9.97313e-193	-0.447735	0.015	0.562	1.59829e-188
Slc25a13	1.04572e-192	-0.793222	0.19	0.976	1.67587e-188
Lypla1	1.04886e-192	-0.508258	0.159	0.942	1.68091e-188
Gc	1.30703e-192	-1.26335	0.68	1	2.09465e-188
Ctnnb1	1.40431e-192	-0.381827	0.122	0.865	2.25054e-188
Scd1	1.61702e-192	-1.55719	0.513	1	2.59144e-188
Tor1aip1	1.67167e-192	-0.351214	0.035	0.624	2.67902e-188
Znrf2	1.70182e-192	-0.328489	0.062	0.701	2.72734e-188
Cyb5a	2.75933e-192	1.3453	0.982	1	4.4221e-188
Cd59a	3.05105e-192	-0.352623	0.062	0.703	4.88961e-188
Setd3	3.21612e-192	-0.401624	0.08	0.751	5.15416e-188
Ube2h	8.14449e-192	-0.406114	0.121	0.851	1.30524e-187
Galm	8.63168e-192	-0.398832	0.107	0.825	1.38331e-187
Cyhr1	1.16666e-191	-0.342977	0.071	0.734	1.86969e-187
Mapk14	1.22992e-191	-0.302521	0.072	0.734	1.97107e-187
Cyp2j6	1.37277e-191	-0.377047	0.031	0.612	2.2e-187
Tmem120a	1.42914e-191	-0.395267	0.066	0.715	2.29033e-187
Rtn3	2.47202e-191	-0.365214	0.077	0.746	3.96165e-187
Stt3b	3.10036e-191	-0.36443	0.033	0.616	4.96864e-187
Opa3	3.81817e-191	-0.384938	0.02	0.576	6.119e-187
Enpp3	5.03255e-191	-0.395128	0.027	0.598	8.06517e-187
Stip1	5.47349e-191	-0.396025	0.095	0.79	8.77182e-187
Gpx4	6.95671e-191	2.20572	0.899	0.992	1.11488e-186
Yipf5	9.38725e-191	-0.441384	0.041	0.636	1.5044e-186
Prkaa2	1.19058e-190	-0.433594	0.054	0.673	1.90802e-186
Psmd2	1.63391e-190	-0.485875	0.121	0.859	2.6185e-186
mt-Nd4l	1.63939e-190	-2.24209	0.198	0.862	2.62729e-186
Etnk1	1.70658e-190	-0.359343	0.049	0.663	2.73496e-186
Selenop	1.82862e-190	-1.1695	0.791	1	2.93055e-186
Cpeb2	2.16657e-190	-0.397379	0.037	0.627	3.47214e-186
Miga2	2.29567e-190	-0.432168	0.012	0.544	3.67904e-186
Cnn3	2.99401e-190	-0.396014	0.12	0.849	4.7982e-186
Gne	3.59868e-190	-0.429779	0.086	0.766	5.76724e-186
Wwp1	4.7306e-190	-0.387346	0.132	0.878	7.58125e-186
Pros1	4.80123e-190	-0.41386	0.008	0.533	7.69445e-186
Hnrnpul2	4.82342e-190	-0.363093	0.036	0.622	7.73001e-186
Fbxo9	5.99175e-190	-0.412049	0.085	0.762	9.60238e-186
Neat1	6.84077e-190	-0.321873	0.069	0.727	1.0963e-185
Arl8b	7.34558e-190	-0.36126	0.066	0.71	1.1772e-185
Zfp871	8.5871e-190	-0.426908	0.017	0.561	1.37617e-185
Pbrm1	1.10955e-189	-0.307551	0.042	0.644	1.77817e-185
Atp6v0a1	1.31486e-189	-0.400193	0.015	0.552	2.10719e-185
Slc35e2	1.90914e-189	-0.388375	0.033	0.61	3.05959e-185
Csrnp1	2.0472e-189	-0.458874	0.005	0.519	3.28084e-185
Arfgef1	2.47381e-189	-0.393394	0.06	0.693	3.96454e-185
Svip	3.00483e-189	-0.404366	0.052	0.665	4.81554e-185
Gm4756	3.71261e-189	-0.451311	0.01	0.535	5.94983e-185
Eif3b	4.08085e-189	-0.373327	0.117	0.847	6.53997e-185
Pdia5	4.32325e-189	-0.470141	0.017	0.558	6.92844e-185
Hook1	5.35525e-189	-0.390644	0.037	0.622	8.58232e-185
Abcb4	8.83178e-189	-0.308871	0.125	0.861	1.41538e-184
Lgals3bp	1.00628e-188	-0.372125	0.021	0.573	1.61266e-184
Tmem59	1.14745e-188	-0.571291	0.166	0.949	1.8389e-184
Prpf8	1.41022e-188	-0.324266	0.064	0.707	2.26003e-184
Sec62	1.66337e-188	-0.563386	0.145	0.9	2.66572e-184
Dennd5b	1.78604e-188	-0.332259	0.088	0.767	2.8623e-184
4931406C07Rik	3.29445e-188	-0.903337	0.209	0.983	5.27968e-184
Son	3.96787e-188	-0.370728	0.094	0.78	6.35892e-184
Sf3b2	4.28911e-188	-0.334893	0.094	0.787	6.87373e-184
Aadac	4.77082e-188	-0.436289	0.105	0.817	7.64572e-184
Nr2f2	7.71247e-188	-0.438174	0.026	0.586	1.236e-183
Marf1	8.91968e-188	-0.263695	0.042	0.636	1.42947e-183
Clcn4	9.96391e-188	-0.442712	0.008	0.527	1.59682e-183
Ctdsp1	1.32528e-187	-0.367438	0.135	0.896	2.1239e-183
Gckr	2.03786e-187	-0.303921	0.049	0.653	3.26587e-183
Clptm1l	2.86436e-187	-0.317772	0.102	0.794	4.59042e-183
Pde4dip	3.58273e-187	-0.364768	0.041	0.631	5.74169e-183
Ptp4a2	3.95745e-187	-0.635473	0.166	0.93	6.34221e-183
M6pr	4.70534e-187	-0.301223	0.057	0.679	7.54078e-183
Kyat1	5.07125e-187	-0.342403	0.111	0.827	8.12718e-183
Lima1	6.80965e-187	-0.41525	0.018	0.556	1.09131e-182
Apoh	7.07751e-187	-1.41281	0.349	0.999	1.13424e-182
Cideb	7.52298e-187	-0.648764	0.173	0.959	1.20563e-182
4732465J04Rik	1.10117e-186	-0.404056	0.076	0.726	1.76473e-182
Hbp1	1.65044e-186	-0.304658	0.093	0.78	2.64499e-182
Cnpy2	1.86944e-186	-0.41835	0.094	0.78	2.99597e-182
Golgb1	2.40202e-186	-0.40027	0.023	0.572	3.84948e-182
Fam8a1	2.82233e-186	-0.349701	0.076	0.73	4.52307e-182
Rps11	3.1692e-186	1.66465	0.926	0.996	5.07896e-182
Pklr	3.55597e-186	-0.412328	0.027	0.585	5.6988e-182
Cnppd1	3.78611e-186	-0.366132	0.026	0.582	6.06761e-182
Dpm3	5.2791e-186	-0.723399	0.167	0.925	8.46029e-182
Mcc	6.03054e-186	-0.454494	0.016	0.549	9.66454e-182
Glmp	1.16986e-185	-0.32983	0.024	0.58	1.87481e-181
Sptbn2	1.35907e-185	-0.385851	0.011	0.534	2.17805e-181
Arid1a	1.37644e-185	-0.365379	0.026	0.581	2.20588e-181
Raph1	1.4648e-185	-0.317623	0.078	0.738	2.34749e-181
Onecut1	1.5344e-185	-0.42689	0.02	0.562	2.45902e-181
Paip2b	1.54895e-185	-0.43435	0.015	0.544	2.48235e-181
Hexim1	1.75852e-185	-0.374387	0.028	0.589	2.81821e-181
Pura	1.86267e-185	-0.264254	0.074	0.726	2.98512e-181
Ctsa	2.53884e-185	-0.341047	0.04	0.625	4.06875e-181
Sgpl1	3.11015e-185	-0.394455	0.011	0.53	4.98432e-181
Ppara	3.11422e-185	-0.342287	0.046	0.643	4.99084e-181
Ei24	4.12114e-185	-0.44669	0.148	0.901	6.60455e-181
B4galt1	4.64661e-185	-0.409373	0.017	0.55	7.44666e-181
Birc6	5.0675e-185	-0.304175	0.058	0.68	8.12117e-181
Aph1a	7.51411e-185	-0.337969	0.053	0.661	1.20421e-180
Itch	9.31254e-185	-0.403618	0.037	0.613	1.49243e-180
Gltpd2	9.44952e-185	-0.277526	0.081	0.742	1.51438e-180
Trabd	9.46778e-185	-0.384806	0.094	0.775	1.51731e-180
Gps1	1.52359e-184	-0.335041	0.073	0.718	2.44171e-180
Scamp3	1.93135e-184	-0.350723	0.06	0.68	3.09517e-180
2900026A02Rik	1.98331e-184	-0.397121	0.053	0.653	3.17845e-180
Trpc4ap	2.05006e-184	-0.307314	0.065	0.697	3.28543e-180
Ewsr1	2.62461e-184	-0.358212	0.064	0.689	4.20621e-180
Fth1	2.81224e-184	1.40778	0.997	1	4.5069e-180
Pnpla8	3.10843e-184	-0.405789	0.137	0.885	4.98157e-180
Mospd3	3.5388e-184	-0.400145	0.053	0.657	5.67128e-180
Hacl1	3.90607e-184	-0.478229	0.148	0.908	6.25986e-180
mt-Nd2	4.50518e-184	-2.06245	0.231	0.886	7.22e-180
Ppp3ca	7.67564e-184	-0.350516	0.046	0.639	1.2301e-179
Tmem50a	7.73498e-184	-0.312988	0.073	0.719	1.23961e-179
Brd2	8.70967e-184	-0.289274	0.094	0.772	1.39581e-179
Rora	8.85279e-184	-0.340182	0.121	0.846	1.41875e-179
Slc25a20	1.09629e-183	-0.310197	0.07	0.705	1.75691e-179
Baat	1.1881e-183	-0.418126	0.153	0.912	1.90404e-179
Map2k3	1.55919e-183	-0.277713	0.091	0.768	2.49875e-179
Tecr	2.22716e-183	-0.426136	0.149	0.917	3.56924e-179
Yme1l1	3.51925e-183	-0.323449	0.083	0.743	5.63995e-179
Ythdf3	4.31736e-183	-0.304205	0.058	0.672	6.919e-179
Pls3	5.08428e-183	-0.405131	0.027	0.577	8.14806e-179
mt-Nd1	6.88598e-183	-2.12188	0.259	0.896	1.10355e-178
Ppp2r5c	7.22525e-183	-0.363963	0.054	0.659	1.15792e-178
Pdk1	9.56029e-183	-0.439463	0.011	0.525	1.53213e-178
Uhmk1	1.27191e-182	-0.349425	0.033	0.597	2.03837e-178
Cdc42bpb	1.41509e-182	-0.366808	0.03	0.586	2.26782e-178
Ptbp3	1.55579e-182	-0.300247	0.071	0.71	2.49331e-178
Ube4a	1.60905e-182	-0.351878	0.025	0.573	2.57866e-178
Ggnbp2	2.07131e-182	-0.288301	0.051	0.651	3.31949e-178
Rnf130	2.18761e-182	-0.338492	0.082	0.732	3.50587e-178
Nfyb	3.1878e-182	-0.292724	0.061	0.673	5.10877e-178
Rab1b	3.60494e-182	-0.357824	0.128	0.851	5.77727e-178
Serpinc1	3.9736e-182	-1.32881	0.306	0.999	6.36808e-178
Nectin3	4.17137e-182	-0.376349	0.015	0.538	6.68504e-178
Fam20c	5.59067e-182	-0.361825	0.015	0.539	8.9596e-178
Fam107b	7.69566e-182	-0.369791	0.065	0.688	1.23331e-177
Msl1	8.77503e-182	-0.319446	0.024	0.562	1.40629e-177
Ubqln1	1.22996e-181	-0.361898	0.148	0.906	1.97114e-177
Eps8l2	1.61788e-181	-0.273848	0.089	0.76	2.59282e-177
Crk	1.7793e-181	-0.304046	0.076	0.718	2.85151e-177
Abhd6	2.24068e-181	-0.44203	0.012	0.525	3.59092e-177
Cebpa	3.74132e-181	-0.830183	0.22	0.987	5.99584e-177
Btd	3.97855e-181	-0.397793	0.012	0.525	6.37602e-177
Pja1	4.3378e-181	-0.303143	0.068	0.692	6.95175e-177
Tm7sf3	4.8965e-181	-0.339957	0.049	0.64	7.84713e-177
Adipor1	6.00434e-181	-0.395783	0.121	0.829	9.62256e-177
Ghr	8.19564e-181	-1.18493	0.266	0.996	1.31343e-176
Cpt2	1.13514e-180	-0.31302	0.143	0.897	1.81917e-176
Usp19	1.80002e-180	-0.376397	0.017	0.542	2.88471e-176
Colec12	1.94635e-180	-0.456042	0.014	0.529	3.11922e-176
Itpr2	1.98344e-180	-0.412711	0.006	0.501	3.17867e-176
Pim1	2.38463e-180	-0.326558	0.042	0.62	3.82161e-176
Zfp395	2.52605e-180	-0.397252	0.018	0.542	4.04826e-176
Pcyt1a	2.5588e-180	-0.358348	0.071	0.704	4.10074e-176
Ppp2r5a	4.63445e-180	-0.58775	0.182	0.954	7.42718e-176
Gm4951	4.6568e-180	-0.315935	0.112	0.811	7.46299e-176
Met	6.00314e-180	-0.397404	0.012	0.521	9.62063e-176
Cab39	6.06547e-180	-0.252826	0.063	0.681	9.72052e-176
Naa80	6.38569e-180	-0.338203	0.049	0.635	1.02337e-175
Kdelr1	6.76848e-180	-0.354322	0.139	0.874	1.08472e-175
H2afy	7.2314e-180	-0.286321	0.105	0.791	1.1589e-175
Ccny	7.60354e-180	-0.31447	0.06	0.672	1.21854e-175
Bpnt1	8.68801e-180	-0.290645	0.13	0.857	1.39234e-175
Cdhr5	9.6828e-180	-0.407398	0.036	0.594	1.55177e-175
Nap1l1	1.27636e-179	-0.278133	0.107	0.797	2.04549e-175
Limd1	1.37689e-179	-0.400882	0.021	0.549	2.2066e-175
Cxadr	1.58793e-179	-0.198927	0.089	0.756	2.54482e-175
Cldn3	1.74271e-179	-0.308062	0.121	0.831	2.79286e-175
Ubl3	2.11863e-179	-0.298233	0.089	0.75	3.39531e-175
Tnrc6a	2.1899e-179	-0.251631	0.058	0.66	3.50954e-175
Nab1	2.31152e-179	-0.194561	0.096	0.774	3.70445e-175
Hs6st1	2.45691e-179	-0.313526	0.058	0.664	3.93745e-175
Ankrd46	2.56841e-179	-0.38726	0.039	0.604	4.11613e-175
F11r	2.57879e-179	-0.341013	0.034	0.593	4.13277e-175
Aars	6.12595e-179	-0.413174	0.149	0.892	9.81745e-175
Slc30a1	6.27124e-179	-0.395399	0.006	0.501	1.00503e-174
Acp2	6.41066e-179	-0.346633	0.019	0.545	1.02737e-174
Mapk1ip1l	6.58262e-179	-0.265312	0.085	0.739	1.05493e-174
Snd1	7.07701e-179	-0.258834	0.081	0.726	1.13416e-174
Rnf141	7.10448e-179	-0.269911	0.053	0.648	1.13856e-174
Scamp1	7.25243e-179	-0.35507	0.027	0.57	1.16227e-174
Larp4	9.43109e-179	-0.24173	0.08	0.728	1.51143e-174
Hectd2os	9.76179e-179	-0.437889	0.017	0.534	1.56442e-174
Smarcd2	1.4197e-178	-0.351125	0.025	0.561	2.27522e-174
Xdh	2.09229e-178	-0.435078	0.072	0.691	3.3531e-174
Ddx3y	2.62485e-178	-0.311651	0.069	0.687	4.20658e-174
Nisch	2.82306e-178	-0.343826	0.055	0.651	4.52424e-174
Cish	2.82401e-178	-0.443697	0.004	0.491	4.52575e-174
Ryk	3.0609e-178	-0.400015	0.029	0.57	4.9054e-174
Zbtb7b	3.55299e-178	-0.27283	0.039	0.606	5.69402e-174
L2hgdh	3.61217e-178	-0.341143	0.064	0.676	5.78886e-174
Mprip	5.11636e-178	-0.380194	0.019	0.538	8.19948e-174
Perp	5.13071e-178	-0.337762	0.08	0.719	8.22247e-174
Plpbp	5.72003e-178	-0.265864	0.078	0.71	9.16692e-174
Gucd1	6.22812e-178	-0.304686	0.103	0.782	9.98119e-174
Chuk	8.76978e-178	-0.366289	0.112	0.797	1.40544e-173
Cdipt	9.77949e-178	-0.357422	0.035	0.592	1.56726e-173
Srsf2	1.68823e-177	-0.272732	0.12	0.825	2.70556e-173
4833439L19Rik	1.72376e-177	-0.264189	0.095	0.762	2.7625e-173
Lamp1	1.87057e-177	-1.27594	0.305	0.997	2.99777e-173
Ireb2	2.99712e-177	-0.288596	0.055	0.655	4.80319e-173
mt-Co1	3.40537e-177	-2.82347	0.456	0.964	5.45744e-173
Zbtb7a	4.38716e-177	-0.364408	0.03	0.569	7.03086e-173
Gm4952	4.78907e-177	-0.41216	0.066	0.677	7.67497e-173
Cldn1	7.10367e-177	-0.347487	0.03	0.577	1.13843e-172
Tmed2	9.24863e-177	-0.670364	0.199	0.975	1.48218e-172
Atp9a	1.11895e-176	-0.420416	0.012	0.511	1.79323e-172
Caprin1	1.12157e-176	-0.383572	0.153	0.9	1.79743e-172
Snrk	1.22149e-176	-0.346268	0.027	0.564	1.95756e-172
Tdo2	1.45844e-176	-1.24215	0.498	1	2.33729e-172
Slc20a2	2.76807e-176	-0.42366	0.008	0.498	4.43611e-172
Gpc4	3.02729e-176	-0.402901	0.012	0.515	4.85153e-172
Dram2	3.20976e-176	-0.381596	0.042	0.601	5.14396e-172
Tmed9	4.01644e-176	-0.299879	0.107	0.795	6.43675e-172
Rab6a	4.29063e-176	-0.296593	0.096	0.766	6.87616e-172
Creld2	4.44722e-176	-0.331509	0.04	0.604	7.12711e-172
Glyr1	5.31926e-176	-0.30338	0.101	0.767	8.52464e-172
Ociad2	5.83078e-176	-0.26298	0.083	0.728	9.3444e-172
Sec61a1	6.92682e-176	-0.255351	0.152	0.92	1.11009e-171
Bcl7c	1.17844e-175	-0.340666	0.075	0.701	1.88857e-171
Wbp11	1.20282e-175	-0.334326	0.051	0.635	1.92764e-171
Ndrg2	1.73819e-175	-1.25099	0.475	0.997	2.78562e-171
Serpina3m	2.04442e-175	-0.360635	0.16	0.91	3.27639e-171
Jade1	2.08082e-175	-0.365654	0.03	0.572	3.33472e-171
Ahcyl1	2.55789e-175	-0.322004	0.052	0.636	4.09928e-171
Pex5	2.67762e-175	-0.303207	0.098	0.767	4.29116e-171
Tomm70a	2.71562e-175	-0.337205	0.13	0.839	4.35205e-171
Srebf2	3.11908e-175	-0.346753	0.052	0.637	4.99863e-171
Osbpl9	3.56964e-175	-0.251082	0.131	0.853	5.72071e-171
Golph3	4.58607e-175	-0.284664	0.071	0.687	7.34963e-171
Esrp2	5.24974e-175	-0.338561	0.037	0.589	8.41323e-171
Atp2b1	5.25865e-175	-0.413397	0.013	0.515	8.42752e-171
Slc8b1	5.80039e-175	-0.438019	0.01	0.505	9.2957e-171
Hdgf	5.84027e-175	-0.689664	0.209	0.976	9.35962e-171
Tmem214	6.28424e-175	-0.381142	0.022	0.545	1.00711e-170
Cyb5b	8.71103e-175	-1.18983	0.297	0.996	1.39603e-170
Slc22a23	9.32697e-175	-0.378343	0.024	0.549	1.49474e-170
Actr1a	1.11326e-174	-0.314519	0.038	0.596	1.78412e-170
Dhx9	1.12918e-174	-0.196303	0.084	0.727	1.80962e-170
Etnk2	1.26442e-174	-0.581353	0.186	0.954	2.02635e-170
Ang	1.37355e-174	-1.03647	0.224	0.989	2.20125e-170
Hgs	1.62541e-174	-0.345973	0.024	0.549	2.60489e-170
Pum1	1.64276e-174	-0.293544	0.073	0.693	2.63269e-170
Slc36a1	1.88689e-174	-0.415502	0.009	0.499	3.02394e-170
Rsrp1	1.90666e-174	-0.374319	0.155	0.909	3.05561e-170
Synj2bp	2.61476e-174	-0.361754	0.113	0.795	4.19042e-170
Ptdss1	2.63895e-174	-0.38484	0.015	0.521	4.22918e-170
Ergic3	2.94497e-174	-0.256347	0.075	0.7	4.71961e-170
G3bp1	3.40841e-174	-0.202214	0.087	0.736	5.46232e-170
Brd3	4.96182e-174	-0.341878	0.03	0.569	7.95181e-170
Tm7sf2	5.87514e-174	-0.412144	0.035	0.578	9.4155e-170
Smpd1	9.44433e-174	-0.382206	0.012	0.505	1.51355e-169
Lcat	9.90807e-174	-0.540535	0.164	0.905	1.58787e-169
Agfg2	1.08718e-173	-0.321895	0.028	0.557	1.74232e-169
Eif1	1.11032e-173	1.66687	0.904	0.999	1.7794e-169
Amy1	1.1588e-173	-0.266377	0.08	0.72	1.85709e-169
Sik3	1.25101e-173	-0.306711	0.042	0.598	2.00486e-169
C130074G19Rik	1.34681e-173	-0.407325	0.157	0.9	2.1584e-169
Pcca	1.64646e-173	-0.437536	0.082	0.711	2.63862e-169
H2-Ke6	2.01494e-173	-0.253266	0.082	0.723	3.22915e-169
Trim25	2.38715e-173	-0.21673	0.062	0.661	3.82565e-169
Bckdha	2.96328e-173	-0.586152	0.191	0.961	4.74896e-169
Golim4	3.04028e-173	-0.255518	0.051	0.631	4.87235e-169
Fasn	3.6052e-173	-0.403488	0.168	0.928	5.7777e-169
Ddost	4.45895e-173	-0.271751	0.074	0.695	7.14592e-169
Mtdh	7.31729e-173	-0.223343	0.064	0.669	1.17267e-168
Tbcel	7.75223e-173	-0.345334	0.1	0.76	1.24237e-168
Rapgef4	8.50324e-173	-0.271614	0.125	0.829	1.36273e-168
Pum2	8.57748e-173	-0.293477	0.062	0.659	1.37463e-168
Nqo2	9.59362e-173	-0.274328	0.08	0.715	1.53747e-168
Kng2	1.04148e-172	-0.259562	0.094	0.751	1.66908e-168
Abat	1.07707e-172	-0.464495	0.169	0.925	1.7261e-168
Cpne3	1.0898e-172	-0.272806	0.116	0.803	1.74651e-168
Sigmar1	1.14099e-172	-0.249908	0.14	0.874	1.82855e-168
Mlycd	1.15685e-172	-0.301477	0.103	0.766	1.85398e-168
Mpnd	1.27146e-172	-0.296575	0.088	0.732	2.03764e-168
G3bp2	1.41865e-172	-0.20663	0.1	0.772	2.27353e-168
Pten	1.5129e-172	-0.407677	0.161	0.902	2.42457e-168
Cd81	1.54866e-172	-0.749722	0.213	0.985	2.48189e-168
Ube2r2	2.09612e-172	-0.587183	0.188	0.953	3.35924e-168
Chdh	2.25828e-172	-0.297726	0.104	0.77	3.61913e-168
Dpp3	2.46182e-172	-0.297727	0.038	0.59	3.94531e-168
Rab10	2.88632e-172	-0.331995	0.146	0.876	4.62562e-168
D230025D16Rik	3.06616e-172	-0.379421	0.031	0.565	4.91384e-168
Ccpg1	3.08655e-172	-0.340632	0.019	0.526	4.94651e-168
AU022252	3.201e-172	-0.342208	0.071	0.681	5.12992e-168
Hp1bp3	3.40257e-172	-0.297473	0.065	0.669	5.45295e-168
Nus1	3.50395e-172	-0.296287	0.057	0.645	5.61543e-168
Tbl1xr1	5.94635e-172	-0.332799	0.033	0.572	9.52962e-168
Abcb6	6.02458e-172	-0.354949	0.025	0.546	9.65499e-168
Btg1	6.22078e-172	-0.505653	0.148	0.873	9.96942e-168
Bfar	6.5332e-172	-0.358997	0.017	0.522	1.04701e-167
Cenpb	8.8176e-172	-0.277197	0.065	0.665	1.41311e-167
Stat5b	8.85826e-172	-0.363083	0.026	0.55	1.41962e-167
Tut7	9.40976e-172	-0.2525	0.076	0.693	1.50801e-167
Mfhas1	1.05187e-171	-0.380745	0.007	0.486	1.68573e-167
Stard5	1.42605e-171	-0.301568	0.087	0.719	2.28539e-167
Irf3	1.60394e-171	-0.322403	0.037	0.584	2.57048e-167
Slc39a9	2.38859e-171	-0.389696	0.017	0.515	3.82796e-167
Apoa1	2.69433e-171	-1.18638	0.76	1	4.31794e-167
Gsk3b	2.89153e-171	-0.220599	0.1	0.759	4.63397e-167
Slc49a4	3.03346e-171	-0.407522	0.01	0.497	4.86142e-167
Yap1	3.34393e-171	-0.307408	0.046	0.61	5.35899e-167
Anxa6	4.65564e-171	-0.274932	0.079	0.704	7.46113e-167
Paox	5.63641e-171	-0.340923	0.064	0.664	9.03291e-167
Impa1	7.06663e-171	-0.256642	0.096	0.751	1.1325e-166
Tmem256	7.50973e-171	-1.03671	0.225	0.985	1.20351e-166
Atg13	8.76058e-171	-0.318251	0.03	0.561	1.40397e-166
Klhl9	1.03169e-170	-0.291382	0.045	0.605	1.65339e-166
Cela1	1.2496e-170	-0.371217	0.121	0.811	2.00261e-166
Scly	1.4631e-170	-0.314597	0.081	0.707	2.34476e-166
Tmx1	1.63248e-170	-0.334935	0.019	0.523	2.61621e-166
St6gal1	1.64858e-170	-0.395966	0.018	0.523	2.64202e-166
Aco1	2.50317e-170	-0.419887	0.173	0.924	4.01159e-166
Insc	2.63197e-170	-0.28378	0.035	0.576	4.218e-166
Dcaf8	2.78805e-170	-0.26711	0.097	0.743	4.46813e-166
Rcl1	3.21877e-170	-0.756306	0.222	0.976	5.1584e-166
Pnpo	5.15543e-170	-0.466168	0.175	0.934	8.26209e-166
Sfxn2	6.1156e-170	-0.373024	0.024	0.535	9.80086e-166
Fitm2	6.25969e-170	-0.3785	0.02	0.525	1.00318e-165
Inf2	7.77614e-170	-0.363074	0.017	0.513	1.2462e-165
Cbs	1.02633e-169	-0.965144	0.256	0.999	1.6448e-165
Gtf3c1	1.41332e-169	-0.306533	0.028	0.554	2.26498e-165
Arf3	1.44175e-169	-0.290515	0.06	0.648	2.31055e-165
Gm13773	1.52158e-169	-0.399935	0.002	0.463	2.43848e-165
Sqle	1.58228e-169	-0.388828	0.02	0.526	2.53577e-165
Hsd3b2	2.54856e-169	-0.42981	0.015	0.502	4.08432e-165
Erap1	3.31188e-169	-0.364478	0.016	0.511	5.30762e-165
Ube4b	4.96979e-169	-0.290545	0.035	0.572	7.96458e-165
Ptprj	6.91047e-169	-0.376332	0.008	0.485	1.10747e-164
Zranb1	7.85374e-169	-0.268358	0.049	0.616	1.25864e-164
Clic4	1.46563e-168	-0.352763	0.052	0.621	2.34882e-164
Bnip3	1.57578e-168	-0.373296	0.16	0.897	2.52534e-164
Mogs	1.99093e-168	-0.313858	0.017	0.513	3.19067e-164
Zkscan3	1.99996e-168	-0.323438	0.029	0.552	3.20513e-164
Nek7	2.85543e-168	-0.284517	0.067	0.667	4.57611e-164
Abca3	3.22747e-168	-0.370133	0.008	0.483	5.17234e-164
Sphk2	5.46299e-168	-0.319429	0.037	0.574	8.75499e-164
Apol7a	6.82871e-168	-0.217218	0.113	0.79	1.09437e-163
Atp6ap2	7.1549e-168	-0.338171	0.008	0.479	1.14664e-163
Sntb1	7.55532e-168	-0.226327	0.105	0.759	1.21082e-163
Lrpprc	8.69945e-168	-0.208602	0.134	0.843	1.39417e-163
Ilk	9.1321e-168	-0.250699	0.053	0.622	1.46351e-163
Shoc2	1.0943e-167	-0.295118	0.034	0.562	1.75372e-163
Hipk3	1.10585e-167	-0.297653	0.032	0.557	1.77224e-163
Enpep	1.44295e-167	-0.375478	0.004	0.466	2.31246e-163
Akr1c13	1.78954e-167	-0.238998	0.125	0.815	2.86792e-163
Nsdhl	1.97756e-167	-0.35205	0.065	0.655	3.16924e-163
Taok1	2.08155e-167	-0.205066	0.059	0.639	3.33588e-163
Dnajc25	2.302e-167	-0.310789	0.033	0.561	3.68919e-163
Fndc4	2.33418e-167	-0.372044	0.019	0.515	3.74076e-163
Ddrgk1	2.61414e-167	-0.391343	0.159	0.901	4.18942e-163
Zdhhc5	3.90101e-167	-0.294337	0.042	0.586	6.25175e-163
Tmem259	4.63323e-167	-0.341974	0.049	0.604	7.42522e-163
Pid1	5.1037e-167	-0.368327	0.14	0.849	8.17919e-163
Qk	9.3902e-167	-0.210451	0.1	0.755	1.50487e-162
Celf2	1.08086e-166	-0.367812	0.01	0.486	1.73219e-162
Tcf7l2	1.2412e-166	-0.306447	0.035	0.562	1.98915e-162
Tulp4	1.46149e-166	-0.271657	0.05	0.61	2.34218e-162
Mgat2	1.50471e-166	-0.329906	0.031	0.554	2.41145e-162
Srsf5	2.35708e-166	-0.31392	0.152	0.873	3.77746e-162
Aldh9a1	2.53958e-166	-0.372555	0.155	0.886	4.06993e-162
Gbf1	2.83666e-166	-0.252662	0.04	0.582	4.54602e-162
Cdip1	2.91991e-166	-0.311645	0.033	0.56	4.67945e-162
Copb1	3.22888e-166	-0.259803	0.069	0.66	5.17461e-162
Trib1	4.21957e-166	-0.394509	0.019	0.513	6.76228e-162
Slc30a10	4.40122e-166	-0.384023	0.006	0.467	7.0534e-162
Acacb	4.80517e-166	-0.435522	0.012	0.489	7.70077e-162
Tex261	5.41507e-166	-0.268999	0.107	0.77	8.67819e-162
Fdft1	6.76986e-166	-0.398304	0.15	0.867	1.08494e-161
Hnrnpul1	8.42548e-166	-0.331892	0.043	0.585	1.35027e-161
Agpat2	9.32107e-166	-0.840457	0.236	0.979	1.49379e-161
Sema4a	1.46769e-165	-0.367688	0.022	0.522	2.35212e-161
Mfsd4b1	1.62209e-165	-0.374857	0.002	0.454	2.59956e-161
Prrc1	2.14276e-165	-0.245567	0.039	0.576	3.43398e-161
Isoc1	2.77428e-165	-0.287658	0.14	0.855	4.44607e-161
Mvk	3.79246e-165	-0.349242	0.03	0.546	6.07779e-161
Kidins220	4.19522e-165	-0.361147	0.01	0.482	6.72326e-161
Cul3	5.77241e-165	-0.296409	0.073	0.668	9.25087e-161
Slc17a5	6.05636e-165	-0.407484	0.003	0.458	9.70592e-161
Mthfd1	6.99997e-165	-0.234064	0.13	0.823	1.12181e-160
Ube3a	7.47336e-165	-0.241302	0.114	0.783	1.19768e-160
Wnk1	1.33246e-164	-0.193879	0.07	0.663	2.1354e-160
Gstk1	1.36674e-164	-0.200381	0.092	0.727	2.19033e-160
Slc35b1	1.42647e-164	-0.311364	0.049	0.602	2.28607e-160
March2	1.44921e-164	-0.306122	0.053	0.617	2.32251e-160
Elavl1	1.68785e-164	-0.279961	0.094	0.723	2.70496e-160
Ces1b	1.91835e-164	-0.387453	0.014	0.493	3.07435e-160
F10	2.56154e-164	-0.646108	0.204	0.954	4.10512e-160
AC149090.1	3.48571e-164	-0.258105	0.045	0.592	5.58619e-160
Pkp4	3.49353e-164	-0.209368	0.098	0.743	5.59873e-160
Dipk2a	3.5611e-164	-0.360522	0.013	0.489	5.70703e-160
Ptpa	3.74793e-164	-0.383107	0.022	0.518	6.00643e-160
Oxr1	4.26738e-164	-0.251356	0.042	0.58	6.83891e-160
Ndufa4	4.58968e-164	1.19298	0.945	1	7.35542e-160
Ephx1	4.8623e-164	-0.577637	0.197	0.963	7.79233e-160
Rnf152	6.98977e-164	-0.349853	0.01	0.481	1.12018e-159
Wdr26	9.43377e-164	-0.227508	0.114	0.775	1.51186e-159
Mgam	1.26331e-163	-0.356948	0.013	0.487	2.02458e-159
Fam210b	1.39538e-163	-0.197081	0.113	0.783	2.23623e-159
Trip12	1.60324e-163	-0.270314	0.109	0.768	2.56935e-159
Nat8f1	1.62108e-163	-0.492099	0.185	0.941	2.59794e-159
Mtmr4	3.20321e-163	-0.320506	0.025	0.526	5.13346e-159
Atraid	3.3548e-163	-0.205697	0.082	0.695	5.37641e-159
Ly6e	3.54714e-163	-0.542262	0.104	0.74	5.68465e-159
Parva	4.12164e-163	-0.293502	0.051	0.601	6.60534e-159
Mal2	4.67243e-163	-0.236053	0.068	0.651	7.48804e-159
Nckap1	5.55131e-163	-0.208638	0.086	0.703	8.89653e-159
Nceh1	5.5891e-163	-0.32441	0.012	0.483	8.95709e-159
Sacm1l	6.14741e-163	-0.262248	0.053	0.61	9.85184e-159
Bcl6	7.50279e-163	-0.35795	0.004	0.455	1.2024e-158
Cul4a	8.24781e-163	-0.195527	0.085	0.699	1.32179e-158
Vtn	9.5775e-163	-1.27937	0.431	1	1.53489e-158
Rbpms2	1.20014e-162	-0.195994	0.097	0.73	1.92334e-158
Rreb1	1.24679e-162	-0.349099	0.012	0.482	1.99811e-158
Ttc7	1.36392e-162	-0.301755	0.032	0.544	2.18582e-158
C1galt1	1.45116e-162	-0.263376	0.037	0.561	2.32563e-158
Sept9	2.52055e-162	-0.216147	0.085	0.7	4.03944e-158
Polr2m	2.86346e-162	-0.201669	0.088	0.707	4.58898e-158
Slc25a44	3.71311e-162	-0.315351	0.03	0.541	5.95064e-158
Atrn	4.04526e-162	-0.389978	0.007	0.463	6.48293e-158
Pck1	4.14585e-162	-1.28812	0.376	0.997	6.64414e-158
Prxl2a	4.68369e-162	-0.208165	0.108	0.759	7.50608e-158
Tmem38b	5.62569e-162	-0.265367	0.087	0.701	9.01573e-158
Lrrc41	6.28953e-162	-0.260629	0.043	0.578	1.00796e-157
Actr1b	6.68201e-162	-0.261	0.053	0.605	1.07086e-157
B630019A10Rik	7.32939e-162	-0.157745	0.114	0.786	1.17461e-157
Mccc2	7.66794e-162	-0.363489	0.03	0.541	1.22886e-157
Rassf8	8.01353e-162	-0.282561	0.035	0.552	1.28425e-157
Usp9x	9.2141e-162	-0.246423	0.12	0.787	1.47665e-157
Dhx15	9.41893e-162	-0.240933	0.078	0.68	1.50948e-157
St6galnac6	9.96805e-162	-0.320743	0.018	0.501	1.59748e-157
Pdlim5	1.0565e-161	-0.263948	0.042	0.573	1.69315e-157
Klhl2	1.10386e-161	-0.335202	0.024	0.518	1.76904e-157
Sec24d	1.42803e-161	-0.275949	0.071	0.655	2.28855e-157
Bhlhe40	1.82575e-161	-0.2136	0.065	0.644	2.92594e-157
Atxn7l3b	2.20107e-161	-0.324698	0.176	0.921	3.52743e-157
Dpp9	2.5043e-161	-0.313689	0.023	0.515	4.01339e-157
Wbp2	2.64772e-161	-0.186918	0.12	0.795	4.24324e-157
Uri1	2.99827e-161	-0.243647	0.051	0.598	4.80503e-157
Foxp1	3.03658e-161	-0.329568	0.018	0.498	4.86642e-157
Wdr45b	3.09497e-161	-0.235944	0.059	0.622	4.96001e-157
Atp5j2	3.55598e-161	1.93351	0.869	0.975	5.69881e-157
Narf	3.57448e-161	-0.329241	0.013	0.482	5.72846e-157
Aco2	3.6619e-161	-0.314049	0.174	0.924	5.86857e-157
Ahsg	4.04684e-161	-1.01697	0.744	1	6.48547e-157
Tedc2	4.67965e-161	-0.198954	0.064	0.643	7.4996e-157
Nsd3	5.80765e-161	-0.283177	0.049	0.596	9.30733e-157
Tapt1	5.8361e-161	-0.331413	0.018	0.497	9.35293e-157
Sox5	7.1955e-161	-0.387576	0.008	0.463	1.15315e-156
Ctnnd1	7.55232e-161	-0.164587	0.078	0.677	1.21033e-156
Hopx	1.19585e-160	-0.250825	0.146	0.851	1.91647e-156
Pdzk1	1.55221e-160	-0.219772	0.07	0.651	2.48757e-156
Ssrp1	1.7204e-160	-0.240509	0.044	0.58	2.75711e-156
Spint2	2.05707e-160	-0.314527	0.159	0.885	3.29667e-156
Raf1	2.49434e-160	-0.191906	0.09	0.705	3.99743e-156
Yipf3	3.77756e-160	-0.220817	0.086	0.697	6.05392e-156
Atxn1	4.33323e-160	-0.346647	0.021	0.505	6.94444e-156
H2-Q10	4.87532e-160	-1.14844	0.54	1	7.81318e-156
Luc7l2	5.19525e-160	-0.279162	0.057	0.613	8.3259e-156
Ilrun	6.22296e-160	-0.426075	0.193	0.934	9.97291e-156
Sos1	7.52662e-160	-0.236718	0.04	0.562	1.20622e-155
Agmo	7.53495e-160	-0.339867	0.021	0.506	1.20755e-155
Fitm1	8.77974e-160	-0.667879	0.022	0.509	1.40704e-155
Trip4	9.67376e-160	-0.294971	0.055	0.609	1.55032e-155
Etfbkmt	1.35073e-159	-0.233387	0.089	0.703	2.16468e-155
Pemt	3.79176e-159	-0.722127	0.219	0.973	6.07667e-155
Rnf114	4.21272e-159	-0.226344	0.058	0.616	6.75131e-155
Lnpep	6.1285e-159	-0.354346	0.008	0.458	9.82153e-155
Smoc1	6.55487e-159	-0.2983	0.018	0.494	1.05048e-154
Rab5c	8.05492e-159	-0.15376	0.121	0.79	1.29088e-154
Prkacb	8.81195e-159	-0.221344	0.048	0.582	1.4122e-154
Sh3pxd2a	9.24601e-159	-0.361324	0.012	0.473	1.48176e-154
Mmp19	9.62492e-159	-0.245237	0.042	0.569	1.54249e-154
AW112010	1.0571e-158	-0.506057	0.194	0.952	1.6941e-154
Cyp2b10	1.66743e-158	-0.457431	0.011	0.47	2.67222e-154
Lpin1	1.89066e-158	-0.220648	0.06	0.622	3.02997e-154
Oga	2.667e-158	-0.338567	0.014	0.478	4.27413e-154
Stag2	2.81453e-158	-0.290936	0.046	0.58	4.51056e-154
Ppp1cb	2.91329e-158	-0.270617	0.144	0.841	4.66884e-154
Ap2b1	3.27465e-158	-0.319877	0.051	0.589	5.24795e-154
Sucnr1	3.93481e-158	-0.427144	0.007	0.452	6.30593e-154
Mgrn1	4.26036e-158	-0.273775	0.034	0.541	6.82765e-154
Myh9	6.03883e-158	-0.185918	0.065	0.635	9.67783e-154
Lrp6	7.34341e-158	-0.287758	0.033	0.538	1.17686e-153
Snap47	7.8205e-158	-0.200059	0.109	0.755	1.25331e-153
Rmdn2	8.56815e-158	-0.315881	0.053	0.596	1.37313e-153
Gak	1.01876e-157	-0.274848	0.046	0.576	1.63267e-153
Hspa13	1.03395e-157	-0.339357	0.009	0.461	1.65701e-153
Osbp	1.05741e-157	-0.303861	0.035	0.546	1.69461e-153
Twf1	1.11448e-157	-0.263319	0.071	0.651	1.78606e-153
Fbxo8	1.26522e-157	-0.159241	0.07	0.652	2.02764e-153
Nox4	1.46009e-157	-0.400592	0.003	0.438	2.33994e-153
Ikbkb	1.52231e-157	-0.213843	0.062	0.627	2.43965e-153
Sec24c	2.26351e-157	-0.244458	0.065	0.632	3.62751e-153
Wapl	2.72059e-157	-0.191876	0.105	0.742	4.36002e-153
Agxt2	2.75813e-157	-0.230058	0.134	0.819	4.42018e-153
Ttc39b	2.81265e-157	-0.355815	0.016	0.482	4.50756e-153
Mbnl2	2.94825e-157	-0.124709	0.085	0.691	4.72487e-153
Ppp4r3a	3.19329e-157	-0.299711	0.042	0.562	5.11756e-153
Emc7	3.39021e-157	-0.171875	0.115	0.768	5.43315e-153
Clcn3	3.82211e-157	-0.34556	0.019	0.495	6.12532e-153
Tnks2	5.49788e-157	-0.322324	0.021	0.499	8.8109e-153
Mlf2	5.52466e-157	-0.36471	0.183	0.922	8.85382e-153
Haao	6.5513e-157	-0.703398	0.221	0.983	1.04991e-152
Tufm	7.12939e-157	-0.216937	0.138	0.822	1.14256e-152
Afg3l1	7.72354e-157	-0.280408	0.055	0.601	1.23777e-152
Usf2	7.74393e-157	-0.223126	0.1	0.731	1.24104e-152
Gsto1	9.17536e-157	-0.228057	0.148	0.854	1.47044e-152
Avpr1a	9.18772e-157	-0.370535	0.01	0.462	1.47242e-152
Plaa	9.30796e-157	-0.173378	0.056	0.608	1.49169e-152
Tpcn1	9.93621e-157	-0.355215	0.007	0.448	1.59238e-152
Klc4	1.07164e-156	-0.296488	0.037	0.546	1.7174e-152
Grsf1	1.09085e-156	-0.149087	0.078	0.668	1.74819e-152
Ogfrl1	1.2818e-156	-0.341738	0.01	0.461	2.05422e-152
Smim7	1.32631e-156	-0.200797	0.076	0.66	2.12554e-152
Tmem123	1.69022e-156	-0.358645	0.007	0.448	2.70875e-152
Tmem234	1.72112e-156	-0.212053	0.115	0.764	2.75826e-152
Ncstn	1.94691e-156	-0.365944	0.01	0.461	3.12011e-152
Bcl9l	2.25734e-156	-0.345792	0.014	0.473	3.61761e-152
Ash1l	2.31729e-156	-0.244082	0.038	0.554	3.71369e-152
Junb	2.53738e-156	-0.279722	0.089	0.699	4.0664e-152
Odc1	2.73829e-156	-0.207949	0.117	0.771	4.38839e-152
Cxxc5	2.75436e-156	-0.23876	0.064	0.622	4.41413e-152
Peli1	3.1045e-156	-0.34218	0.022	0.499	4.97528e-152
Prkaca	3.98168e-156	-0.209064	0.078	0.664	6.38105e-152
Ppm1a	4.38583e-156	-0.187675	0.145	0.841	7.02873e-152
Zfp91	4.78669e-156	-0.136092	0.141	0.834	7.67116e-152
Tmem183a	5.79181e-156	-0.215649	0.154	0.862	9.28196e-152
Zfr	5.86459e-156	-0.208358	0.05	0.585	9.3986e-152
Dync1i2	6.14581e-156	-0.132586	0.137	0.823	9.84927e-152
Sec23a	7.16492e-156	-0.203977	0.08	0.672	1.14825e-151
Glul	7.29746e-156	-1.36911	0.082	0.665	1.16949e-151
Nono	7.51186e-156	-0.195392	0.112	0.752	1.20385e-151
Rnf167	8.08739e-156	-0.300535	0.03	0.521	1.29609e-151
Ncaph2	1.12953e-155	-0.25279	0.037	0.546	1.81018e-151
Aqp8	1.44544e-155	-0.32054	0.071	0.645	2.31647e-151
Ctdnep1	1.59022e-155	-0.27094	0.04	0.554	2.54848e-151
Rfk	1.85359e-155	-0.175696	0.078	0.665	2.97057e-151
Dpagt1	2.06765e-155	-0.386268	0.01	0.455	3.31361e-151
Slc25a17	2.11158e-155	-0.179906	0.094	0.71	3.38402e-151
Gapvd1	2.5284e-155	-0.230538	0.033	0.533	4.05201e-151
Atp8b1	2.83703e-155	-0.30003	0.021	0.494	4.54662e-151
Xpo7	3.09537e-155	-0.293488	0.03	0.526	4.96064e-151
Slc9a3r1	3.3178e-155	-0.57154	0.213	0.967	5.3171e-151
Bag4	3.78722e-155	-0.348942	0.022	0.497	6.06939e-151
Api5	4.00895e-155	-0.171088	0.06	0.612	6.42474e-151
Scnn1a	5.55781e-155	-0.377897	0.001	0.426	8.90694e-151
Fgl1	6.57544e-155	-0.255268	0.146	0.838	1.05378e-150
Gcn1	7.26747e-155	-0.349551	0.012	0.463	1.16469e-150
Prrc2b	8.14632e-155	-0.231969	0.042	0.56	1.30553e-150
1110004F10Rik	8.27176e-155	-0.247759	0.119	0.767	1.32563e-150
Clcc1	9.66345e-155	-0.324202	0.008	0.451	1.54867e-150
Rnf5	1.01077e-154	-0.232965	0.139	0.819	1.61986e-150
Usp24	1.07307e-154	-0.164559	0.064	0.62	1.7197e-150
Atp1b1	1.53861e-154	-0.294688	0.013	0.467	2.46578e-150
Ak3	1.87194e-154	-0.725065	0.243	0.983	2.99997e-150
Man2b1	1.95808e-154	-0.32947	0.007	0.446	3.13802e-150
Ncor1	2.96848e-154	-0.126166	0.126	0.791	4.75728e-150
Psmd3	3.05011e-154	-0.194369	0.085	0.679	4.88811e-150
Mcfd2	3.14311e-154	-0.371009	0.186	0.928	5.03714e-150
Fnip1	3.36257e-154	-0.288754	0.028	0.514	5.38886e-150
Hint1	3.42338e-154	1.66386	0.869	0.993	5.48631e-150
Sod1	3.7697e-154	-1.14563	0.48	1	6.04132e-150
Rnf4	3.9108e-154	-0.217747	0.081	0.668	6.26745e-150
Npc2	3.91334e-154	-0.210926	0.099	0.716	6.27153e-150
mt-Atp6	5.85045e-154	-2.327	0.469	0.961	9.37592e-150
Kynu	6.48002e-154	-0.217117	0.14	0.827	1.03849e-149
Hjurp	6.79241e-154	-0.230983	0.046	0.572	1.08855e-149
Atp13a1	6.81109e-154	-0.333082	0.007	0.444	1.09155e-149
Slc46a1	8.60814e-154	-0.335177	0.014	0.465	1.37954e-149
Acad8	1.2482e-153	-0.243651	0.058	0.602	2.00036e-149
Nmt1	1.60884e-153	-0.211376	0.17	0.894	2.57833e-149
Car8	1.65422e-153	-0.204516	0.116	0.758	2.65105e-149
Rdh11	2.12972e-153	-0.346375	0.013	0.462	3.41308e-149
Ap2a2	3.45108e-153	-0.201533	0.164	0.871	5.5307e-149
Wac	3.95046e-153	-0.142411	0.061	0.613	6.331e-149
Tmem64	4.24302e-153	-0.253474	0.021	0.489	6.79986e-149
Myo6	5.69562e-153	-0.254575	0.023	0.495	9.1278e-149
Cyp1a2	7.80117e-153	-1.22621	0.292	0.976	1.25021e-148
Ppp1r37	8.19212e-153	-0.233321	0.055	0.594	1.31287e-148
Arhgap35	1.23485e-152	-0.263481	0.05	0.572	1.97896e-148
N4bp2	1.62529e-152	-0.341284	0.007	0.44	2.60469e-148
Tra2b	2.197e-152	-0.189341	0.058	0.597	3.52092e-148
Lsr	3.26462e-152	-0.126426	0.107	0.734	5.23188e-148
Afg3l2	4.93387e-152	-0.309935	0.027	0.505	7.90702e-148
Cdk5rap3	5.06515e-152	-0.186206	0.114	0.752	8.11742e-148
Osbpl8	5.24885e-152	-0.297375	0.025	0.499	8.4118e-148
Acbd5	6.00651e-152	-0.541657	0.222	0.971	9.62603e-148
Rps19	6.36268e-152	1.65863	0.879	0.985	1.01968e-147
Entr1	6.45002e-152	-0.166472	0.062	0.609	1.03368e-147
Tial1	9.60261e-152	-0.198851	0.053	0.582	1.53891e-147
Edem2	1.22009e-151	-0.260167	0.041	0.546	1.95531e-147
Rap2a	1.22724e-151	-0.310129	0.03	0.511	1.96677e-147
Atf6	1.28268e-151	-0.25151	0.03	0.514	2.05562e-147
Ptbp1	1.31555e-151	-0.128764	0.089	0.684	2.1083e-147
Bach1	1.44611e-151	-0.250004	0.035	0.527	2.31754e-147
Ldah	1.45006e-151	-0.225408	0.067	0.62	2.32387e-147
Epb41	1.46977e-151	-0.202727	0.079	0.659	2.35546e-147
2810459M11Rik	1.86553e-151	-0.206245	0.069	0.628	2.9897e-147
Coasy	1.98255e-151	-0.219691	0.146	0.827	3.17723e-147
Hdac11	2.06956e-151	-0.234593	0.044	0.556	3.31667e-147
Sh3d19	2.48194e-151	-0.219447	0.08	0.653	3.97756e-147
Arhgap5	2.74652e-151	-0.168427	0.093	0.695	4.40158e-147
Hnrnpa3	2.79289e-151	-0.26266	0.182	0.914	4.47589e-147
H1f0	3.04543e-151	-0.181827	0.123	0.771	4.88061e-147
Pex14	4.19933e-151	-0.235296	0.063	0.606	6.72985e-147
Gorasp2	4.96382e-151	-0.178957	0.11	0.739	7.95503e-147
Zmynd11	9.226e-151	-0.237237	0.048	0.566	1.47856e-146
Notum	1.04413e-150	-0.336473	0.008	0.438	1.67333e-146
Acsl4	1.26673e-150	-0.220446	0.154	0.846	2.03007e-146
Manf	1.40587e-150	-0.512177	0.227	0.985	2.25304e-146
St5	1.56287e-150	-0.246816	0.035	0.525	2.50466e-146
Sun2	1.67356e-150	-0.335272	0.007	0.436	2.68205e-146
Kpna1	1.85308e-150	-0.13788	0.072	0.632	2.96975e-146
Usp4	2.04307e-150	-0.151271	0.078	0.652	3.27423e-146
Coa5	2.11203e-150	-0.166751	0.114	0.747	3.38474e-146
Amacr	2.17752e-150	-0.429456	0.195	0.925	3.4897e-146
Alg10b	2.24633e-150	-0.353427	0.013	0.455	3.59996e-146
Elovl6	2.45587e-150	-0.227381	0.047	0.562	3.93578e-146
Pi4k2a	2.54257e-150	-0.179908	0.081	0.661	4.07473e-146
Ormdl1	2.72014e-150	-0.370756	0.024	0.491	4.35929e-146
Usp25	2.97118e-150	-0.292989	0.028	0.505	4.76161e-146
Cmtm4	2.99283e-150	-0.196816	0.031	0.514	4.79631e-146
Nomo1	3.28826e-150	-0.241269	0.03	0.515	5.26976e-146
Repin1	3.90341e-150	-0.312202	0.021	0.482	6.25561e-146
Gstm7	5.91819e-150	-0.17601	0.119	0.759	9.48449e-146
Nbeal1	6.12644e-150	-0.263213	0.042	0.549	9.81824e-146
Nadk	6.30549e-150	-0.503608	0.213	0.956	1.01052e-145
Cop1	8.3755e-150	-0.248215	0.046	0.561	1.34226e-145
Pcnx3	9.92572e-150	-0.376898	0.004	0.423	1.5907e-145
Pqlc1	1.08751e-149	-0.184932	0.141	0.815	1.74284e-145
Arpc5	1.37494e-149	-0.187985	0.136	0.802	2.20348e-145
Nfatc3	1.38408e-149	-0.281827	0.028	0.503	2.21812e-145
Mtpn	1.45007e-149	-0.160152	0.168	0.88	2.32388e-145
Tollip	1.48591e-149	-0.295407	0.031	0.511	2.38132e-145
Mob1a	1.59959e-149	-0.322375	0.022	0.486	2.56351e-145
Wdr82	1.61527e-149	-0.290627	0.023	0.486	2.58863e-145
Naa15	2.69142e-149	-0.148858	0.069	0.624	4.31326e-145
Usp7	3.81076e-149	-0.244971	0.044	0.55	6.10712e-145
Rab1a	3.93634e-149	-0.199493	0.189	0.926	6.30837e-145
Vps13d	4.18977e-149	-0.313117	0.02	0.475	6.71453e-145
Fam114a2	5.11046e-149	-0.273797	0.046	0.553	8.19003e-145
mt-Co2	6.13434e-149	-2.12629	0.462	0.948	9.8309e-145
Nedd4	9.8589e-149	-0.171816	0.158	0.855	1.57999e-144
Ubr5	1.11919e-148	-0.266495	0.038	0.531	1.79362e-144
Clock	1.21981e-148	-0.267925	0.042	0.544	1.95487e-144
Preb	1.38241e-148	-0.17342	0.096	0.696	2.21545e-144
Pla2g6	1.92449e-148	-0.214529	0.03	0.506	3.08419e-144
Zfp652	2.06609e-148	-0.229101	0.041	0.539	3.31111e-144
Pik3c2a	2.76845e-148	-0.307301	0.026	0.491	4.43672e-144
Mon2	2.77227e-148	-0.274102	0.028	0.501	4.44285e-144
Crebl2	3.00439e-148	-0.259497	0.04	0.534	4.81484e-144
Ppp4c	3.15867e-148	-0.17978	0.091	0.681	5.06208e-144
Nags	3.4444e-148	-0.135469	0.107	0.726	5.51999e-144
Ppp1r10	3.7549e-148	-0.24258	0.04	0.533	6.0176e-144
Phactr4	3.92073e-148	-0.316281	0.029	0.502	6.28337e-144
Fam160b1	5.03688e-148	-0.248041	0.031	0.509	8.07211e-144
Asb13	5.22081e-148	-0.285036	0.048	0.558	8.36687e-144
Itgav	5.55078e-148	-0.285419	0.007	0.43	8.89568e-144
Ctsz	6.99285e-148	-0.292419	0.18	0.908	1.12067e-143
Dynlt3	7.96475e-148	-0.181026	0.111	0.738	1.27643e-143
Aox3	1.05511e-147	-0.58167	0.239	0.979	1.69092e-143
Gapdh	1.10202e-147	1.69792	0.86	0.993	1.7661e-143
Slc39a7	1.10282e-147	-0.220018	0.05	0.564	1.76738e-143
Slain2	1.30446e-147	-0.218821	0.042	0.535	2.09053e-143
Foxo1	1.42724e-147	-0.288234	0.027	0.494	2.28729e-143
Kank1	2.40071e-147	-0.300873	0.026	0.489	3.84738e-143
Echdc1	2.40686e-147	-0.181526	0.077	0.641	3.85724e-143
Nipbl	2.56694e-147	-0.221658	0.033	0.513	4.11378e-143
Akap13	2.677e-147	-0.191986	0.049	0.558	4.29016e-143
Rnf14	4.2072e-147	-0.258934	0.055	0.577	6.74246e-143
Srr	4.56979e-147	-0.11973	0.138	0.807	7.32355e-143
Kng1	4.86522e-147	-1.03493	0.304	0.997	7.79701e-143
Cox6b1	5.49816e-147	1.87064	0.854	0.981	8.81136e-143
Slc3a2	6.93352e-147	-0.34664	0.012	0.444	1.11117e-142
Atxn2	8.28789e-147	-0.202748	0.053	0.574	1.32822e-142
Gck	8.63759e-147	-0.102921	0.096	0.696	1.38426e-142
Sft2d2	8.72417e-147	-0.240722	0.028	0.498	1.39814e-142
Srsf1	1.03844e-146	-0.154362	0.064	0.602	1.66421e-142
Myc	1.04123e-146	-0.314002	0.037	0.525	1.66868e-142
Pnkd	1.23313e-146	-0.317139	0.188	0.908	1.97621e-142
Fbxo22	1.2778e-146	-0.173297	0.119	0.748	2.0478e-142
Pdxdc1	1.34358e-146	-0.185491	0.065	0.605	2.15323e-142
Twsg1	1.34986e-146	-0.285867	0.015	0.455	2.16328e-142
Smim26	1.41993e-146	-0.262101	0.067	0.612	2.27557e-142
Tgm2	1.67035e-146	-0.112865	0.082	0.656	2.67691e-142
Pex11a	1.87641e-146	-0.285144	0.074	0.631	3.00714e-142
Snx27	2.04527e-146	-0.308415	0.017	0.462	3.27775e-142
Slc25a15	2.71445e-146	-0.667534	0.246	0.973	4.35018e-142
Pigk	2.7455e-146	-0.291744	0.015	0.454	4.39994e-142
Rangap1	2.76773e-146	-0.144311	0.076	0.636	4.43557e-142
Tat	3.38619e-146	-1.0026	0.492	1	5.42671e-142
Crebrf	3.56696e-146	-0.236325	0.033	0.511	5.71641e-142
Ist1	3.73664e-146	-0.285891	0.025	0.483	5.98833e-142
Faf2	3.99089e-146	-0.296425	0.02	0.469	6.39581e-142
Apof	4.1171e-146	-0.834749	0.279	0.993	6.59807e-142
Szrd1	5.02138e-146	-0.129623	0.101	0.703	8.04727e-142
Qdpr	6.47857e-146	-0.939591	0.291	0.996	1.03826e-141
Tm2d2	8.27259e-146	-0.2042	0.051	0.561	1.32577e-141
Kdm2a	1.34519e-145	-0.15963	0.053	0.573	2.1558e-141
Usf3	1.42947e-145	-0.255532	0.03	0.498	2.29088e-141
Vcp	1.75858e-145	-0.623172	0.236	0.977	2.8183e-141
Immt	1.94087e-145	-0.108254	0.121	0.759	3.11044e-141
Sp1	2.00512e-145	-0.30003	0.022	0.474	3.21341e-141
Vps41	2.14449e-145	-0.244139	0.049	0.556	3.43676e-141
Anapc5	2.2572e-145	-0.211732	0.065	0.602	3.61739e-141
Nfs1	2.78246e-145	-0.12115	0.111	0.728	4.45917e-141
Tmem30b	3.12854e-145	-0.317981	0.015	0.448	5.01381e-141
Ranbp9	3.31135e-145	-0.225238	0.041	0.533	5.30676e-141
Cmas	3.4426e-145	-0.115719	0.082	0.652	5.51712e-141
Rnf139	4.41987e-145	-0.318109	0.009	0.428	7.08328e-141
Nr2f6	4.52991e-145	-0.231673	0.179	0.889	7.25963e-141
Itgb5	5.45691e-145	-0.259204	0.028	0.493	8.74525e-141
Ddc	5.77156e-145	-0.159112	0.155	0.837	9.2495e-141
Abcf1	8.32817e-145	-0.0587342	0.126	0.763	1.33467e-140
Tnpo1	8.43002e-145	-0.184049	0.055	0.572	1.35099e-140
Vps54	9.12698e-145	-0.296175	0.024	0.475	1.46269e-140
Top2b	9.31155e-145	-0.216962	0.042	0.533	1.49227e-140
Elk4	9.65023e-145	-0.241858	0.03	0.499	1.54655e-140
Rad23b	9.79015e-145	-0.321088	0.207	0.946	1.56897e-140
Adgra3	1.07095e-144	-0.32183	0.01	0.434	1.7163e-140
Brd4	1.11588e-144	-0.214864	0.054	0.568	1.78831e-140
Daam1	1.12693e-144	-0.227781	0.045	0.542	1.80601e-140
Actr2	1.27724e-144	-0.0725593	0.132	0.782	2.0469e-140
Ywhag	1.78387e-144	-0.15245	0.141	0.803	2.85882e-140
Rps10	1.9978e-144	1.72229	0.856	0.98	3.20167e-140
Atg7	2.03675e-144	-0.238409	0.049	0.553	3.2641e-140
Hspb8	2.039e-144	-0.174759	0.166	0.862	3.2677e-140
Mmadhc	3.16304e-144	-0.074649	0.126	0.76	5.06909e-140
Npr2	3.52549e-144	-0.409195	0.002	0.403	5.64995e-140
Bbox1	4.85581e-144	-0.242643	0.153	0.831	7.78193e-140
Sco2	5.15352e-144	-0.146719	0.105	0.704	8.25903e-140
Maz	8.20389e-144	-0.113493	0.076	0.627	1.31476e-139
Dnajc1	8.70688e-144	-0.264481	0.027	0.487	1.39536e-139
Hmg20b	1.24826e-143	-0.304915	0.024	0.475	2.00046e-139
Nat8	3.23723e-143	-0.344472	0.012	0.434	5.18799e-139
S100a10	3.43196e-143	2.96521	0.823	0.898	5.50006e-139
Hbs1l	3.88632e-143	-0.11743	0.079	0.637	6.22822e-139
Vps37a	3.93713e-143	-0.271173	0.06	0.578	6.30965e-139
Fbxw5	4.30145e-143	-0.244065	0.04	0.522	6.89351e-139
Cst3	6.14844e-143	-0.310609	0.211	0.957	9.8535e-139
Rdx	7.25449e-143	-0.597644	0.239	0.963	1.1626e-138
Ttc13	7.60762e-143	-0.305352	0.01	0.427	1.2192e-138
Atox1	7.71911e-143	1.50702	0.879	0.999	1.23706e-138
Tfpi2	8.21308e-143	-0.142926	0.132	0.778	1.31623e-138
Car14	9.05368e-143	-0.344459	0.012	0.435	1.45094e-138
Acat2	9.83109e-143	-0.112811	0.098	0.687	1.57553e-138
Chtop	1.06142e-142	-0.128234	0.079	0.635	1.70103e-138
R3hdm2	1.37779e-142	-0.119829	0.096	0.684	2.20804e-138
Acox2	1.81755e-142	-0.427132	0.205	0.918	2.91281e-138
Gm17634	2.71982e-142	-0.333673	0.044	0.53	4.35879e-138
Ppp6r3	3.04973e-142	-0.184343	0.044	0.535	4.8875e-138
Hjv	4.91505e-142	-0.194301	0.051	0.553	7.87686e-138
Sesn3	5.64763e-142	-0.32461	0.017	0.447	9.05089e-138
Ormdl2	5.89525e-142	-0.066989	0.105	0.708	9.44773e-138
Aspg	6.10156e-142	-0.428438	0.03	0.49	9.77837e-138
Chd4	6.39419e-142	-0.0775923	0.067	0.6	1.02473e-137
Hdac5	8.96894e-142	-0.281647	0.025	0.473	1.43736e-137
Usp14	9.64228e-142	-0.205029	0.062	0.584	1.54527e-137
Zwint	1.0254e-141	-0.225837	0.048	0.542	1.64331e-137
Msantd4	1.07545e-141	-0.326831	0.019	0.455	1.72351e-137
Ppt2	1.20258e-141	-0.298258	0.02	0.458	1.92725e-137
Clk1	1.68384e-141	-0.195943	0.051	0.554	2.69853e-137
Myo18a	2.06079e-141	-0.195821	0.046	0.538	3.30262e-137
Ahctf1	2.39248e-141	-0.261525	0.033	0.497	3.83419e-137
Cyp2c67	2.64517e-141	-0.398523	0.189	0.888	4.23915e-137
Def8	3.06738e-141	-0.279107	0.022	0.465	4.91578e-137
Rnf123	3.55973e-141	-0.288208	0.021	0.458	5.70482e-137
Abcb7	3.60886e-141	-0.231665	0.033	0.497	5.78356e-137
Enho	3.97832e-141	-0.276495	0.074	0.616	6.37566e-137
Ube3c	4.97581e-141	-0.191069	0.033	0.497	7.97423e-137
Nr1h4	5.04546e-141	-0.0828763	0.096	0.683	8.08585e-137
Siae	5.59874e-141	-0.299636	0.005	0.406	8.97254e-137
Slc40a1	6.52952e-141	-0.24133	0.056	0.565	1.04642e-136
Stim1	6.7775e-141	-0.305328	0.006	0.41	1.08616e-136
Cmtm8	7.64689e-141	-0.159655	0.179	0.884	1.22549e-136
Oxa1l	9.90731e-141	-0.28648	0.028	0.479	1.58775e-136
Gtf3c2	1.44475e-140	-0.326742	0.017	0.446	2.31536e-136
Phldb2	1.62839e-140	-0.195967	0.067	0.594	2.60966e-136
Agtr1a	1.64657e-140	-0.313859	0.014	0.432	2.6388e-136
Macf1	1.7732e-140	-0.264807	0.017	0.446	2.84173e-136
Ubp1	1.89264e-140	-0.189479	0.058	0.572	3.03315e-136
Ddx54	2.27323e-140	-0.22292	0.036	0.505	3.64308e-136
Nrbp1	2.41994e-140	-0.139931	0.053	0.56	3.87819e-136
Irf2	2.99439e-140	-0.115343	0.081	0.633	4.79881e-136
Slc35e1	3.86191e-140	-0.317134	0.014	0.432	6.1891e-136
Gk	3.94329e-140	-0.0467452	0.157	0.838	6.31951e-136
Nsd1	6.89601e-140	-0.25645	0.045	0.527	1.10515e-135
Rab8a	7.39518e-140	-0.181001	0.082	0.635	1.18515e-135
Tnfaip8l1	8.86073e-140	-0.269376	0.036	0.499	1.42002e-135
Minpp1	9.835e-140	-0.268471	0.028	0.479	1.57616e-135
Dlst	1.0423e-139	-0.124389	0.159	0.838	1.67038e-135
Hnrnpa0	1.04722e-139	-0.184158	0.087	0.645	1.67827e-135
Eif4ebp3	1.09507e-139	-0.140762	0.141	0.79	1.75495e-135
Tob2	1.16307e-139	-0.262117	0.019	0.452	1.86394e-135
Sar1b	1.18069e-139	-0.53265	0.243	0.972	1.89218e-135
Cgrrf1	1.18533e-139	-0.188376	0.035	0.499	1.89962e-135
Gsta1	1.19217e-139	4.33045	0.603	0.046	1.91058e-135
Cutal	1.27856e-139	-0.225217	0.036	0.502	2.04903e-135
Keap1	1.53051e-139	-0.177499	0.057	0.565	2.4528e-135
Pitpnc1	1.63245e-139	-0.250177	0.024	0.463	2.61617e-135
Nop53	1.74201e-139	-0.107327	0.076	0.62	2.79175e-135
Tmem109	1.77456e-139	-0.312016	0.012	0.427	2.84391e-135
Rpl28	1.79171e-139	1.38136	0.886	0.992	2.87139e-135
Aff4	1.8453e-139	-0.128942	0.08	0.632	2.95727e-135
Aspscr1	1.9769e-139	-0.21053	0.098	0.673	3.16818e-135
Atp2c1	3.11127e-139	-0.232716	0.019	0.448	4.98612e-135
Blmh	3.8346e-139	-0.13684	0.057	0.565	6.14534e-135
Akr1c19	4.24964e-139	-0.100152	0.12	0.746	6.81047e-135
Uap1	4.74701e-139	-0.171711	0.063	0.58	7.60757e-135
Prpf19	5.52743e-139	-0.0734664	0.105	0.699	8.85827e-135
Lrp5	5.78001e-139	-0.313618	0.01	0.419	9.26305e-135
Fermt2	5.96187e-139	-0.0822803	0.153	0.826	9.55449e-135
Acot1	7.37687e-139	-0.242678	0.027	0.475	1.18222e-134
Ipo8	7.38578e-139	-0.196071	0.035	0.498	1.18365e-134
Hao1	8.70964e-139	-0.774348	0.274	0.996	1.39581e-134
Casd1	9.22423e-139	-0.328365	0.01	0.418	1.47828e-134
Gcdh	9.47916e-139	-0.762666	0.274	0.995	1.51913e-134
Apeh	9.674e-139	-0.210581	0.033	0.495	1.55035e-134
Rps13	9.69218e-139	1.66431	0.846	0.977	1.55327e-134
Erp29	9.76715e-139	-0.0792122	0.114	0.722	1.56528e-134
Tnfrsf1a	1.21632e-138	-0.147707	0.06	0.572	1.94927e-134
Klhdc10	1.64007e-138	-0.179396	0.048	0.537	2.62838e-134
Lmo4	1.64209e-138	-0.191792	0.037	0.505	2.63161e-134
Zzef1	1.70779e-138	-0.254456	0.008	0.412	2.7369e-134
Timmdc1	1.77279e-138	-0.262597	0.026	0.469	2.84107e-134
Rassf3	1.93783e-138	-0.0981492	0.099	0.683	3.10557e-134
Nfil3	2.05961e-138	-0.194216	0.052	0.549	3.30074e-134
Idi1	2.07831e-138	-0.409146	0.219	0.961	3.3307e-134
Aftph	2.62463e-138	-0.160243	0.044	0.529	4.20623e-134
Psme4	3.33174e-138	-0.129202	0.129	0.756	5.33945e-134
Spin1	4.11009e-138	-0.123055	0.097	0.675	6.58684e-134
Pja2	4.25476e-138	-0.206962	0.046	0.53	6.81868e-134
B2m	4.35655e-138	-0.950291	0.636	1	6.98181e-134
Snrnp70	5.31361e-138	-0.227704	0.058	0.562	8.51559e-134
Prr13	5.91902e-138	-0.0955052	0.118	0.727	9.48582e-134
Copb2	6.22848e-138	0.00054196	0.127	0.754	9.98177e-134
Eif3a	8.89171e-138	-0.012534	0.179	0.885	1.42499e-133
Slc6a9	9.05861e-138	-0.286226	0.006	0.4	1.45173e-133
Usp47	9.91849e-138	-0.148415	0.071	0.597	1.58954e-133
Rnf6	1.01079e-137	-0.213537	0.043	0.519	1.6199e-133
Pik3ca	1.03265e-137	-0.185327	0.035	0.497	1.65492e-133
Pcyt2	1.13441e-137	-0.614086	0.258	0.977	1.81801e-133
Cnpy3	1.14008e-137	-0.308071	0.013	0.426	1.82709e-133
Kpnb1	1.25619e-137	-0.16477	0.086	0.639	2.01316e-133
Rad21	1.31303e-137	-0.136597	0.048	0.534	2.10427e-133
Phyhd1	1.35446e-137	-0.123288	0.097	0.668	2.17066e-133
Slc25a1	1.42424e-137	-0.60753	0.244	0.98	2.28248e-133
Ap1b1	1.5386e-137	-0.151603	0.046	0.529	2.46577e-133
Stau1	1.5863e-137	-0.162748	0.068	0.593	2.5422e-133
Arl5b	1.65554e-137	-0.268321	0.018	0.442	2.65317e-133
Banf1	1.82427e-137	-0.0884528	0.121	0.732	2.92357e-133
Vrk3	2.43513e-137	-0.24761	0.026	0.465	3.90254e-133
Mob1b	2.56392e-137	-0.156348	0.077	0.61	4.10894e-133
Gstm3	3.03288e-137	4.14394	0.745	0.424	4.8605e-133
Pter	3.63793e-137	-0.0946971	0.115	0.715	5.83015e-133
Rdh10	4.02405e-137	-0.215236	0.021	0.452	6.44895e-133
Acly	4.24523e-137	-0.255669	0.183	0.881	6.80341e-133
Tcf25	4.73363e-137	-0.105182	0.157	0.821	7.58611e-133
Ywhab	6.12916e-137	-0.216989	0.199	0.917	9.8226e-133
Ivns1abp	6.22395e-137	-0.141112	0.094	0.663	9.97451e-133
4930402H24Rik	6.26905e-137	-0.218374	0.041	0.511	1.00468e-132
Whamm	7.55245e-137	-0.263015	0.036	0.494	1.21036e-132
Gm49431	8.0409e-137	-0.326656	0.014	0.426	1.28864e-132
Igf2r	8.19678e-137	-0.265285	0.017	0.436	1.31362e-132
Gid4	9.294e-137	-0.185906	0.044	0.519	1.48946e-132
Mob3b	1.0428e-136	-0.223218	0.033	0.487	1.67119e-132
Cpped1	1.15774e-136	-0.216314	0.071	0.592	1.85539e-132
Slc35f5	1.18474e-136	-0.227217	0.029	0.477	1.89866e-132
Fam168a	1.3799e-136	-0.279574	0.017	0.435	2.21143e-132
Ulk1	1.56331e-136	-0.260343	0.02	0.443	2.50536e-132
Scpep1	1.64463e-136	-0.30791	0.009	0.407	2.63568e-132
Itpr1	1.96054e-136	-0.298093	0.006	0.396	3.14197e-132
Fuca1	2.02701e-136	-0.157493	0.09	0.647	3.24848e-132
Cox7a2	2.22363e-136	1.28756	0.904	0.996	3.56358e-132
Acsm1	2.27641e-136	-0.427546	0.233	0.968	3.64817e-132
Serpina1a	2.36385e-136	-0.91603	0.777	1	3.7883e-132
Chpt1	2.81637e-136	-0.777859	0.271	0.985	4.51351e-132
Msl3	3.22187e-136	-0.220003	0.046	0.523	5.16337e-132
Sbno1	3.73439e-136	-0.159272	0.064	0.58	5.98473e-132
Alcam	4.02234e-136	-0.104226	0.051	0.544	6.4462e-132
Ube3b	4.65705e-136	-0.195895	0.029	0.475	7.46339e-132
Tef	4.96941e-136	-0.231421	0.025	0.459	7.96398e-132
Psme3	7.43276e-136	-0.0906933	0.079	0.618	1.19117e-131
Plod1	8.14133e-136	-0.243384	0.015	0.43	1.30473e-131
Rpl36al	8.25327e-136	1.42748	0.87	0.988	1.32267e-131
Cand1	8.40641e-136	-0.232501	0.043	0.515	1.34721e-131
Ifnar2	8.44176e-136	-0.128412	0.094	0.656	1.35288e-131
Gna11	8.79347e-136	-0.0377246	0.112	0.71	1.40924e-131
Slc23a1	9.01072e-136	-0.303861	0.01	0.41	1.44406e-131
Afdn	9.17732e-136	-0.163711	0.045	0.518	1.47076e-131
Tmem115	1.20149e-135	-0.285765	0.012	0.415	1.92551e-131
Rnf144b	1.22943e-135	-0.27795	0.018	0.436	1.97028e-131
Ibtk	1.30859e-135	-0.0942167	0.071	0.594	2.09715e-131
Hamp	1.36308e-135	2.67696	0.89	0.873	2.18447e-131
Gstt3	1.47764e-135	-0.229514	0.082	0.625	2.36807e-131
Aldh1a1	1.48447e-135	-1.08549	0.572	1	2.37901e-131
Lysmd3	2.04475e-135	-0.224795	0.042	0.511	3.27691e-131
Sec11c	2.15632e-135	-0.191058	0.074	0.602	3.45571e-131
Ik	2.56161e-135	-0.155279	0.072	0.596	4.10524e-131
Tnrc18	2.85024e-135	-0.286447	0.009	0.406	4.56779e-131
Thrap3	2.87615e-135	-0.084215	0.071	0.596	4.60931e-131
Rnpep	3.46576e-135	-0.191656	0.044	0.517	5.55423e-131
Rpl13	3.92956e-135	1.29381	0.892	0.996	6.29751e-131
Vamp7	4.30959e-135	-0.197737	0.059	0.561	6.90655e-131
Mbtps1	4.79731e-135	-0.195594	0.021	0.448	7.68817e-131
Ppp2r5e	4.89946e-135	-0.160103	0.05	0.533	7.85187e-131
Prxl2c	5.03918e-135	-0.0820968	0.121	0.727	8.07578e-131
Crebbp	5.5073e-135	-0.191605	0.031	0.475	8.82599e-131
Slc45a3	5.89962e-135	-0.289595	0.006	0.395	9.45473e-131
Copg1	5.96451e-135	-0.132731	0.076	0.602	9.55872e-131
Dync1h1	6.23243e-135	-0.20382	0.03	0.475	9.98809e-131
Larp1b	6.58172e-135	-0.0422664	0.157	0.817	1.05479e-130
Vkorc1l1	7.53046e-135	-0.197424	0.04	0.503	1.20683e-130
Prrc2a	8.645e-135	-0.203031	0.03	0.471	1.38545e-130
Slc11a2	9.90873e-135	-0.283596	0.005	0.39	1.58797e-130
Cdadc1	1.05015e-134	-0.217402	0.045	0.518	1.68297e-130
Hipk2	1.0746e-134	-0.210887	0.042	0.509	1.72215e-130
Zfp281	1.34017e-134	-0.245103	0.027	0.463	2.14776e-130
Dnajc5	1.34723e-134	-0.130588	0.07	0.589	2.15907e-130
Bmpr2	1.36271e-134	-0.266488	0.01	0.407	2.18389e-130
Tmbim1	1.51062e-134	-0.229163	0.021	0.447	2.42092e-130
Ap1g1	1.52879e-134	-0.099589	0.076	0.605	2.45004e-130
Pex19	1.61585e-134	-0.0943621	0.109	0.695	2.58957e-130
Alg1	1.7059e-134	-0.315317	0.004	0.384	2.73388e-130
Trim28	1.72951e-134	-0.214935	0.041	0.505	2.77171e-130
Prkag2	1.74177e-134	-0.285042	0.014	0.42	2.79137e-130
Cant1	1.87017e-134	-0.274763	0.015	0.422	2.99713e-130
Secisbp2l	1.91504e-134	-0.168343	0.049	0.529	3.06905e-130
Ppp2r1a	2.13202e-134	-0.139875	0.051	0.535	3.41677e-130
Shc1	2.14982e-134	-0.162634	0.047	0.526	3.4453e-130
Tmem131	2.16062e-134	-0.324489	0.003	0.382	3.46261e-130
Gfm2	2.17488e-134	-0.188546	0.034	0.485	3.48547e-130
Bcar3	3.9942e-134	-0.242926	0.037	0.49	6.4011e-130
Setd1b	4.11265e-134	-0.218986	0.021	0.444	6.59093e-130
Ehmt2	4.6004e-134	-0.143037	0.037	0.494	7.37261e-130
Ubxn6	4.92655e-134	-0.129079	0.087	0.631	7.89529e-130
Gnai2	5.35764e-134	-0.0391072	0.12	0.723	8.58615e-130
Fam47e	5.74394e-134	-0.191982	0.059	0.56	9.20523e-130
Med1	6.31486e-134	-0.268512	0.026	0.456	1.01202e-129
Sar1a	7.22465e-134	-0.186849	0.094	0.652	1.15782e-129
Cisd2	7.69857e-134	-0.129495	0.108	0.691	1.23377e-129
Ralbp1	9.43888e-134	-0.155402	0.06	0.56	1.51268e-129
Tbc1d9b	1.01683e-133	-0.240023	0.017	0.428	1.62956e-129
Rnf213	1.08751e-133	-0.30942	0.018	0.432	1.74284e-129
Rmdn3	1.22531e-133	-0.0840046	0.067	0.577	1.96368e-129
Zmiz1	1.31441e-133	-0.241287	0.023	0.448	2.10648e-129
Slc10a2	1.33054e-133	-0.318318	0.01	0.406	2.13233e-129
BC004004	1.39234e-133	-0.108255	0.091	0.641	2.23136e-129
Sptlc1	1.44586e-133	-0.306787	0.01	0.406	2.31714e-129
Sdr9c7	1.95544e-133	-0.236731	0.037	0.495	3.13379e-129
Pcbp2	2.20138e-133	-0.517259	0.254	0.983	3.52794e-129
Stat1	2.2384e-133	-0.269662	0.051	0.529	3.58726e-129
Pipox	2.27742e-133	-0.169088	0.184	0.882	3.64979e-129
Tysnd1	3.15296e-133	-0.15336	0.06	0.56	5.05293e-129
Slc46a3	4.06311e-133	-0.283029	0.011	0.407	6.51153e-129
Aqp11	4.14106e-133	-0.276843	0.037	0.489	6.63646e-129
Slco1a4	4.41098e-133	-0.278682	0.01	0.403	7.06903e-129
Vps4b	5.04855e-133	-0.0627635	0.084	0.622	8.09081e-129
Zfp445	6.4726e-133	-0.18039	0.051	0.53	1.0373e-128
Eif5b	6.74447e-133	0.0161286	0.161	0.831	1.08087e-128
Arhgap29	6.98131e-133	-0.180875	0.051	0.531	1.11882e-128
Rrp1	7.06293e-133	-0.12574	0.066	0.572	1.13191e-128
Usp5	7.74228e-133	-0.104806	0.047	0.519	1.24078e-128
Wsb1	8.29507e-133	-0.286888	0.004	0.383	1.32937e-128
Dnajb2	8.76848e-133	-0.0581596	0.11	0.688	1.40524e-128
Tmem150a	8.97653e-133	-0.172667	0.182	0.867	1.43858e-128
Gas5	9.47641e-133	-0.480123	0.239	0.957	1.51869e-128
Cs	1.03065e-132	-0.0731852	0.129	0.738	1.65172e-128
Supt6	1.16734e-132	-0.196304	0.041	0.501	1.87077e-128
Hnrnpm	1.25305e-132	0.0225375	0.132	0.75	2.00814e-128
Txlna	1.58606e-132	-0.284925	0.013	0.412	2.54183e-128
Dbi	1.5955e-132	1.42315	0.97	1	2.55695e-128
Slc35d2	2.07665e-132	-0.126465	0.073	0.59	3.32804e-128
Klhl21	2.14462e-132	-0.238607	0.024	0.448	3.43697e-128
Ankrd40	2.3221e-132	-0.110657	0.087	0.633	3.7214e-128
P2rx4	3.13289e-132	-0.254409	0.023	0.443	5.02076e-128
Nmt2	3.53164e-132	-0.301069	0.027	0.455	5.6598e-128
Ddah1	3.65955e-132	-0.183885	0.209	0.93	5.8648e-128
Aldh3a2	4.36033e-132	-0.588399	0.169	0.791	6.98786e-128
Tgds	4.38488e-132	-0.140201	0.037	0.491	7.02721e-128
Smg7	5.0793e-132	-0.22566	0.031	0.469	8.14009e-128
Gpbp1l1	5.13989e-132	-0.142516	0.073	0.589	8.23719e-128
Slc25a46	5.23551e-132	-0.201628	0.03	0.467	8.39044e-128
Dlg1	5.37646e-132	-0.206121	0.032	0.47	8.61631e-128
Rpl21	5.46729e-132	2.24713	0.817	0.924	8.76189e-128
Ctsf	6.19068e-132	-0.290486	0.004	0.38	9.92119e-128
Mfsd14b	6.33281e-132	-0.296551	0.005	0.382	1.0149e-127
Plbd1	7.83285e-132	-0.273892	0.009	0.398	1.25529e-127
Atp1b3	7.83368e-132	-0.274057	0.011	0.406	1.25543e-127
Net1	9.23154e-132	-0.0369075	0.066	0.574	1.47945e-127
Acot12	9.77145e-132	-0.158719	0.073	0.589	1.56597e-127
Cab39l	1.04686e-131	-0.0656944	0.087	0.625	1.67769e-127
Mpv17l	1.07745e-131	-0.244145	0.03	0.465	1.72673e-127
Irgm2	1.29063e-131	-0.246725	0.026	0.452	2.06837e-127
Zhx3	1.39632e-131	-0.171522	0.066	0.568	2.23775e-127
Tshz1	1.47831e-131	-0.314174	0.012	0.407	2.36914e-127
Gys2	1.64727e-131	-0.16089	0.051	0.526	2.63991e-127
Chchd7	2.44177e-131	-0.19033	0.06	0.55	3.91318e-127
Plin5	2.73892e-131	-0.201715	0.051	0.525	4.38939e-127
Sepsecs	2.7936e-131	-0.266971	0.024	0.443	4.47702e-127
Akr1c12	3.10423e-131	-0.172852	0.092	0.641	4.97485e-127
Ip6k1	3.69756e-131	-0.26573	0.029	0.459	5.9257e-127
Erg28	4.37063e-131	-0.071598	0.139	0.767	7.00437e-127
Coq9	4.44147e-131	-0.0322306	0.164	0.829	7.11789e-127
Zfyve1	5.6195e-131	-0.218959	0.044	0.505	9.00582e-127
Amotl2	6.27706e-131	-0.268091	0.017	0.419	1.00596e-126
Nme2	6.46769e-131	1.73243	0.849	0.981	1.03651e-126
Idh1	6.57323e-131	-0.800035	0.32	0.997	1.05343e-126
Scrn3	7.36328e-131	-0.120836	0.074	0.593	1.18004e-126
Mkln1	7.7598e-131	-0.183427	0.063	0.558	1.24359e-126
Map3k7	8.66978e-131	-0.219008	0.03	0.463	1.38942e-126
Cgnl1	8.93247e-131	-0.120572	0.042	0.501	1.43152e-126
C77080	9.95501e-131	-0.201124	0.039	0.486	1.59539e-126
Cul2	1.01281e-130	-0.149086	0.067	0.573	1.62312e-126
Cnih1	1.02514e-130	-0.15139	0.105	0.675	1.64289e-126
1700066M21Rik	1.27397e-130	-0.21838	0.022	0.439	2.04167e-126
Trim8	1.29474e-130	-0.288313	0.019	0.428	2.07495e-126
Ube2z	1.36879e-130	-0.106933	0.059	0.55	2.19362e-126
Brap	1.59192e-130	-0.118974	0.136	0.747	2.5512e-126
Mif4gd	1.61455e-130	-0.0644973	0.118	0.707	2.58747e-126
Ginm1	1.94457e-130	-0.216448	0.055	0.533	3.11637e-126
Eef2	2.00434e-130	-0.934749	0.4	1	3.21216e-126
Hmgcs2	2.01272e-130	-0.880745	0.64	1	3.22558e-126
Rps18	2.25107e-130	1.53141	0.866	0.984	3.60757e-126
Atp5j	3.08791e-130	1.77797	0.833	0.985	4.94868e-126
Cdk6	3.3331e-130	-0.164255	0.046	0.507	5.34163e-126
Hsd17b2	3.40193e-130	-0.128206	0.164	0.825	5.45194e-126
Anxa11	3.81542e-130	-0.256872	0.032	0.466	6.11459e-126
Mxi1	4.25017e-130	-0.208326	0.022	0.436	6.81132e-126
Gfm1	5.69992e-130	-0.0748012	0.097	0.651	9.1347e-126
Rnft1	6.51306e-130	-0.232187	0.024	0.438	1.04378e-125
Pex7	7.41413e-130	-0.0521645	0.155	0.798	1.18819e-125
Stx5a	7.84219e-130	-0.223634	0.048	0.51	1.25679e-125
Them4	7.88794e-130	-0.151329	0.061	0.548	1.26412e-125
Ncoa2	9.47642e-130	-0.238393	0.015	0.414	1.51869e-125
Sec23b	9.51191e-130	-0.178068	0.058	0.542	1.52438e-125
Cox5b	1.06092e-129	2.03967	0.821	0.936	1.70023e-125
Uck1	1.31718e-129	-0.202227	0.049	0.515	2.11092e-125
Jmjd8	1.59904e-129	-0.280491	0.012	0.403	2.56263e-125
Arap1	1.70131e-129	-0.291317	0.012	0.403	2.72652e-125
Suclg2	1.8649e-129	-0.630461	0.284	0.993	2.98868e-125
Map1lc3a	2.04204e-129	-0.0993408	0.169	0.83	3.27257e-125
Ppp6r2	2.21245e-129	-0.224243	0.016	0.414	3.54568e-125
Reps2	2.44848e-129	-0.263718	0.024	0.439	3.92393e-125
Ufl1	2.6429e-129	-0.262087	0.011	0.399	4.23551e-125
Slc9a8	2.9748e-129	-0.281499	0.01	0.394	4.76742e-125
Eif3j1	2.98024e-129	-0.084227	0.164	0.811	4.77614e-125
Tnpo3	3.54338e-129	-0.19034	0.039	0.483	5.67861e-125
Slc16a1	3.66911e-129	-0.193801	0.018	0.42	5.88011e-125
Cacfd1	3.87193e-129	-0.297909	0.025	0.44	6.20515e-125
Ddb1	4.08397e-129	-0.102509	0.19	0.877	6.54496e-125
Cfdp1	4.80491e-129	-0.103442	0.117	0.699	7.70036e-125
Psmd1	6.66683e-129	0.0141465	0.132	0.739	1.06843e-124
Eci2	7.37303e-129	-0.151682	0.19	0.877	1.1816e-124
Ext2	8.00852e-129	-0.265696	0.016	0.412	1.28345e-124
Tubb5	9.1256e-129	0.0768386	0.143	0.762	1.46247e-124
Fyco1	9.86179e-129	-0.219993	0.017	0.415	1.58045e-124
Gstm6	1.01095e-128	-0.200234	0.183	0.862	1.62014e-124
Rps7	1.09259e-128	1.82711	0.836	0.972	1.75098e-124
Zmat2	1.29845e-128	-0.0347947	0.114	0.691	2.08089e-124
Nacc2	1.45722e-128	-0.26195	0.011	0.395	2.33535e-124
Matr3	1.87313e-128	-0.0865451	0.058	0.539	3.00187e-124
Ssr2	2.11956e-128	0.0463793	0.109	0.687	3.3968e-124
Tmed4	2.31505e-128	-0.0678623	0.089	0.628	3.7101e-124
Ublcp1	2.62741e-128	-0.193511	0.051	0.515	4.21068e-124
Smarca4	3.73007e-128	-0.0961454	0.064	0.552	5.97781e-124
Gm15879	4.56289e-128	-0.640049	0.009	0.386	7.31248e-124
Wipi2	4.71135e-128	-0.0490102	0.107	0.673	7.55042e-124
Cmtr1	5.13072e-128	-0.22023	0.017	0.416	8.22249e-124
Shpk	5.15758e-128	-0.268358	0.016	0.411	8.26554e-124
Alg11	5.99477e-128	-0.25472	0.011	0.395	9.60722e-124
Cnot6	8.10951e-128	-0.149058	0.058	0.537	1.29963e-123
Bcl2l1	9.46225e-128	-0.174628	0.042	0.494	1.51642e-123
Herc2	9.91349e-128	-0.247077	0.017	0.412	1.58874e-123
Tmem220	1.05261e-127	-0.272439	0.012	0.396	1.68691e-123
Gpr89	1.12524e-127	-0.181833	0.021	0.428	1.80332e-123
Xpr1	1.1358e-127	-0.273181	0.006	0.375	1.82024e-123
Ube2v1	1.19177e-127	-0.0484295	0.177	0.846	1.90993e-123
Ubfd1	1.26517e-127	-0.068963	0.088	0.617	2.02757e-123
Ccdc50	1.36076e-127	-0.051441	0.067	0.562	2.18076e-123
Atp6v1a	1.44021e-127	-0.0194006	0.096	0.641	2.30809e-123
Ywhaz	1.53326e-127	-0.166028	0.217	0.921	2.45721e-123
Akr1d1	1.6349e-127	-0.134027	0.187	0.871	2.6201e-123
Stat6	1.71207e-127	-0.202205	0.028	0.45	2.74377e-123
Pcnp	1.71376e-127	-0.0668866	0.163	0.813	2.74646e-123
Nub1	1.87785e-127	-0.152926	0.041	0.489	3.00944e-123
Pcbp1	1.8971e-127	-0.428034	0.252	0.979	3.0403e-123
Mtfr1	2.51315e-127	-0.0851252	0.116	0.689	4.02757e-123
Fus	2.52876e-127	-0.100527	0.045	0.503	4.0526e-123
Erc1	3.25546e-127	-0.243464	0.021	0.424	5.21719e-123
Cacul1	4.24304e-127	-0.075144	0.089	0.622	6.7999e-123
Oplah	4.26947e-127	-0.145284	0.066	0.558	6.84225e-123
Prrc2c	4.44921e-127	-0.150202	0.037	0.477	7.1303e-123
Ube2q1	4.6134e-127	-0.153864	0.053	0.522	7.39343e-123
Rac1	4.67297e-127	-0.220073	0.218	0.932	7.4889e-123
Dsp	5.00522e-127	-0.142454	0.038	0.481	8.02136e-123
Rp9	5.52194e-127	-0.00648038	0.13	0.731	8.84947e-123
Emc3	6.53447e-127	-0.0575569	0.068	0.565	1.04721e-122
Pxdc1	7.17989e-127	-0.0652956	0.155	0.793	1.15065e-122
Usp34	7.56651e-127	-0.0864081	0.067	0.564	1.21261e-122
Arsb	7.85935e-127	-0.285415	0.012	0.396	1.25954e-122
Agpat3	8.52222e-127	-0.147895	0.191	0.869	1.36577e-122
Ctnna1	8.89961e-127	-0.0526732	0.104	0.664	1.42625e-122
D5Ertd579e	9.08528e-127	-0.181439	0.04	0.483	1.45601e-122
Slc30a5	1.07367e-126	-0.278128	0.009	0.384	1.72067e-122
Ogt	1.19477e-126	-0.259773	0.005	0.369	1.91474e-122
Clpb	1.31386e-126	-0.221207	0.021	0.419	2.10558e-122
Gphn	1.87273e-126	-0.0957147	0.078	0.588	3.00123e-122
Wsb2	2.14854e-126	-0.133737	0.073	0.576	3.44325e-122
Slmap	2.86532e-126	-0.190607	0.032	0.458	4.59196e-122
Gm4013	3.01199e-126	-0.118524	0.09	0.62	4.82702e-122
Cobll1	3.13841e-126	-0.184025	0.032	0.458	5.02962e-122
Svil	3.17052e-126	-0.137514	0.033	0.462	5.08107e-122
Dhx40	3.18812e-126	-0.18675	0.037	0.471	5.10927e-122
Sec11a	4.31924e-126	-0.064957	0.13	0.732	6.92201e-122
Taf15	4.8746e-126	-0.0835238	0.066	0.558	7.81204e-122
Top1	4.98606e-126	-0.0433852	0.143	0.76	7.99066e-122
Sdhc	5.06279e-126	-0.447574	0.259	0.979	8.11363e-122
Dsc2	5.67965e-126	-0.265475	0.017	0.407	9.10221e-122
Txnip	6.15185e-126	-0.33743	0.007	0.375	9.85895e-122
Rps2	8.52746e-126	1.13559	0.933	0.996	1.36661e-121
Irs1	8.90125e-126	-0.263224	0.017	0.411	1.42651e-121
Glg1	9.86628e-126	-0.236946	0.012	0.392	1.58117e-121
Dnaja3	1.06702e-125	-0.0440488	0.16	0.794	1.71001e-121
Dnajc11	1.14785e-125	-0.136776	0.066	0.553	1.83955e-121
Ube2g1	1.32906e-125	-0.0481092	0.103	0.655	2.12994e-121
Zhx1	1.47181e-125	-0.194156	0.034	0.462	2.35872e-121
Otud6b	1.60218e-125	-0.137929	0.044	0.493	2.56766e-121
Gm31583	2.13225e-125	-0.382888	0.003	0.359	3.41715e-121
Jun	2.20352e-125	-0.0613465	0.123	0.704	3.53136e-121
Il6ra	2.79069e-125	-0.27097	0.003	0.361	4.47237e-121
Gm20300	2.96092e-125	-0.239415	0.01	0.386	4.74517e-121
Macrod1	3.04511e-125	-0.210214	0.048	0.499	4.88009e-121
Slc30a9	3.34583e-125	-0.102564	0.069	0.565	5.36203e-121
Ubtf	3.55369e-125	-0.206606	0.042	0.485	5.69515e-121
Ern1	3.57213e-125	-0.182655	0.016	0.406	5.72469e-121
Map7	3.79182e-125	-0.222845	0.02	0.418	6.07676e-121
Fndc3a	4.93966e-125	-0.104429	0.081	0.596	7.9163e-121
[truncated: 14,027 more rows]

## Sheet: KO-MZ Heps vs WT-MZ Heps
	p_val	avg_log2FC	pct.1	pct.2	p_val_adj
Mup11	7.77487e-282	-6.21127	0.077	0.991	1.246e-277
Mup7	3.49836e-206	-3.00302	0.094	0.87	5.60648e-202
Mup12	5.68106e-203	-2.94811	0.033	0.768	9.10447e-199
Mup3	5.83092e-192	-3.55554	0.885	0.995	9.34463e-188
Ftl1	3.15127e-190	2.07147	0.998	0.951	5.05022e-186
Serpina3k	1.70266e-184	-2.86825	0.965	0.998	2.72868e-180
Ces3b	1.1145e-178	-2.42075	0.011	0.654	1.7861e-174
Serpina1e	2.072e-173	-2.68936	0.837	0.991	3.32059e-169
Gstm1	3.19303e-172	1.83718	0.994	0.91	5.11715e-168
Gm42418	3.86218e-165	2.72486	0.997	0.78	6.18954e-161
Apoc2	8.76751e-162	2.48353	0.962	0.594	1.40508e-157
Mup16	5.75859e-161	-2.43919	0.024	0.631	9.22872e-157
Fga	6.23479e-160	-2.49065	0.627	0.965	9.99187e-156
Phlda1	1.25099e-158	-2.44512	0.143	0.821	2.00483e-154
Fgg	2.48774e-154	-2.17413	0.623	0.972	3.98685e-150
Pigr	4.57486e-154	-2.37126	0.092	0.752	7.33166e-150
Fgb	3.70124e-153	-2.03077	0.718	0.986	5.93161e-149
Cyp3a11	6.59784e-150	1.4197	1	0.972	1.05737e-145
Mup1	1.464e-149	-2.41529	0.095	0.747	2.34621e-145
Cyp8b1	4.76094e-146	-2.02958	0.032	0.622	7.62988e-142
Mup17	5.38837e-146	-4.37992	0.023	0.587	8.63541e-142
Serpina1c	3.31758e-142	-1.50727	0.972	0.991	5.31676e-138
Serpina1d	1.54492e-141	-2.14318	0.417	0.933	2.47589e-137
Ces3a	6.9152e-136	-2.04336	0.236	0.877	1.10823e-131
Gstm3	1.59891e-134	3.5003	0.796	0.053	2.56242e-130
Hamp	3.55748e-134	2.52213	0.93	0.411	5.70121e-130
Errfi1	3.90291e-134	-1.89031	0.509	0.956	6.2548e-130
Sult2a8	1.99552e-131	-2.11931	0.177	0.81	3.19801e-127
Klkb1	5.08484e-131	-1.94886	0.054	0.629	8.14896e-127
Dio1	1.83432e-130	-1.85901	0.006	0.492	2.93969e-126
Cps1	7.1088e-129	-1.71432	0.748	0.97	1.13926e-124
Rpl28	1.60595e-127	1.88646	0.935	0.677	2.5737e-123
Rps19	1.89886e-124	2.1739	0.897	0.515	3.04312e-120
Foxq1	2.23864e-123	-1.84971	0.038	0.568	3.58765e-119
Plg	1.75453e-122	-2.0235	0.325	0.863	2.81181e-118
Crp	4.96918e-121	-2.06904	0.124	0.722	7.96361e-117
C9	2.53485e-120	-1.93019	0.425	0.903	4.06236e-116
Rpl41	5.00389e-119	1.12911	0.994	0.928	8.01923e-115
Lrg1	2.79317e-118	-1.99138	0.232	0.814	4.47634e-114
Apoc4	1.36512e-117	1.3817	0.98	0.861	2.18774e-113
Cyp2f2	2.14232e-115	-2.58936	0.29	0.791	3.43328e-111
Selenbp2	2.44722e-114	-1.89232	0.324	0.868	3.92191e-110
Rpl36	5.73331e-114	1.56863	0.939	0.756	9.1882e-110
Lars2	3.56853e-110	1.30115	0.91	0.262	5.71893e-106
Rps18	8.86921e-107	2.09227	0.857	0.515	1.42138e-102
Hsd11b1	9.0656e-107	-1.74143	0.053	0.552	1.45285e-102
Ugt3a2	1.38368e-106	-1.75212	0.063	0.582	2.21748e-102
Ugt2b1	1.12762e-105	-1.83276	0.112	0.664	1.80712e-101
Fau	5.33319e-104	1.41387	0.957	0.78	8.54697e-100
Rps10	2.6738e-103	2.02628	0.847	0.476	4.28504e-99
Retsat	1.02632e-100	-1.70853	0.048	0.515	1.64478e-96
Pck1	2.42964e-100	-1.54921	0.632	0.954	3.89375e-96
Serpina1a	3.16604e-100	-1.26142	0.876	0.97	5.0739e-96
Rpl35a	7.65762e-100	1.48756	0.917	0.719	1.22721e-95
Rps7	1.68066e-99	2.179	0.813	0.415	2.69343e-95
Tmsb4x	2.6299e-97	3.17023	0.657	0.042	4.21468e-93
Rpl32	2.08637e-96	1.63432	0.886	0.65	3.34362e-92
Rps20	2.30208e-95	1.5809	0.893	0.703	3.68931e-91
Hsd3b5	4.43205e-95	-1.49244	0.015	0.406	7.1028e-91
Malat1	3.73216e-94	0.61611	0.925	0.478	5.98116e-90
Trf	4.75611e-94	-0.891295	0.997	0.993	7.62214e-90
Serpind1	1.0865e-92	-1.6351	0.128	0.657	1.74123e-88
Gadd45g	2.47439e-92	-1.545	0.048	0.497	3.96546e-88
Cyp2a5	1.2185e-90	2.63103	0.659	0.072	1.95276e-86
Rpl34	1.15997e-88	1.6293	0.868	0.594	1.85896e-84
Rps11	1.53101e-88	1.49858	0.887	0.698	2.45359e-84
Mup21	1.78722e-88	-1.77515	0.046	0.464	2.8642e-84
Rpl19	1.80683e-88	1.61317	0.871	0.601	2.89563e-84
Txn1	5.96566e-88	2.1959	0.762	0.348	9.56056e-84
Atox1	6.82043e-88	1.62027	0.858	0.589	1.09304e-83
Hal	1.88001e-87	-1.69865	0.076	0.529	3.0129e-83
AY036118	2.70895e-87	-0.0673431	0.61	0.028	4.34137e-83
Acsl1	9.74278e-87	-1.60855	0.329	0.828	1.56138e-82
Scp2	9.61813e-85	-0.811186	0.987	0.998	1.5414e-80
Rpl37a	1.0493e-84	1.12738	0.962	0.817	1.68161e-80
Gpx4	4.58874e-84	1.60432	0.852	0.575	7.35392e-80
Slc10a1	4.9926e-84	-1.44905	0.113	0.613	8.00114e-80
Ugt3a1	2.22781e-83	-1.3382	0.015	0.369	3.57029e-79
Rps24	2.91402e-83	1.2875	0.917	0.749	4.67001e-79
Tdo2	3.78079e-83	-1.3233	0.598	0.905	6.05909e-79
Serpina1b	4.92126e-83	-1.02748	0.933	0.977	7.88681e-79
Rps27l	1.1831e-82	1.23355	0.934	0.77	1.89604e-78
Cyp2c70	2.26202e-81	-1.63659	0.275	0.78	3.62511e-77
Cyp2j5	3.81846e-81	-1.43194	0.093	0.561	6.11946e-77
Ndufa3	8.01067e-81	-1.72748	0.233	0.729	1.28379e-76
Apoa1	1.53068e-80	-0.939826	0.985	0.998	2.45307e-76
Gstm2	3.04792e-80	2.53592	0.608	0.074	4.8846e-76
Rpl13	3.14183e-80	1.44722	0.867	0.643	5.0351e-76
Ces1f	2.08012e-79	-1.37858	0.061	0.48	3.3336e-75
Reep6	2.23024e-79	-1.49013	0.369	0.828	3.57419e-75
Rpl13a	2.98078e-79	1.38208	0.884	0.694	4.777e-75
Rps13	4.19089e-79	1.75042	0.798	0.497	6.71632e-75
Krt18	4.62284e-79	2.2621	0.685	0.216	7.40857e-75
Serpinf2	1.24799e-77	-1.51082	0.209	0.71	2.00003e-73
Uqcr11	1.7162e-77	1.34187	0.88	0.673	2.75038e-73
Apoc1	1.45238e-76	0.624617	1	1	2.32758e-72
Fth1	2.0061e-76	0.710425	0.998	0.979	3.21498e-72
Ahsg	2.12356e-76	-0.949439	0.929	0.977	3.40321e-72
G6pc	2.67933e-76	-1.5781	0.191	0.687	4.2939e-72
Rpl9	3.38771e-76	1.85435	0.767	0.408	5.42914e-72
Slc25a30	3.66523e-76	-1.35596	0.046	0.432	5.8739e-72
Cyp2d26	1.67966e-75	-1.47389	0.233	0.729	2.69182e-71
Actb	1.90956e-74	1.04521	0.975	0.9	3.06026e-70
Ces1d	1.4726e-73	-1.40335	0.096	0.534	2.35999e-69
Hc	4.12574e-73	-1.38857	0.203	0.703	6.6119e-69
Aldh6a1	7.83823e-73	-1.3829	0.154	0.633	1.25615e-68
Hao1	6.37639e-72	-1.35562	0.199	0.701	1.02188e-67
Mug1	1.2301e-71	-1.39399	0.41	0.824	1.97136e-67
Apoe	1.75838e-71	-0.582049	1	1	2.81798e-67
Cyp7b1	3.89736e-71	-1.37846	0.149	0.622	6.2459e-67
Snhg9	1.18082e-70	-1.25874	0.084	0.506	1.89238e-66
Got1	1.24878e-69	-1.40257	0.131	0.578	2.0013e-65
Cpb2	1.8259e-69	-1.3483	0.18	0.657	2.92618e-65
Lifr	3.34306e-68	-1.36425	0.086	0.494	5.35759e-64
Sdc4	2.41508e-67	-1.34623	0.305	0.766	3.87041e-63
Tubb2a	3.01287e-67	2.12979	0.642	0.218	4.82843e-63
C6	2.62346e-66	-1.23386	0.1	0.522	4.20436e-62
Rpl27a	4.79957e-66	1.20238	0.885	0.689	7.69179e-62
Rps15a	8.62969e-65	1.70326	0.732	0.441	1.38299e-60
Gsta1	1.49434e-64	2.39048	0.473	0.005	2.39482e-60
Rpl30	1.14157e-63	1.21303	0.871	0.712	1.82948e-59
C8a	4.21266e-63	-1.43461	0.19	0.645	6.7512e-59
Slc25a25	6.04352e-63	-1.25105	0.154	0.601	9.68535e-59
Apon	7.18512e-63	-1.30109	0.31	0.761	1.15149e-58
Rps5	4.195e-62	1.40642	0.807	0.608	6.72291e-58
Arpp19	6.37694e-62	1.77113	0.697	0.362	1.02197e-57
Cpn2	9.91765e-62	-1.27515	0.139	0.575	1.5894e-57
Car3	2.78738e-61	-0.872861	0.89	0.974	4.46705e-57
Hspa5	8.71819e-60	-1.19917	0.468	0.845	1.39718e-55
Slc38a4	1.06056e-59	-1.29743	0.306	0.735	1.69965e-55
C8b	1.47241e-59	-1.14633	0.113	0.522	2.35968e-55
Ugp2	1.51965e-59	1.60554	0.738	0.462	2.43538e-55
Rpl11	1.63336e-59	1.33287	0.808	0.617	2.61762e-55
Rpl22l1	1.64264e-59	1.72705	0.675	0.32	2.63249e-55
S100a10	1.9987e-59	1.94121	0.644	0.274	3.20312e-55
Krt8	2.37538e-59	1.75653	0.698	0.371	3.80679e-55
Hes6	3.30686e-59	-1.0676	0.048	0.374	5.29958e-55
Cat	7.56586e-59	-0.861333	0.98	0.991	1.2125e-54
Slc22a30	1.10701e-58	-1.24265	0.111	0.508	1.77409e-54
Rpl18a	1.54952e-58	1.2305	0.829	0.664	2.48326e-54
Azgp1	1.96242e-58	-1.16223	0.437	0.821	3.14498e-54
Slc38a3	2.00619e-58	-1.23996	0.3	0.742	3.21513e-54
Cox6b1	3.52811e-58	1.47982	0.764	0.548	5.65414e-54
Rpl18	3.63258e-58	1.69977	0.69	0.374	5.82157e-54
Fmo5	3.25311e-57	1.11745	0.867	0.712	5.21344e-53
C2	5.04999e-57	-1.03323	0.031	0.323	8.09311e-53
Cox7a2	1.28391e-56	1.16444	0.847	0.726	2.05759e-52
Qsox1	3.18111e-56	-1.20301	0.267	0.71	5.09805e-52
Hrg	3.66532e-56	-1.20662	0.196	0.622	5.87405e-52
Rps23	6.90065e-56	1.35481	0.791	0.599	1.1059e-51
Rps2	8.51755e-56	1.1091	0.876	0.738	1.36502e-51
Ttc39c	9.31589e-56	-1.15592	0.134	0.541	1.49296e-51
BC024386	1.2761e-55	-1.25595	0.066	0.401	2.04508e-51
Hsd17b7	6.69281e-55	-0.857126	0.02	0.281	1.07259e-50
Serping1	9.72948e-55	-1.22758	0.244	0.675	1.55925e-50
Msmo1	1.12999e-54	-1.13737	0.132	0.531	1.81092e-50
Pdcd4	1.57396e-53	-1.07733	0.103	0.471	2.52244e-49
Nudt7	3.78457e-53	-1.16908	0.336	0.759	6.06516e-49
Cfi	4.27612e-53	-1.11168	0.231	0.666	6.85291e-49
Egfr	4.75719e-53	-1.07258	0.113	0.497	7.62387e-49
Cbs	9.89277e-53	-1.17455	0.298	0.717	1.58542e-48
Rpl36al	3.09643e-52	1.34422	0.76	0.578	4.96234e-48
Itih1	4.17194e-52	-1.15608	0.158	0.566	6.68596e-48
Paqr9	9.37855e-52	-1.1877	0.187	0.592	1.50301e-47
Gcgr	1.74302e-51	-1.08265	0.078	0.415	2.79336e-47
Uroc1	2.73842e-51	-1.1025	0.228	0.652	4.3886e-47
Prdx6	3.10019e-51	1.05754	0.861	0.715	4.96836e-47
Rpl23	4.29278e-51	0.976149	0.882	0.777	6.87961e-47
Cd1d1	1.43752e-50	-1.07961	0.096	0.445	2.30376e-46
Rps16	2.16738e-50	1.11586	0.821	0.673	3.47345e-46
Hsd3b7	3.72727e-50	-1.14885	0.177	0.573	5.97333e-46
Hint1	8.42542e-50	1.24476	0.761	0.564	1.35026e-45
Cmtm6	1.18981e-49	-0.980943	0.073	0.394	1.90679e-45
Aass	2.51324e-49	-0.938846	0.152	0.552	4.02771e-45
Atp5j2	3.17396e-49	1.33317	0.746	0.557	5.08659e-45
Rpl17	5.3462e-49	1.50175	0.691	0.443	8.56781e-45
Hyou1	1.25351e-48	-1.01749	0.102	0.452	2.00887e-44
Cyp4v3	2.24735e-48	-1.1188	0.229	0.643	3.6016e-44
Adipor2	4.13107e-48	-1.09619	0.202	0.601	6.62045e-44
Slc7a2	4.2999e-48	-1.08332	0.215	0.636	6.89101e-44
Sema4g	1.23676e-47	-1.01468	0.126	0.49	1.98203e-43
Col18a1	3.94869e-47	-1.08704	0.289	0.708	6.32817e-43
Irf2bp2	4.1775e-47	-0.978353	0.122	0.487	6.69486e-43
Arid5b	1.10312e-46	-0.859795	0.045	0.32	1.76786e-42
Qdpr	2.17054e-46	-1.12901	0.297	0.694	3.47851e-42
Ppia	3.47522e-46	0.996259	0.848	0.729	5.56939e-42
Ly6d	3.62964e-46	2.00248	0.361	0	5.81686e-42
Chchd10	1.01001e-45	0.972461	0.858	0.738	1.61864e-41
Ces1c	1.18467e-45	-1.19335	0.329	0.719	1.89856e-41
Slc38a2	1.60329e-45	-1.06597	0.134	0.497	2.56943e-41
Pah	2.90195e-45	-1.02135	0.401	0.784	4.65066e-41
Aspg	3.044e-45	-0.88022	0.032	0.276	4.87832e-41
Rbm47	3.78373e-45	-0.921149	0.124	0.483	6.0638e-41
Agt	3.84294e-45	-1.03427	0.249	0.654	6.1587e-41
Cyp2d40	4.24384e-45	-0.797343	0.029	0.269	6.80118e-41
Mcm10	4.30621e-45	-0.912041	0.066	0.364	6.90113e-41
Mrpl52	4.37064e-45	1.57385	0.615	0.316	7.00439e-41
Keg1	1.00797e-44	-0.965909	0.089	0.408	1.61537e-40
Gls2	1.02214e-44	-1.46183	0.248	0.619	1.63808e-40
Rplp1	1.1807e-44	0.939026	0.887	0.745	1.89219e-40
Mettl26	1.45597e-44	-0.982157	0.064	0.353	2.33334e-40
Ost4	1.7846e-44	1.27836	0.727	0.517	2.86e-40
Sds	2.02798e-44	-1.04486	0.058	0.336	3.25004e-40
Otc	3.15154e-44	-1.02081	0.326	0.726	5.05066e-40
Rpl36a	3.39927e-44	1.61102	0.604	0.32	5.44767e-40
Mafb	4.03659e-44	-0.906949	0.064	0.353	6.46904e-40
Rps14	7.44024e-44	1.06547	0.811	0.682	1.19237e-39
Phyh	9.64157e-44	-0.847643	0.688	0.896	1.54516e-39
Saa4	1.5556e-43	-1.05296	0.189	0.573	2.49301e-39
Fgf1	1.75273e-43	-0.682773	0.014	0.218	2.80892e-39
Serf2	2.08206e-43	0.927015	0.855	0.749	3.33671e-39
Igfbp1	2.15965e-43	-1.00916	0.113	0.445	3.46106e-39
Rps27a	3.62145e-43	0.872901	0.867	0.803	5.80373e-39
Zcchc24	3.84091e-43	-0.808813	0.075	0.376	6.15545e-39
Hsph1	4.10092e-43	-0.801674	0.044	0.302	6.57214e-39
Ndufa4	5.49829e-43	0.818242	0.908	0.838	8.81156e-39
Angptl4	7.03027e-43	-0.803323	0.044	0.302	1.12667e-38
Rpl38	7.41275e-43	0.700755	0.945	0.879	1.18797e-38
Mif	1.15415e-42	1.3331	0.698	0.501	1.84964e-38
AI182371	1.32865e-42	-0.953033	0.198	0.587	2.1293e-38
F7	3.02259e-42	-0.751589	0.064	0.35	4.844e-38
Il1rap	4.34543e-42	-0.824198	0.042	0.292	6.96399e-38
Eef1b2	7.47089e-42	1.47505	0.626	0.364	1.19729e-37
Mat1a	7.83726e-42	-0.83034	0.829	0.954	1.256e-37
Serpinf1	1.17601e-41	-1.02015	0.166	0.522	1.88467e-37
Rbp4	1.4254e-41	-0.722853	0.96	0.988	2.28434e-37
Rpl26	1.92749e-41	1.19152	0.739	0.561	3.089e-37
Tomm6	2.0969e-41	1.37322	0.67	0.448	3.3605e-37
Gng5	2.67867e-41	1.05376	0.781	0.622	4.29284e-37
Igfals	2.77174e-41	-0.683302	0.034	0.269	4.44198e-37
Rplp0	3.62623e-41	1.10982	0.771	0.624	5.81139e-37
Cyp2d9	5.23844e-41	-0.89029	0.559	0.852	8.39512e-37
Mlxipl	5.53549e-41	-1.10965	0.084	0.381	8.87118e-37
Thrsp	6.8377e-41	-1.06291	0.233	0.615	1.09581e-36
Sfxn1	1.04188e-40	-0.917636	0.135	0.473	1.66972e-36
Serpinc1	2.09225e-40	-0.944034	0.505	0.826	3.35304e-36
Ccnd1	2.12911e-40	1.84112	0.351	0.021	3.41211e-36
Gm31583	3.14607e-40	-0.69581	0.003	0.165	5.04189e-36
Acadsb	4.72578e-40	-0.902287	0.135	0.478	7.57354e-36
Rpl21	5.57456e-40	1.44187	0.63	0.399	8.93379e-36
Hspa8	6.02172e-40	0.997905	0.799	0.68	9.6504e-36
Ldlr	7.24726e-40	-0.809961	0.079	0.369	1.16145e-35
Dsg2	9.63731e-40	-0.772309	0.041	0.278	1.54447e-35
Gsto1	1.44585e-39	-0.817146	0.082	0.371	2.31713e-35
Hhex	1.48775e-39	-0.883193	0.149	0.499	2.38427e-35
Rpn2	1.90256e-39	-0.784831	0.106	0.427	3.04904e-35
Slco1a1	2.02871e-39	-0.864467	0.147	0.494	3.25121e-35
Ndufb4	2.48462e-39	1.62391	0.529	0.234	3.98185e-35
Xbp1	3.86963e-39	-0.86567	0.185	0.552	6.20147e-35
Ces1e	4.43823e-39	-0.756511	0.031	0.251	7.1127e-35
Tspan31	5.29449e-39	-0.966814	0.326	0.717	8.48494e-35
Rcl1	7.81935e-39	-0.930378	0.194	0.561	1.25313e-34
2310001H17Rik	8.23501e-39	-0.604818	0.012	0.193	1.31974e-34
Rsrp1	8.64799e-39	-0.847812	0.106	0.415	1.38593e-34
Mup14	9.58113e-39	-0.805513	0.02	0.216	1.53547e-34
Dusp1	1.725e-38	-0.875002	0.147	0.49	2.76448e-34
Hsp90b1	2.12629e-38	-0.852374	0.474	0.805	3.4076e-34
Cp	3.15353e-38	-0.891426	0.485	0.8	5.05385e-34
mt-Nd3	7.09002e-38	-1.77989	0.391	0.708	1.13625e-33
Selenop	8.14299e-38	-0.585301	0.955	0.974	1.305e-33
Nmt1	9.8707e-38	-0.932136	0.103	0.399	1.58188e-33
Cyp2c29	1.02113e-37	-2.4551	0.336	0.582	1.63647e-33
Rps3a1	1.20154e-37	1.00482	0.772	0.643	1.92559e-33
Tmbim6	1.21096e-37	-0.882672	0.452	0.782	1.94068e-33
Slc17a2	1.24503e-37	-0.772936	0.05	0.292	1.99529e-33
Cyp2c54	2.42813e-37	-1.4838	0.158	0.464	3.89132e-33
Ghr	2.59925e-37	-0.964552	0.32	0.701	4.16557e-33
Fn1	3.32413e-37	-0.914452	0.382	0.763	5.32725e-33
Aadat	3.70006e-37	-0.774845	0.065	0.323	5.92971e-33
Ugt2b38	3.95811e-37	-0.573708	0	0.142	6.34326e-33
Foxa2	5.26546e-37	-0.712482	0.031	0.241	8.43842e-33
Tat	5.38525e-37	-0.636101	0.861	0.949	8.63041e-33
Rpl14	6.09628e-37	1.2076	0.674	0.476	9.7699e-33
Rps27	6.26834e-37	1.03066	0.762	0.603	1.00456e-32
Tgoln1	9.63146e-37	-0.774391	0.15	0.494	1.54354e-32
Herpud1	1.16157e-36	-0.91555	0.242	0.624	1.86154e-32
Slc27a5	1.19447e-36	-0.977482	0.189	0.536	1.91426e-32
Rpl10a	1.61239e-36	1.02518	0.759	0.603	2.58402e-32
Dapk1	1.8331e-36	-0.645665	0.045	0.278	2.93773e-32
Cox4i1	3.02196e-36	0.84214	0.849	0.754	4.843e-32
Slc47a1	3.0701e-36	-0.656822	0.01	0.176	4.92014e-32
Cyp4a12a	3.15957e-36	-0.939797	0.183	0.531	5.06353e-32
Srxn1	3.21027e-36	1.77915	0.371	0.063	5.14478e-32
Lgals1	4.63577e-36	1.64924	0.338	0.032	7.42928e-32
Dhrs3	8.70484e-36	-0.699518	0.103	0.397	1.39504e-31
Itih4	1.10781e-35	-0.805121	0.605	0.858	1.77537e-31
Igfbp4	1.18049e-35	-0.721038	0.743	0.905	1.89185e-31
Creb3l3	1.41582e-35	-0.925568	0.244	0.613	2.269e-31
Ugt2a3	2.22488e-35	-0.756744	0.073	0.332	3.56559e-31
Rps12	2.30994e-35	1.23989	0.693	0.492	3.70191e-31
Rps28	2.36969e-35	0.638545	0.933	0.812	3.79766e-31
Slc29a1	3.06651e-35	-0.728257	0.076	0.343	4.91439e-31
Pim3	3.55849e-35	-0.751533	0.027	0.223	5.70283e-31
Slc12a7	3.58895e-35	-0.668227	0.024	0.213	5.75165e-31
Gm4788	4.04986e-35	-0.753764	0.106	0.401	6.4903e-31
Sdha	5.23166e-35	-0.961921	0.312	0.664	8.38427e-31
Hpn	6.7884e-35	-0.882582	0.194	0.538	1.08791e-30
H2afj	9.50005e-35	1.46657	0.554	0.29	1.52248e-30
Hamp2	1.38709e-34	1.70047	0.302	0.012	2.22295e-30
Elovl3	1.39507e-34	-0.967749	0.315	0.661	2.23574e-30
Dpys	1.41524e-34	-0.812455	0.167	0.503	2.26806e-30
Ndufb2	1.89578e-34	1.59759	0.486	0.211	3.03818e-30
Os9	3.21659e-34	-0.740816	0.063	0.306	5.15491e-30
Saa1	4.38774e-34	-0.845131	0.074	0.327	7.0318e-30
Rpn1	4.72553e-34	-0.683966	0.12	0.427	7.57313e-30
Rbbp4	4.93924e-34	-0.730423	0.084	0.348	7.91562e-30
Klf15	5.921e-34	-0.696164	0.066	0.313	9.48899e-30
Dgat2	6.44346e-34	-0.853646	0.222	0.575	1.03263e-29
Paics	6.66496e-34	-0.737258	0.115	0.411	1.06813e-29
Adra1b	7.76954e-34	-0.682824	0.038	0.248	1.24515e-29
Dpyd	9.08889e-34	-0.810499	0.208	0.566	1.45659e-29
Haao	9.93189e-34	-0.957263	0.203	0.543	1.59168e-29
Stard4	1.04602e-33	-0.637497	0.034	0.234	1.67635e-29
Cox17	1.05689e-33	1.38504	0.572	0.332	1.69378e-29
Inmt	1.05798e-33	-0.898129	0.194	0.529	1.69551e-29
Chchd2	1.38451e-33	0.604977	0.939	0.907	2.21882e-29
Glo1	3.25986e-33	-0.873523	0.447	0.768	5.22424e-29
Rdh7	4.96097e-33	-0.800945	0.462	0.766	7.95044e-29
Hykk	6.58432e-33	-0.592197	0.032	0.227	1.0552e-28
Serpina12	6.80978e-33	-0.82137	0.08	0.332	1.09134e-28
Gjb1	7.89375e-33	-0.823842	0.202	0.543	1.26505e-28
Afm	1.09916e-32	-0.530076	0.029	0.22	1.76151e-28
Slc25a23	1.11586e-32	-0.811152	0.18	0.503	1.78828e-28
Rida	2.16355e-32	-1.04401	0.362	0.696	3.4673e-28
Cbr1	2.2203e-32	1.63788	0.315	0.035	3.55825e-28
Etfdh	2.47253e-32	-0.633099	0.039	0.241	3.96247e-28
Cxcl12	2.54076e-32	-0.72798	0.144	0.452	4.07182e-28
Slco2a1	2.91586e-32	-0.527367	0.032	0.225	4.67295e-28
Rdh16f2	4.96161e-32	-0.633154	0.03	0.218	7.95148e-28
Eif1	7.79388e-32	0.886402	0.778	0.691	1.24905e-27
Pank1	8.7977e-32	-0.755708	0.205	0.55	1.40992e-27
Rpl3	1.40725e-31	1.17433	0.638	0.462	2.25525e-27
Ido2	1.64735e-31	-0.607737	0.031	0.218	2.64004e-27
Gm13775	1.77059e-31	-0.710477	0.008	0.151	2.83755e-27
Lamp2	2.1502e-31	-0.796614	0.322	0.668	3.44591e-27
Prodh2	2.41692e-31	-0.705598	0.054	0.271	3.87336e-27
Hspe1	2.44586e-31	1.06384	0.691	0.557	3.91973e-27
Nme2	3.47874e-31	1.05879	0.702	0.559	5.57503e-27
Klf9	3.51351e-31	-0.802294	0.154	0.462	5.63075e-27
Cfb	3.67306e-31	-0.785345	0.262	0.622	5.88645e-27
Stra6l	4.78487e-31	-0.682121	0.049	0.26	7.66823e-27
Dstn	5.63727e-31	-0.9789	0.288	0.617	9.03428e-27
Rps3	5.69729e-31	1.16408	0.633	0.455	9.13048e-27
Gpx1	5.74487e-31	0.48503	0.989	0.944	9.20673e-27
Tmprss6	6.4692e-31	-0.741602	0.256	0.613	1.03675e-26
C1s1	6.83576e-31	-0.748213	0.2	0.538	1.0955e-26
Rpl29	7.37785e-31	1.22131	0.61	0.42	1.18237e-26
Egr1	1.08029e-30	-0.861007	0.073	0.306	1.73127e-26
Suox	1.25235e-30	-0.771292	0.097	0.355	2.00701e-26
Nlrp6	1.27936e-30	-0.747546	0.055	0.271	2.0503e-26
Tmem256	2.2813e-30	-0.847963	0.244	0.582	3.65601e-26
Slc27a2	2.37223e-30	-0.822201	0.219	0.552	3.80174e-26
Elob	2.81377e-30	1.17444	0.626	0.455	4.50934e-26
Emc10	2.84483e-30	-0.637073	0.094	0.355	4.55913e-26
Sel1l	3.21932e-30	-0.719769	0.092	0.35	5.15928e-26
Slc8b1	6.65884e-30	-0.635801	0.027	0.202	1.06715e-25
Mup18	1.0368e-29	-0.75717	0.004	0.128	1.66157e-25
Acaa1b	1.16423e-29	-0.773954	0.657	0.882	1.8658e-25
Rpl22	1.50435e-29	1.03513	0.672	0.499	2.41087e-25
Canx	1.85247e-29	-0.776248	0.284	0.626	2.96877e-25
Masp2	1.85301e-29	-0.787001	0.149	0.441	2.96963e-25
Fcgrt	2.19283e-29	-0.551541	0.071	0.304	3.51422e-25
Mdh1	2.46655e-29	-0.778829	0.246	0.585	3.9529e-25
Epn1	2.58265e-29	-0.758275	0.144	0.432	4.13895e-25
Maob	4.1084e-29	-0.639648	0.145	0.439	6.58412e-25
Marc1	5.7588e-29	-0.805349	0.25	0.575	9.22906e-25
Dynll1	5.87215e-29	1.53674	0.397	0.128	9.41071e-25
Degs1	5.97198e-29	-0.539108	0.042	0.234	9.5707e-25
F2	7.84243e-29	-0.723193	0.444	0.775	1.25683e-24
H2-Ke6	1.08803e-28	-0.550044	0.038	0.223	1.74368e-24
1300017J02Rik	1.14875e-28	-0.740265	0.185	0.499	1.84099e-24
Hpd	1.49671e-28	-0.768808	0.768	0.905	2.39863e-24
Cox5b	1.92253e-28	1.12764	0.629	0.459	3.08105e-24
Gpld1	1.98882e-28	-0.642742	0.119	0.392	3.18728e-24
Cyp2c37	2.01577e-28	-0.938047	0.076	0.299	3.23047e-24
Mup9	2.42393e-28	-0.966758	0.005	0.125	3.88459e-24
Cox6c	2.46741e-28	0.624738	0.889	0.821	3.95427e-24
Anxa5	2.47144e-28	1.42485	0.437	0.174	3.96072e-24
Zfp36l1	2.5665e-28	-0.812191	0.35	0.684	4.11307e-24
Ece1	5.4441e-28	-0.54199	0.122	0.399	8.72471e-24
Cyp27a1	5.70606e-28	-0.688013	0.133	0.408	9.14453e-24
Alas2	6.28517e-28	-0.763387	0.115	0.376	1.00726e-23
Lbp	9.29759e-28	-0.612331	0.041	0.225	1.49003e-23
Cyp2d22	9.41461e-28	-0.531874	0.094	0.343	1.50879e-23
Cyp2c50	1.10755e-27	-1.27626	0.325	0.594	1.77496e-23
F9	1.23449e-27	-0.636659	0.088	0.327	1.9784e-23
Aox3	1.45132e-27	-0.809468	0.256	0.566	2.32588e-23
Lrrc3	1.7338e-27	-0.557527	0.042	0.227	2.77859e-23
Nucb1	2.08849e-27	-0.665621	0.099	0.343	3.34701e-23
Scnn1a	2.3927e-27	-0.442954	0.004	0.118	3.83454e-23
Wsb1	2.41994e-27	-0.60113	0.016	0.16	3.87819e-23
Gsta2	3.03627e-27	1.4806	0.318	0.065	4.86593e-23
Rpl8	3.51142e-27	0.891149	0.71	0.587	5.62741e-23
Tfr2	3.57802e-27	-0.620294	0.137	0.418	5.73414e-23
Smim27	5.02658e-27	-0.676011	0.059	0.26	8.0556e-23
Atp5l	5.66197e-27	0.768263	0.79	0.726	9.07387e-23
Agxt	5.67142e-27	-0.690386	0.18	0.48	9.08901e-23
Slc25a42	5.97073e-27	-0.569404	0.031	0.197	9.56869e-23
Socs2	6.04908e-27	-0.448014	0.005	0.121	9.69425e-23
Gldc	6.06538e-27	-0.723504	0.199	0.501	9.72038e-23
Fam214a	7.49539e-27	-0.583167	0.042	0.223	1.20121e-22
Dbi	8.09468e-27	0.52027	0.97	0.949	1.29725e-22
Nfia	9.56768e-27	-0.65957	0.157	0.445	1.53332e-22
Ppp1r3b	1.54107e-26	-0.668988	0.165	0.457	2.46972e-22
Pecr	2.05369e-26	-0.636971	0.144	0.418	3.29124e-22
Helz2	2.07275e-26	-0.564602	0.039	0.216	3.32179e-22
Smarcc2	2.11312e-26	-0.672346	0.064	0.267	3.38649e-22
Akap1	2.12989e-26	-0.451058	0.049	0.241	3.41336e-22
Sult5a1	2.33855e-26	-0.494258	0.005	0.121	3.74776e-22
Blvrb	2.51854e-26	1.44314	0.454	0.216	4.03621e-22
Fabp1	2.80409e-26	-0.675878	0.991	0.993	4.49383e-22
Selenoo	2.84975e-26	-0.573263	0.055	0.251	4.56701e-22
Apoa4	2.8583e-26	1.50841	0.399	0.151	4.58071e-22
Ftcd	3.28289e-26	-0.724753	0.213	0.522	5.26116e-22
Tm9sf3	3.65278e-26	-0.698921	0.181	0.48	5.85394e-22
Shmt1	4.11677e-26	-0.671315	0.088	0.313	6.59754e-22
Dbt	4.37593e-26	-0.545461	0.066	0.274	7.01286e-22
Hlf	5.74469e-26	-0.498976	0.032	0.195	9.20644e-22
Apoc3	8.07719e-26	0.366131	0.997	0.993	1.29445e-21
Cyp4f15	9.229e-26	-0.462137	0.05	0.239	1.47904e-21
Dlc1	9.75279e-26	-0.507807	0.036	0.206	1.56298e-21
Bola2	1.00768e-25	1.36479	0.47	0.241	1.61491e-21
Cfhr1	1.15301e-25	-0.584499	0.132	0.397	1.84781e-21
Gm4952	1.25643e-25	-0.547306	0.049	0.234	2.01355e-21
C4bp	1.40035e-25	-0.733938	0.387	0.719	2.24421e-21
Zfp36l2	1.45342e-25	-0.417553	0.037	0.209	2.32925e-21
Lpl	1.96174e-25	1.35693	0.243	0.016	3.14388e-21
Ggcx	2.04176e-25	-0.627877	0.026	0.179	3.27213e-21
Gcsh	2.2161e-25	-0.635747	0.075	0.285	3.55151e-21
Proz	2.35629e-25	-0.579979	0.153	0.432	3.77618e-21
Saraf	2.5697e-25	-0.439453	0.055	0.251	4.1182e-21
Ddc	2.60501e-25	-0.69567	0.085	0.302	4.17479e-21
Gpat4	2.66767e-25	-0.623452	0.094	0.325	4.27521e-21
Hopx	3.68896e-25	-0.549836	0.082	0.299	5.91193e-21
Rpsa	4.23127e-25	0.665692	0.831	0.74	6.78103e-21
Tlcd2	4.60941e-25	-0.597012	0.067	0.269	7.38704e-21
Nat8f1	6.86654e-25	-0.641139	0.193	0.492	1.10043e-20
Cyp4f14	8.34255e-25	-0.740479	0.164	0.436	1.33698e-20
Mpc2	9.86663e-25	1.28685	0.533	0.353	1.58123e-20
Cyp51	1.56009e-24	-0.656325	0.105	0.339	2.50019e-20
Rarres1	1.62034e-24	-0.522461	0.046	0.223	2.59675e-20
Prkd3	1.9848e-24	-0.540899	0.084	0.299	3.18084e-20
Timm13	2.12467e-24	1.25478	0.533	0.357	3.405e-20
Alb	2.12491e-24	-0.393653	1	1	3.40539e-20
Mgst1	2.15032e-24	-0.473425	0.975	0.958	3.4461e-20
Pccb	2.21007e-24	-0.571071	0.059	0.248	3.54186e-20
Akr1c19	2.26943e-24	-0.615475	0.039	0.204	3.63698e-20
Comt	2.30507e-24	0.615848	0.873	0.8	3.69411e-20
Bnip3	2.52829e-24	-0.535285	0.105	0.339	4.05184e-20
Pzp	2.67683e-24	-0.72959	0.401	0.705	4.28989e-20
Ctsh	3.39143e-24	-0.607692	0.183	0.471	5.43511e-20
Rplp2	5.12528e-24	0.744955	0.761	0.682	8.21378e-20
Fbxo21	5.79928e-24	-0.465492	0.056	0.244	9.29393e-20
C4b	6.10082e-24	-0.679846	0.264	0.582	9.77717e-20
Abca8a	6.29273e-24	-0.493417	0.049	0.227	1.00847e-19
Apoh	6.49313e-24	-0.65739	0.532	0.794	1.04059e-19
Fads1	6.56202e-24	-0.632928	0.213	0.513	1.05163e-19
Plcxd2	6.79084e-24	-0.49942	0.051	0.23	1.0883e-19
Cish	9.20951e-24	-0.408743	0.018	0.151	1.47592e-19
Cfap53	1.04943e-23	1.27107	0.202	0	1.68181e-19
Mup20	1.05399e-23	-0.533635	1	0.993	1.68912e-19
Col27a1	1.30753e-23	-0.395556	0.001	0.093	2.09544e-19
Dcaf11	1.73004e-23	-0.696746	0.218	0.506	2.77256e-19
Btg1	1.83735e-23	-0.576245	0.173	0.455	2.94453e-19
Echdc2	2.43079e-23	-0.589866	0.104	0.325	3.89558e-19
Fetub	3.37045e-23	-0.658205	0.186	0.464	5.40148e-19
Cyp2u1	3.42149e-23	-0.480523	0.054	0.234	5.48328e-19
Dnajc3	3.69229e-23	-0.592537	0.149	0.408	5.91726e-19
Mavs	4.67641e-23	-0.476283	0.039	0.2	7.49442e-19
Rab5b	4.92377e-23	-0.561371	0.06	0.244	7.89083e-19
Atp5h	5.01377e-23	1.18127	0.568	0.422	8.03506e-19
Rnase4	7.12363e-23	-0.762867	0.425	0.719	1.14163e-18
Deptor	7.26259e-23	-0.458071	0.127	0.376	1.1639e-18
Dnajc19	8.56877e-23	1.19551	0.47	0.274	1.37323e-18
Hacl1	9.89742e-23	-0.587586	0.12	0.355	1.58616e-18
Usp19	1.09764e-22	-0.428502	0.034	0.186	1.75908e-18
Cyp4a10	1.11877e-22	-0.574452	0.064	0.248	1.79294e-18
Adtrp	1.12272e-22	-0.581265	0.093	0.306	1.79928e-18
Rps26	1.29386e-22	0.911304	0.642	0.513	2.07354e-18
Sec61b	1.34083e-22	1.11795	0.544	0.369	2.14881e-18
Enpp2	1.35663e-22	-0.468876	0.024	0.16	2.17414e-18
Gm3776	1.44501e-22	1.21133	0.193	0	2.31577e-18
Pon1	1.7423e-22	-0.743127	0.238	0.515	2.79221e-18
Pdia6	2.11653e-22	-0.588251	0.298	0.633	3.39195e-18
Rpl10	2.13546e-22	1.0852	0.554	0.401	3.42229e-18
Tpp1	2.35784e-22	-0.548233	0.104	0.327	3.77867e-18
B4galnt1	2.54926e-22	-0.53866	0.072	0.265	4.08544e-18
Selenos	2.5814e-22	-0.55995	0.099	0.316	4.13695e-18
Aspdh	2.74874e-22	-0.523171	0.062	0.241	4.40514e-18
Cmah	2.86173e-22	-0.512734	0.099	0.318	4.5862e-18
Akr1c14	3.12322e-22	-0.613862	0.195	0.478	5.00526e-18
Txndc15	3.31664e-22	-0.481318	0.064	0.248	5.31525e-18
Gm5617	3.38774e-22	1.30778	0.359	0.135	5.4292e-18
Dnajb11	3.55296e-22	-0.456903	0.104	0.327	5.69397e-18
Eif4ebp2	5.2585e-22	-0.566278	0.167	0.434	8.42727e-18
Nr5a2	5.87215e-22	-0.550492	0.061	0.239	9.4107e-18
Pex7	6.29644e-22	-0.586097	0.085	0.283	1.00907e-17
Dmac1	6.35711e-22	1.30172	0.356	0.135	1.01879e-17
Arg1	7.89138e-22	-0.740037	0.473	0.752	1.26467e-17
Camk1d	8.9144e-22	-0.484991	0.056	0.23	1.42862e-17
Agpat2	9.84381e-22	-0.545483	0.273	0.594	1.57757e-17
Uqcrq	1.02725e-21	0.544155	0.866	0.849	1.64627e-17
Moxd1	1.16314e-21	-0.495331	0	0.081	1.86405e-17
Furin	1.1812e-21	-0.506522	0.161	0.42	1.89299e-17
Epb41l4b	1.47945e-21	-0.49711	0.054	0.225	2.37097e-17
Ldhd	1.50894e-21	-0.503003	0.11	0.332	2.41823e-17
Mmd	1.85058e-21	-0.597512	0.163	0.422	2.96574e-17
Rps17	1.98222e-21	0.805729	0.695	0.575	3.17671e-17
Pgm1	2.32318e-21	-0.579056	0.196	0.476	3.72313e-17
mt-Co3	2.43222e-21	-1.96568	0.904	0.94	3.89788e-17
Slc25a45	3.33191e-21	-0.418609	0.022	0.148	5.33973e-17
Prkar2a	3.58014e-21	-0.472693	0.123	0.355	5.73754e-17
Gm13773	3.73235e-21	-0.362671	0.003	0.09	5.98146e-17
Gm2a	3.94776e-21	-0.58147	0.168	0.425	6.32668e-17
Ces2a	4.62145e-21	-0.574591	0.251	0.543	7.40634e-17
Atp5o	5.55974e-21	0.998937	0.588	0.471	8.91004e-17
Cfhr2	5.68871e-21	-0.627791	0.369	0.677	9.11672e-17
Rps25	7.69478e-21	0.828948	0.676	0.589	1.23317e-16
Pdxk	7.84009e-21	-0.503164	0.038	0.186	1.25645e-16
Gm32461	8.16741e-21	-0.351279	0.01	0.114	1.30891e-16
Slc17a3	8.28007e-21	-0.450306	0.032	0.172	1.32696e-16
Rpl15	8.55996e-21	1.02568	0.591	0.478	1.37182e-16
Pm20d1	1.07105e-20	-0.424609	0.027	0.16	1.71646e-16
Hnrnpl	1.10572e-20	-0.533267	0.076	0.265	1.77203e-16
Id2	1.3368e-20	-0.614476	0.3	0.596	2.14235e-16
Mtss1	1.46447e-20	-0.521519	0.099	0.306	2.34696e-16
Nit2	1.49111e-20	-0.575212	0.131	0.357	2.38965e-16
Lamp1	1.66136e-20	-0.613361	0.544	0.768	2.6625e-16
Btd	1.87387e-20	-0.368564	0.024	0.151	3.00306e-16
Arl5a	2.03633e-20	-0.595975	0.105	0.313	3.26343e-16
Pbld2	2.0394e-20	-0.513285	0.087	0.285	3.26834e-16
Cyp4a12b	2.27873e-20	-0.426465	0.05	0.211	3.6519e-16
Ivd	2.31608e-20	-0.563746	0.125	0.348	3.71175e-16
Prnp	2.392e-20	-0.397862	0.009	0.109	3.83343e-16
Insc	2.51706e-20	-0.388268	0.027	0.158	4.03384e-16
Hist1h4h	2.56956e-20	1.19492	0.213	0.023	4.11798e-16
Ganab	2.72923e-20	-0.471938	0.081	0.271	4.37386e-16
F12	3.55475e-20	-0.552227	0.282	0.592	5.69684e-16
Hacd3	3.60943e-20	-0.543454	0.079	0.265	5.78447e-16
Rps29	4.42274e-20	0.403239	0.952	0.868	7.08788e-16
Bhmt	4.47614e-20	-0.459787	0.691	0.891	7.17346e-16
Mtx2	4.76421e-20	-0.522589	0.078	0.262	7.63512e-16
Atp5j	5.65761e-20	0.84272	0.639	0.522	9.06689e-16
Amdhd1	5.66681e-20	-0.519118	0.159	0.404	9.08164e-16
Ogdh	6.37512e-20	-0.498608	0.172	0.427	1.02168e-15
Pcdh1	6.75012e-20	-0.453897	0.057	0.223	1.08177e-15
mt-Cytb	6.80446e-20	-1.5687	0.794	0.856	1.09048e-15
Gcnt2	7.88046e-20	-0.380406	0.008	0.104	1.26292e-15
Vkorc1	8.14235e-20	-0.558263	0.225	0.499	1.30489e-15
Calr	9.42211e-20	-0.608862	0.579	0.789	1.50999e-15
Cebpb	9.58191e-20	-0.572933	0.347	0.65	1.5356e-15
Naa80	9.69653e-20	-0.464832	0.074	0.253	1.55397e-15
Cyp3a13	9.84479e-20	-0.539766	0.108	0.318	1.57773e-15
Irs2	1.06284e-19	-0.375099	0.018	0.132	1.70331e-15
Rabac1	1.09508e-19	-0.416711	0.061	0.23	1.75497e-15
Atp5k	1.13463e-19	0.629318	0.778	0.735	1.81836e-15
Snrpe	1.15409e-19	1.18752	0.426	0.237	1.84955e-15
Sh3bp5	1.18854e-19	-0.467338	0.058	0.223	1.90476e-15
Myl6	1.38968e-19	0.776086	0.685	0.624	2.22711e-15
Nme1	1.54428e-19	1.07932	0.497	0.327	2.47486e-15
Ppm1k	1.69571e-19	-0.396528	0.063	0.232	2.71755e-15
Dpp4	1.8551e-19	-0.431445	0.058	0.223	2.97299e-15
Chpt1	2.34754e-19	-0.738342	0.259	0.527	3.76217e-15
H2-D1	2.36481e-19	0.84035	0.688	0.619	3.78984e-15
Ass1	2.42704e-19	0.412745	0.965	0.94	3.88958e-15
Sec16b	2.88104e-19	-0.407803	0.055	0.216	4.61715e-15
Ptprf	3.00431e-19	-0.510389	0.167	0.411	4.8147e-15
Abat	3.06492e-19	-0.481248	0.191	0.455	4.91185e-15
Naa60	3.25689e-19	-0.320747	0.056	0.218	5.21949e-15
Masp1	3.40262e-19	-0.407654	0.052	0.209	5.45303e-15
Mst1	3.40802e-19	-0.589933	0.081	0.262	5.46169e-15
Cldn12	3.71152e-19	-0.386918	0.027	0.153	5.94809e-15
Csrnp1	4.05386e-19	-0.411824	0.022	0.139	6.49671e-15
Atp5d	4.85014e-19	-0.59571	0.401	0.684	7.77284e-15
Gns	4.94632e-19	-0.469609	0.097	0.292	7.92697e-15
Pcsk9	5.29699e-19	-0.321631	0.018	0.13	8.48896e-15
Gaa	5.69663e-19	-0.342275	0.034	0.167	9.12941e-15
Mpc1	5.72688e-19	1.08283	0.524	0.378	9.17789e-15
Snap47	6.79771e-19	-0.379016	0.05	0.202	1.0894e-14
Hdgf	7.01665e-19	-0.562532	0.209	0.471	1.12449e-14
Car14	7.05001e-19	-0.421969	0.03	0.158	1.12983e-14
Ddx17	7.84715e-19	-0.566611	0.125	0.339	1.25758e-14
Gpcpd1	8.24664e-19	-0.406426	0.035	0.169	1.32161e-14
Vamp8	8.29887e-19	1.0088	0.535	0.397	1.32998e-14
Rps15	8.4303e-19	0.832298	0.678	0.617	1.35104e-14
Acsm3	8.61943e-19	-0.410746	0.027	0.151	1.38135e-14
Pank3	8.71461e-19	-0.472631	0.059	0.218	1.3966e-14
Fpgs	8.84708e-19	-0.543238	0.128	0.341	1.41783e-14
Acp5	9.83065e-19	-0.511264	0.101	0.295	1.57546e-14
Foxp1	1.05987e-18	-0.371969	0.045	0.19	1.69855e-14
Lmbrd2	1.15572e-18	-0.335654	0.074	0.251	1.85216e-14
Vwa8	1.43508e-18	-0.442322	0.06	0.22	2.29986e-14
Rnf141	1.53278e-18	-0.385877	0.045	0.188	2.45643e-14
Sqle	1.61925e-18	-0.394418	0.038	0.174	2.59501e-14
D8Ertd738e	1.67423e-18	1.12394	0.499	0.362	2.68312e-14
Ndufab1	1.9273e-18	1.01485	0.52	0.376	3.08869e-14
Synj2bp	2.00157e-18	-0.269378	0.087	0.276	3.20772e-14
Eif4ebp3	2.25563e-18	-0.524334	0.07	0.234	3.61488e-14
F13b	2.64304e-18	-0.54284	0.124	0.329	4.23574e-14
Sdr9c7	2.71977e-18	-0.279388	0.032	0.16	4.3587e-14
Rhobtb1	2.78259e-18	-0.345992	0.036	0.169	4.45938e-14
Nox4	2.90379e-18	-0.281435	0.014	0.114	4.65361e-14
Bbox1	2.9796e-18	-0.51769	0.111	0.309	4.77511e-14
Gsta4	3.05671e-18	1.22832	0.298	0.107	4.89868e-14
Ddi2	3.08851e-18	-0.519077	0.172	0.413	4.94965e-14
Serpine2	3.91538e-18	-0.359741	0.016	0.121	6.27479e-14
Tmem19	4.00949e-18	-0.479822	0.126	0.339	6.4256e-14
Scpep1	4.01137e-18	-0.278961	0.014	0.114	6.42862e-14
Cycs	4.04422e-18	1.16395	0.458	0.299	6.48127e-14
Ergic1	4.1172e-18	-0.455555	0.08	0.255	6.59822e-14
Ulk1	4.21517e-18	-0.414898	0.033	0.16	6.75523e-14
Ndufc1	4.30515e-18	0.824604	0.613	0.494	6.89943e-14
Amt	4.72123e-18	-0.398272	0.053	0.202	7.56624e-14
Hgfac	4.93271e-18	-0.433351	0.071	0.239	7.90516e-14
Pdk2	5.60407e-18	-0.310726	0.061	0.22	8.98108e-14
Gcdh	5.79187e-18	-0.539278	0.267	0.543	9.28205e-14
Scd1	6.11098e-18	0.458497	0.965	0.933	9.79345e-14
Uqcrh	6.45911e-18	0.692982	0.726	0.659	1.03514e-13
Ddt	7.40361e-18	0.801621	0.666	0.619	1.1865e-13
Sord	7.42075e-18	0.616655	0.786	0.735	1.18925e-13
Rpl7a	7.75187e-18	0.901362	0.589	0.471	1.24231e-13
Ankrd46	7.81859e-18	-0.487742	0.05	0.195	1.25301e-13
Hsd3b3	8.50548e-18	-0.451205	0.154	0.381	1.36309e-13
Pdia3	8.69192e-18	-0.52965	0.242	0.515	1.39297e-13
Aldh8a1	8.92786e-18	-0.503916	0.176	0.413	1.43078e-13
Kcnn2	9.04216e-18	-0.355267	0.013	0.109	1.4491e-13
Slc3a1	9.93996e-18	-0.429177	0.009	0.097	1.59298e-13
Chd3	1.02493e-17	-0.392339	0.04	0.174	1.64255e-13
Idi1	1.05036e-17	-0.592239	0.258	0.524	1.68331e-13
Creg1	1.08005e-17	0.722423	0.69	0.617	1.73088e-13
Slc22a7	1.13053e-17	-0.358733	0.028	0.148	1.81179e-13
Erbb3	1.15172e-17	-0.27381	0.055	0.209	1.84574e-13
Aplp2	1.22054e-17	-0.344039	0.218	0.499	1.95604e-13
Gm17634	1.3064e-17	-0.491098	0.027	0.144	2.09364e-13
Slc31a1	1.31481e-17	-0.450336	0.118	0.32	2.10711e-13
Dhdh	1.34172e-17	-0.455883	0.248	0.522	2.15024e-13
Ppp2r5a	1.62869e-17	-0.439949	0.196	0.448	2.61014e-13
Slc37a4	1.64209e-17	-0.383095	0.057	0.209	2.63162e-13
Tacc1	1.70672e-17	-0.413753	0.045	0.183	2.73519e-13
Entpd8	1.87152e-17	-0.397841	0.048	0.19	2.9993e-13
Gpc4	2.04526e-17	-0.36827	0.028	0.146	3.27773e-13
Fam162a	2.18867e-17	1.12869	0.353	0.167	3.50757e-13
Lman1	2.19333e-17	-0.426417	0.234	0.503	3.51503e-13
Ddah1	2.26042e-17	-0.520513	0.178	0.411	3.62255e-13
C1rl	2.26982e-17	-0.375669	0.127	0.336	3.63761e-13
Chp1	2.31598e-17	-0.54624	0.285	0.552	3.71159e-13
Cryl1	2.31622e-17	-0.421044	0.015	0.111	3.71198e-13
Stip1	2.37435e-17	-0.405787	0.101	0.288	3.80514e-13
Macrod1	2.39426e-17	-0.384209	0.024	0.135	3.83705e-13
Maco1	2.53567e-17	-0.29518	0.03	0.151	4.06367e-13
Tmem86b	2.57833e-17	-0.493183	0.139	0.35	4.13204e-13
Tmsb10	2.69043e-17	1.06107	0.167	0.009	4.31168e-13
Slco2b1	2.74152e-17	-0.448158	0.099	0.285	4.39356e-13
Itih2	2.78145e-17	-0.490448	0.233	0.497	4.45756e-13
Tm9sf2	2.80329e-17	-0.39172	0.11	0.309	4.49255e-13
Mtch1	2.81693e-17	-0.292581	0.081	0.255	4.51442e-13
Sdf2l1	3.01488e-17	-0.422278	0.054	0.202	4.83165e-13
Prox1	3.19185e-17	-0.306813	0.094	0.278	5.11526e-13
Igfbp2	3.23971e-17	-0.617155	0.374	0.633	5.19196e-13
Mapk1	3.30422e-17	-0.409154	0.075	0.241	5.29534e-13
Plk3	3.32316e-17	-0.410585	0.092	0.271	5.3257e-13
Amacr	3.43366e-17	-0.469257	0.177	0.413	5.50278e-13
Gstz1	3.50266e-17	-0.499646	0.376	0.666	5.61336e-13
Rps9	3.87632e-17	0.737491	0.668	0.615	6.21219e-13
Ogt	3.96321e-17	-0.318532	0.015	0.114	6.35144e-13
Itpr2	4.16421e-17	-0.318905	0.015	0.111	6.67357e-13
Mbl2	4.30565e-17	0.670045	0.732	0.671	6.90023e-13
Mn1	5.25776e-17	-0.292502	0.005	0.084	8.42609e-13
Pdha1	5.35752e-17	-0.433597	0.071	0.232	8.58596e-13
Gm35696	6.38125e-17	-0.39178	0.006	0.086	1.02266e-12
Ubb	6.42612e-17	1.12364	0.485	0.35	1.02985e-12
Trp53inp2	6.59624e-17	-0.370806	0.142	0.357	1.05711e-12
Fndc4	7.41569e-17	-0.353655	0.025	0.137	1.18844e-12
Vegfa	8.00261e-17	-0.562253	0.06	0.209	1.2825e-12
Sgms2	8.1899e-17	-0.397903	0.051	0.193	1.31251e-12
Tspan12	8.55183e-17	-0.392282	0.134	0.346	1.37052e-12
Onecut1	8.63151e-17	-0.419294	0.025	0.135	1.38329e-12
Cdkn1a	8.8086e-17	1.17623	0.225	0.053	1.41167e-12
Phyhd1	8.88228e-17	-0.442279	0.054	0.2	1.42347e-12
Hsd3b2	9.2015e-17	-0.370656	0.026	0.139	1.47463e-12
Sc5d	1.09787e-16	-0.575011	0.375	0.643	1.75945e-12
Rpl4	1.11632e-16	0.966133	0.539	0.422	1.78901e-12
Slc25a5	1.12026e-16	0.736921	0.663	0.599	1.79533e-12
Qprt	1.15952e-16	-0.388552	0.15	0.367	1.85825e-12
Arhgap42	1.21583e-16	-0.429848	0.051	0.19	1.9485e-12
1110059E24Rik	1.23033e-16	-0.31352	0.016	0.114	1.97173e-12
Nfib	1.23065e-16	-0.447055	0.169	0.397	1.97223e-12
C730027H18Rik.1	1.23449e-16	-0.400101	0.042	0.172	1.9784e-12
Mylk	1.24078e-16	-0.370582	0.033	0.153	1.98848e-12
Ubr2	1.2465e-16	-0.307237	0.051	0.193	1.99765e-12
Creld2	1.27745e-16	-0.407313	0.047	0.183	2.04725e-12
Fgl1	1.40738e-16	-0.370083	0.152	0.374	2.25547e-12
Aldh3a2	1.42176e-16	1.12409	0.337	0.151	2.27851e-12
Srebf1	1.52432e-16	-0.315286	0.072	0.232	2.44288e-12
1810058I24Rik	1.6303e-16	1.20234	0.374	0.204	2.61272e-12
Srd5a1	1.70107e-16	-0.371842	0.076	0.239	2.72613e-12
Sil1	1.73749e-16	-0.331458	0.042	0.172	2.78451e-12
Tsc22d1	1.75871e-16	-0.419879	0.068	0.223	2.8185e-12
Clcn4	1.90211e-16	-0.230015	0.021	0.125	3.04832e-12
Tmed10	2.03061e-16	-0.323634	0.144	0.362	3.25426e-12
Rrbp1	2.0605e-16	-0.494725	0.289	0.559	3.30215e-12
Bco2	2.09871e-16	-0.410843	0.013	0.102	3.3634e-12
Amfr	2.19352e-16	-0.437154	0.213	0.466	3.51533e-12
Fah	2.39517e-16	-0.468784	0.322	0.603	3.8385e-12
Romo1	2.46259e-16	0.866023	0.55	0.436	3.94655e-12
Dhrs1	2.59517e-16	-0.496321	0.153	0.364	4.15903e-12
Hmg20b	2.69726e-16	-0.410492	0.012	0.1	4.32263e-12
Tmem123	2.76898e-16	-0.323779	0.012	0.1	4.43757e-12
Zfp395	2.8091e-16	-0.345915	0.047	0.183	4.50186e-12
Oaf	2.85613e-16	-0.444096	0.262	0.538	4.57723e-12
Cyp2d10	3.00636e-16	-0.517803	0.469	0.724	4.818e-12
Apom	3.15812e-16	-0.47535	0.245	0.506	5.0612e-12
Manf	3.30976e-16	-0.512942	0.253	0.513	5.30422e-12
St6gal1	3.31522e-16	-0.389331	0.056	0.2	5.31297e-12
Taok3	3.73035e-16	-0.339628	0.042	0.169	5.97826e-12
Ulk2	4.74552e-16	-0.482156	0.049	0.181	7.60517e-12
Ftl1-ps1	5.12883e-16	1.12587	0.237	0.067	8.21947e-12
Immt	5.35695e-16	-0.422905	0.09	0.26	8.58505e-12
Hexim1	6.46709e-16	-0.31866	0.041	0.167	1.03642e-11
Pnpo	6.49738e-16	-0.422161	0.159	0.374	1.04127e-11
Impa1	6.55936e-16	-0.345181	0.099	0.278	1.0512e-11
Slc19a2	6.62025e-16	-0.372418	0.069	0.223	1.06096e-11
Aldh1a7	6.89199e-16	1.04473	0.449	0.299	1.10451e-11
Plcg1	6.90586e-16	-0.241775	0.009	0.09	1.10673e-11
Clmn	7.06736e-16	-0.299653	0.067	0.22	1.13261e-11
Dhtkd1	7.074e-16	-0.263947	0.005	0.079	1.13368e-11
Actg1	7.1885e-16	0.967133	0.5	0.357	1.15203e-11
Ttc36	7.19148e-16	0.647751	0.733	0.705	1.15251e-11
Ndufb8	7.51805e-16	1.09689	0.404	0.241	1.20484e-11
Klhl24	8.18848e-16	-0.366226	0.065	0.213	1.31229e-11
Arl6ip1	8.61467e-16	-0.505037	0.238	0.483	1.38059e-11
Ifi27l2a	8.93345e-16	1.02572	0.144	0.005	1.43167e-11
C8g	8.96837e-16	-0.507789	0.546	0.782	1.43727e-11
Ivns1abp	9.03105e-16	-0.512661	0.084	0.244	1.44732e-11
Akr1c13	9.13183e-16	-0.371456	0.081	0.244	1.46347e-11
Proc	9.29465e-16	-0.427331	0.191	0.425	1.48956e-11
Rpl35	9.40368e-16	0.892946	0.527	0.397	1.50703e-11
Nat8	1.07837e-15	-0.297346	0.016	0.109	1.7282e-11
Sec61a1	1.08267e-15	-0.478746	0.227	0.478	1.73509e-11
Sec63	1.10614e-15	-0.40823	0.099	0.274	1.77271e-11
Jmjd8	1.10641e-15	-0.356333	0.017	0.111	1.77313e-11
Tomm5	1.15223e-15	1.1647	0.302	0.128	1.84656e-11
Gm4756	1.24519e-15	-0.284287	0.024	0.128	1.99554e-11
Pdia5	1.25346e-15	-0.30903	0.032	0.146	2.0088e-11
Slc39a14	1.25966e-15	-0.438985	0.093	0.265	2.01873e-11
Adam9	1.27872e-15	-0.287271	0.021	0.121	2.04928e-11
Copa	1.29929e-15	-0.34658	0.185	0.425	2.08224e-11
Atg9a	1.32218e-15	-0.344003	0.03	0.142	2.11893e-11
Sem1	1.39213e-15	0.825925	0.573	0.476	2.23102e-11
Mccc2	1.46877e-15	-0.325157	0.03	0.142	2.35386e-11
Acsf2	1.4779e-15	-0.413617	0.119	0.306	2.36849e-11
Mbl1	1.52408e-15	-0.420626	0.197	0.434	2.44249e-11
Sco2	1.57053e-15	-0.361584	0.079	0.239	2.51694e-11
March6	1.57196e-15	-0.340323	0.079	0.239	2.51922e-11
Dhcr7	1.6428e-15	-0.35618	0.116	0.306	2.63275e-11
Serpina7	1.74497e-15	0.928661	0.148	0.007	2.79649e-11
Bhmt2	1.77996e-15	-0.529042	0.298	0.564	2.85257e-11
Lpgat1	1.80732e-15	-0.320174	0.166	0.392	2.89641e-11
Rbp1	1.92692e-15	0.912954	0.151	0.009	3.08809e-11
Ndst1	1.97718e-15	-0.282712	0.101	0.281	3.16863e-11
Wrnip1	1.99271e-15	-0.375271	0.033	0.146	3.19352e-11
Yif1a	2.02535e-15	-0.378268	0.057	0.195	3.24583e-11
Selenbp1	2.05005e-15	-0.332314	0.122	0.313	3.28541e-11
Mia3	2.10392e-15	-0.291926	0.133	0.339	3.37175e-11
Afmid	2.12489e-15	-0.372742	0.099	0.274	3.40535e-11
H2-Q10	2.24543e-15	-0.400957	0.834	0.916	3.59852e-11
Gm15879	2.3162e-15	-0.519631	0.02	0.116	3.71194e-11
Edf1	2.32444e-15	1.03693	0.486	0.376	3.72515e-11
Ier2	2.34731e-15	-0.47641	0.069	0.218	3.7618e-11
Acsl5	2.38684e-15	-0.389057	0.198	0.432	3.82515e-11
Sucnr1	2.51979e-15	-0.356438	0.024	0.125	4.03821e-11
Derl2	2.54012e-15	-0.350043	0.118	0.306	4.07079e-11
Bdh1	2.69282e-15	1.073	0.379	0.216	4.31551e-11
Tuba1b	3.00021e-15	1.15314	0.282	0.109	4.80813e-11
Zfyve21	3.0918e-15	-0.298041	0.03	0.139	4.95492e-11
Tecr	3.19676e-15	-0.353036	0.163	0.378	5.12312e-11
Ndrg2	3.26632e-15	-0.447092	0.704	0.861	5.23461e-11
Ifi27	3.60553e-15	1.07532	0.326	0.155	5.77822e-11
Nrbp2	4.33423e-15	-0.203188	0.002	0.063	6.94603e-11
Mir22hg	4.3559e-15	-0.346546	0.035	0.151	6.98076e-11
Spop	4.53775e-15	-0.316293	0.118	0.306	7.27219e-11
St3gal5	4.55351e-15	-0.344071	0.074	0.227	7.29746e-11
Retreg1	4.57952e-15	-0.358691	0.051	0.181	7.33913e-11
Bmp1	4.77926e-15	-0.379935	0.052	0.183	7.65924e-11
Cox7c	4.90861e-15	0.519186	0.789	0.763	7.86653e-11
Lypla1	5.03777e-15	-0.362558	0.186	0.415	8.07353e-11
Arl4d	5.12753e-15	-0.345623	0.069	0.216	8.21738e-11
Ehhadh	5.15464e-15	-0.37653	0.23	0.478	8.26083e-11
Zfp871	5.51238e-15	-0.261658	0.034	0.146	8.83415e-11
Pex11b	5.69405e-15	-0.24172	0.016	0.107	9.12528e-11
St3gal1	5.92557e-15	-0.364173	0.072	0.22	9.49632e-11
Tomm7	6.12544e-15	0.874602	0.559	0.469	9.81663e-11
Tsc22d3	6.32312e-15	-0.297559	0.077	0.234	1.01334e-10
Dag1	6.49012e-15	-0.373375	0.038	0.155	1.04011e-10
Cyp26a1	6.83973e-15	-0.43129	0.036	0.151	1.09613e-10
Sec24a	6.96528e-15	-0.437788	0.135	0.329	1.11626e-10
Ero1lb	7.01031e-15	-0.252118	0.061	0.202	1.12347e-10
Abcc6	7.70888e-15	-0.306554	0.033	0.144	1.23542e-10
Bcl6	8.0902e-15	-0.383912	0.012	0.093	1.29654e-10
Atp2a2	8.14226e-15	-0.312891	0.233	0.494	1.30488e-10
S100a11	8.35182e-15	0.891305	0.158	0.016	1.33846e-10
B2m	9.34493e-15	-0.394318	0.9	0.914	1.49762e-10
Mgam	9.58192e-15	-0.330565	0.019	0.111	1.5356e-10
Ist1	9.69418e-15	-0.240654	0.033	0.144	1.55359e-10
Rpl39	9.81976e-15	0.447749	0.878	0.77	1.57371e-10
Tapbp	1.02025e-14	-0.318288	0.092	0.258	1.63506e-10
Rpl27	1.02474e-14	0.820478	0.566	0.485	1.64225e-10
Serpina10	1.02568e-14	-0.350446	0.174	0.392	1.64376e-10
Asb13	1.06473e-14	-0.37247	0.039	0.155	1.70634e-10
Casd1	1.12099e-14	-0.313461	0.013	0.095	1.79649e-10
Dgcr2	1.13259e-14	-0.319623	0.04	0.158	1.81509e-10
Irf6	1.13722e-14	-0.24925	0.029	0.135	1.82252e-10
Ogfrl1	1.14818e-14	-0.297182	0.016	0.104	1.84007e-10
Kif1c	1.17211e-14	-0.296495	0.095	0.262	1.87842e-10
Fam193b	1.22582e-14	-0.385015	0.015	0.102	1.96449e-10
Srsf5	1.27278e-14	-0.346845	0.129	0.318	2.03975e-10
Rcbtb1	1.27999e-14	-0.43405	0.045	0.167	2.05131e-10
Alg11	1.32023e-14	-0.265019	0.014	0.097	2.1158e-10
Shmt2	1.40566e-14	-0.36739	0.181	0.401	2.25271e-10
Tm9sf1	1.41418e-14	-0.365082	0.054	0.186	2.26636e-10
Irf2	1.47064e-14	-0.300126	0.075	0.225	2.35684e-10
Plekhb1	1.66511e-14	-0.293975	0.002	0.06	2.6685e-10
Rps21	1.76098e-14	0.527341	0.773	0.712	2.82215e-10
Enpep	1.89828e-14	-0.22981	0.028	0.132	3.04219e-10
Efr3a	1.97304e-14	-0.220208	0.075	0.227	3.16199e-10
Cited2	2.08236e-14	-0.416981	0.052	0.179	3.3372e-10
Gpi1	2.21052e-14	1.05042	0.373	0.213	3.54258e-10
Pomt2	2.33197e-14	-0.232961	0.005	0.07	3.73721e-10
Fbxo3	2.50514e-14	-0.325614	0.104	0.274	4.01475e-10
Irak1	2.55069e-14	-0.338503	0.069	0.211	4.08774e-10
Ptprd	2.65435e-14	-0.227429	0.11	0.29	4.25387e-10
Met	2.75031e-14	-0.242585	0.023	0.118	4.40765e-10
Mpv17l	2.77924e-14	-0.310768	0.012	0.09	4.45402e-10
Kynu	2.87767e-14	-0.295372	0.124	0.309	4.61176e-10
Apof	2.89567e-14	-0.487739	0.4	0.675	4.6406e-10
Selenot	3.05931e-14	-0.350699	0.148	0.346	4.90285e-10
Tpt1	3.15953e-14	0.373719	0.945	0.921	5.06347e-10
Fto	3.4458e-14	-0.294671	0.012	0.09	5.52224e-10
Serpina11	3.5972e-14	-0.330509	0.082	0.232	5.76487e-10
Retreg2	3.62955e-14	-0.33749	0.122	0.306	5.81672e-10
Mindy1	3.84034e-14	-0.300833	0.097	0.265	6.15453e-10
Ndufa7	3.89463e-14	0.852968	0.544	0.45	6.24153e-10
Kdelr2	3.90487e-14	-0.351611	0.196	0.422	6.25794e-10
Prpf8	4.00926e-14	-0.301834	0.074	0.22	6.42524e-10
Fbp1	4.07023e-14	-0.53016	0.437	0.673	6.52296e-10
Mt1	4.39489e-14	1.14172	0.287	0.128	7.04325e-10
Zbtb44	4.40809e-14	-0.327444	0.076	0.225	7.0644e-10
Ndufs5	4.43161e-14	1.06238	0.421	0.29	7.10209e-10
Ppp2r3a	4.48243e-14	-0.284667	0.014	0.095	7.18354e-10
Fnip1	4.53177e-14	-0.341939	0.038	0.151	7.26262e-10
Mup2	4.55243e-14	-0.284148	0.004	0.065	7.29573e-10
Rdx	4.61528e-14	-0.380697	0.246	0.49	7.39645e-10
Pafah2	4.64211e-14	-0.398464	0.083	0.232	7.43944e-10
Nlrp12	4.75961e-14	-0.260953	0.034	0.142	7.62775e-10
Cd5l	4.77915e-14	0.961486	0.121	0	7.65906e-10
Baat	5.00027e-14	-0.389339	0.133	0.318	8.01343e-10
Idh1	5.11494e-14	-0.508819	0.421	0.666	8.1972e-10
Ahcy	5.14215e-14	-0.349225	0.13	0.311	8.24081e-10
Marf1	5.23221e-14	-0.236791	0.055	0.186	8.38514e-10
Mlf2	5.23938e-14	-0.375965	0.204	0.427	8.39662e-10
Ddit3	5.31036e-14	0.99785	0.164	0.026	8.51038e-10
Man1a	5.80692e-14	-0.388231	0.228	0.466	9.30617e-10
Myorg	5.80812e-14	-0.198643	0.002	0.058	9.30809e-10
1110004F10Rik	5.86807e-14	-0.304636	0.059	0.19	9.40417e-10
Dazap2	6.0596e-14	-0.386437	0.155	0.353	9.71112e-10
Mast3	6.66493e-14	-0.320555	0.008	0.079	1.06812e-09
Lman2	6.88901e-14	-0.362406	0.173	0.385	1.10403e-09
Scarb2	7.15962e-14	-0.348116	0.149	0.346	1.1474e-09
Pten	7.31001e-14	-0.32241	0.16	0.364	1.1715e-09
Steap4	7.63897e-14	-0.330584	0.119	0.297	1.22422e-09
Bccip	7.64482e-14	-0.382117	0.1	0.262	1.22516e-09
Pxmp4	8.05875e-14	-0.377651	0.18	0.392	1.2915e-09
Hebp1	8.08157e-14	-0.462809	0.346	0.61	1.29515e-09
Faah	8.10173e-14	-0.341755	0.124	0.304	1.29838e-09
Rpl12	8.32006e-14	0.799668	0.597	0.527	1.33337e-09
Stard5	8.51416e-14	-0.309612	0.075	0.22	1.36448e-09
Habp2	8.53005e-14	-0.31401	0.064	0.2	1.36703e-09
Serpina3n	8.99476e-14	-0.368666	0.243	0.49	1.4415e-09
Zfp281	9.14849e-14	-0.248721	0.03	0.132	1.46614e-09
Hectd2os	9.16671e-14	-0.319521	0.015	0.095	1.46906e-09
Thtpa	9.40509e-14	-0.24061	0.011	0.086	1.50726e-09
Erp44	9.49882e-14	-0.287752	0.073	0.216	1.52228e-09
Cyhr1	9.55413e-14	-0.280595	0.082	0.232	1.53114e-09
Larp1	9.66829e-14	-0.313412	0.153	0.353	1.54944e-09
Wfdc17	9.70824e-14	0.909287	0.118	0	1.55584e-09
Pbld1	1.00106e-13	-0.243329	0.135	0.327	1.60431e-09
Ak3	1.01287e-13	-0.416886	0.279	0.531	1.62323e-09
Snrk	1.01769e-13	-0.227499	0.06	0.193	1.63096e-09
Timm8b	1.0412e-13	0.909953	0.42	0.265	1.66863e-09
Nectin3	1.0573e-13	-0.234768	0.045	0.165	1.69443e-09
Ttr	1.06846e-13	-0.235044	0.997	0.995	1.71231e-09
Psmd8	1.09559e-13	1.01195	0.44	0.309	1.7558e-09
Prkag2	1.11221e-13	-0.26527	0.027	0.125	1.78243e-09
Cgn	1.1193e-13	-0.220062	0.017	0.102	1.7938e-09
Abcb11	1.14481e-13	-0.329618	0.221	0.457	1.83468e-09
2410006H16Rik	1.17731e-13	1.07513	0.285	0.128	1.88675e-09
Smoc2	1.20466e-13	0.758555	0.122	0.002	1.93059e-09
Wdtc1	1.20778e-13	-0.405778	0.054	0.179	1.93558e-09
Mmut	1.20871e-13	-0.2807	0.111	0.283	1.93708e-09
Pfdn5	1.26198e-13	0.959976	0.38	0.225	2.02245e-09
Arhgap26	1.26705e-13	-0.21004	0.013	0.09	2.03058e-09
Eif2s2	1.28824e-13	-0.651176	0.327	0.566	2.06453e-09
Stim1	1.33228e-13	-0.28573	0.025	0.121	2.13511e-09
Lrpprc	1.4269e-13	-0.378384	0.162	0.36	2.28675e-09
Sema4a	1.53682e-13	-0.302998	0.045	0.162	2.4629e-09
Tmem250-ps	1.57801e-13	-0.248732	0.075	0.22	2.52893e-09
Ppm1b	1.61137e-13	-0.302505	0.106	0.274	2.58238e-09
Mvk	1.69416e-13	-0.300051	0.024	0.116	2.71506e-09
Aqp9	1.70537e-13	-0.409748	0.155	0.348	2.73303e-09
Crot	1.78402e-13	-0.471509	0.444	0.701	2.85907e-09
Lypla2	1.91823e-13	-0.298675	0.059	0.188	3.07416e-09
Txnip	2.05716e-13	-0.253977	0.046	0.165	3.29681e-09
Dync1i2	2.24793e-13	-0.281792	0.127	0.306	3.60253e-09
Fzd8	2.29144e-13	-0.214106	0.002	0.056	3.67226e-09
Cxxc1	2.2996e-13	-0.259684	0.023	0.114	3.68533e-09
Adck5	2.30001e-13	-0.265025	0.029	0.128	3.686e-09
Fam20c	2.30377e-13	-0.376837	0.037	0.144	3.69202e-09
Itch	2.38056e-13	-0.389628	0.046	0.162	3.81508e-09
Suclg2	2.46335e-13	-0.440504	0.359	0.619	3.94776e-09
C1qa	2.48804e-13	0.860398	0.114	0	3.98733e-09
Ambp	2.49651e-13	-0.406215	0.797	0.884	4.0009e-09
Lgr4	2.5003e-13	-0.290889	0.039	0.148	4.00699e-09
Nmt2	2.5634e-13	-0.324213	0.018	0.102	4.1081e-09
Tnfrsf12a	2.68401e-13	0.743426	0.119	0.002	4.30139e-09
Acot7	2.85436e-13	-0.270692	0.018	0.102	4.57439e-09
Scarb1	2.93299e-13	-0.308875	0.061	0.19	4.70041e-09
Mrpl20	3.08133e-13	1.07853	0.318	0.165	4.93815e-09
Apob	3.20471e-13	-0.34102	0.886	0.94	5.13587e-09
Nectin2	3.23026e-13	-0.268323	0.042	0.153	5.17681e-09
Gm4951	3.28339e-13	-0.31474	0.079	0.223	5.26196e-09
Slc17a5	3.30044e-13	-0.262785	0.017	0.1	5.28929e-09
Sgpl1	3.36542e-13	-0.172913	0.044	0.158	5.39342e-09
Clock	3.50199e-13	-0.37055	0.036	0.142	5.61228e-09
Atp13a1	3.54181e-13	-0.238437	0.034	0.137	5.67611e-09
Fam47e	3.55933e-13	-0.273422	0.042	0.153	5.70418e-09
Slc25a22	3.64295e-13	-0.294237	0.188	0.401	5.83819e-09
Pcyt2	3.74532e-13	-0.704034	0.313	0.545	6.00225e-09
Pet100	3.81476e-13	1.08639	0.313	0.16	6.11353e-09
Pnrc1	3.87547e-13	-0.327126	0.147	0.336	6.21083e-09
Upp2	3.91393e-13	-0.364102	0.106	0.269	6.27247e-09
Sar1b	4.14504e-13	-0.338934	0.284	0.545	6.64285e-09
Hook1	4.57074e-13	-0.310125	0.051	0.169	7.32507e-09
Sardh	4.67389e-13	-0.44612	0.407	0.659	7.49037e-09
Zfand6	4.84319e-13	-0.296338	0.165	0.367	7.76169e-09
Uap1	4.93444e-13	-0.287084	0.039	0.146	7.90794e-09
Pde9a	5.00222e-13	-0.257855	0.006	0.07	8.01656e-09
Prdx5	5.06598e-13	0.898361	0.506	0.422	8.11874e-09
Dipk2a	5.15343e-13	-0.29567	0.048	0.165	8.25889e-09
Rps8	5.29163e-13	0.58818	0.727	0.687	8.48037e-09
H13	5.63181e-13	-0.324255	0.149	0.339	9.02554e-09
Myc	5.64973e-13	-0.255764	0.035	0.139	9.05426e-09
Tmem25	5.84765e-13	-0.213984	0.006	0.07	9.37144e-09
Abca1	5.89927e-13	-0.253999	0.114	0.288	9.45418e-09
Them4	5.94176e-13	-0.351416	0.041	0.148	9.52227e-09
Pno1	6.04485e-13	-0.321693	0.065	0.195	9.68747e-09
Dyrk2	6.26017e-13	-0.323745	0.073	0.209	1.00326e-08
Tpm1	6.45765e-13	0.932953	0.176	0.039	1.0349e-08
Nfix	6.82824e-13	-0.27317	0.132	0.311	1.09429e-08
Slc39a4	6.93715e-13	-0.273856	0.021	0.107	1.11175e-08
Lims2	7.29932e-13	-0.236913	0.064	0.195	1.16979e-08
Lamtor2	7.41649e-13	1.04472	0.367	0.23	1.18857e-08
Slc6a12	7.89245e-13	-0.269836	0.043	0.153	1.26484e-08
Gpr146	7.91168e-13	-0.228612	0.063	0.193	1.26793e-08
Apoa2	8.24373e-13	0.259884	0.999	0.998	1.32114e-08
Mgst3	8.4103e-13	0.917658	0.146	0.021	1.34783e-08
Elovl1	8.42435e-13	-0.279182	0.06	0.186	1.35009e-08
Sgpp1	8.46764e-13	-0.313531	0.064	0.193	1.35702e-08
Ring1	8.57411e-13	-0.201554	0.008	0.074	1.37409e-08
Slc25a20	8.79695e-13	-0.39337	0.07	0.202	1.4098e-08
Tshz1	8.82884e-13	-0.277052	0.019	0.102	1.41491e-08
Txndc5	9.08106e-13	-0.24252	0.154	0.35	1.45533e-08
R3hdm4	9.23673e-13	-0.332346	0.062	0.188	1.48028e-08
Pdia4	9.37535e-13	-0.468949	0.21	0.418	1.50249e-08
Gckr	9.39631e-13	-0.316588	0.076	0.213	1.50585e-08
Nudt12	1.04079e-12	-0.309216	0.025	0.114	1.66798e-08
H6pd	1.0872e-12	-0.286914	0.181	0.392	1.74235e-08
Tm7sf2	1.1099e-12	-0.281466	0.036	0.139	1.77873e-08
Dcn	1.20464e-12	0.969418	0.139	0.016	1.93056e-08
Acbd5	1.24258e-12	-0.454409	0.262	0.492	1.99136e-08
Psmb4	1.28136e-12	0.970515	0.367	0.223	2.0535e-08
Pcmtd1	1.38471e-12	-0.314801	0.134	0.309	2.21914e-08
Cox19	1.43652e-12	1.07893	0.278	0.132	2.30217e-08
Abhd17c	1.48323e-12	-0.250826	0.094	0.246	2.37702e-08
Napa	1.50173e-12	-0.307624	0.085	0.227	2.40667e-08
Cpq	1.61715e-12	-0.405443	0.048	0.16	2.59165e-08
Irf3	1.73979e-12	-0.342909	0.045	0.153	2.78818e-08
Cfh	1.74666e-12	-0.363443	0.307	0.566	2.7992e-08
Ndufb9	1.89955e-12	0.684744	0.628	0.603	3.04421e-08
Vmp1	1.96705e-12	-0.339642	0.185	0.394	3.15239e-08
Bod1	1.98425e-12	-0.320571	0.026	0.116	3.17996e-08
Slc30a10	1.98811e-12	-0.290061	0.028	0.121	3.18614e-08
Insr	2.0169e-12	-0.291551	0.064	0.19	3.23228e-08
Cyp2a4	2.03517e-12	0.740167	0.106	0	3.26156e-08
Bst2	2.09761e-12	0.775191	0.549	0.469	3.36163e-08
Agfg2	2.10151e-12	-0.199834	0.029	0.123	3.36787e-08
Myo6	2.13615e-12	-0.185193	0.039	0.144	3.4234e-08
Sugct	2.16275e-12	-0.375516	0.046	0.155	3.46602e-08
Gm19696	2.19469e-12	-0.185796	0.007	0.07	3.5172e-08
Mta2	2.23661e-12	-0.307988	0.027	0.118	3.5844e-08
Gmppa	2.25325e-12	-0.247272	0.019	0.1	3.61106e-08
Ipmk	2.28008e-12	-0.249082	0.071	0.202	3.65406e-08
Map2k3	2.31625e-12	-0.234646	0.084	0.227	3.71203e-08
Naa15	2.3242e-12	-0.372551	0.071	0.2	3.72476e-08
Tnrc6b	2.33671e-12	-0.374592	0.068	0.195	3.74481e-08
Neurl4	2.38885e-12	-0.265513	0.004	0.058	3.82838e-08
Tmem33	2.73811e-12	-0.320671	0.134	0.306	4.38809e-08
Mlycd	2.97228e-12	-0.258566	0.09	0.234	4.76337e-08
Ptk2b	2.98614e-12	-0.305577	0.043	0.148	4.78559e-08
Ewsr1	3.08229e-12	-0.316141	0.075	0.209	4.93969e-08
Actr1a	3.11876e-12	-0.289415	0.058	0.179	4.99812e-08
Slc16a10	3.16322e-12	-0.235521	0.045	0.155	5.06938e-08
Ces1b	3.24829e-12	-0.344033	0.035	0.132	5.20571e-08
Tma7	3.25884e-12	0.889886	0.437	0.309	5.22262e-08
Rian	3.2642e-12	0.741108	0.109	0.002	5.2312e-08
Rps4x	3.3293e-12	0.629746	0.66	0.622	5.33554e-08
Sh3pxd2a	3.47434e-12	-0.155002	0.028	0.121	5.56798e-08
Laptm4a	3.6093e-12	-0.329242	0.197	0.404	5.78427e-08
Fam210b	3.69768e-12	-0.301987	0.076	0.209	5.9259e-08
Sra1	3.71879e-12	-0.42175	0.102	0.251	5.95973e-08
Tmem220	3.82045e-12	-0.232655	0.013	0.084	6.12266e-08
Pklr	3.92933e-12	-0.253181	0.039	0.142	6.29714e-08
mt-Nd4l	3.93281e-12	-1.13323	0.54	0.701	6.30272e-08
mt-Nd4	3.97914e-12	-1.29365	0.831	0.875	6.37697e-08
Pptc7	3.98182e-12	-0.214175	0.015	0.088	6.38127e-08
Slc4a2	3.9875e-12	-0.220183	0.015	0.088	6.39036e-08
Pdcd5	4.02002e-12	0.946888	0.355	0.211	6.44248e-08
Hnrnph2	4.15827e-12	-0.282406	0.077	0.211	6.66404e-08
Hmgcs2	4.16572e-12	-0.332921	0.86	0.916	6.67598e-08
Lrp1	4.24421e-12	-0.339872	0.23	0.457	6.80176e-08
Cyp3a25	4.25192e-12	-0.364126	0.448	0.715	6.81412e-08
Amotl2	4.33803e-12	-0.241157	0.024	0.109	6.95213e-08
Zdhhc6	4.45034e-12	-0.208001	0.054	0.169	7.13211e-08
Lonp1	4.59347e-12	1.05552	0.309	0.167	7.36149e-08
Slc11a2	4.87995e-12	-0.310512	0.022	0.104	7.82061e-08
Acat3	5.07482e-12	-0.398112	0.271	0.501	8.13291e-08
Zfp87	5.46816e-12	-0.164047	0.003	0.053	8.76327e-08
Grhpr	5.57519e-12	-0.419477	0.258	0.483	8.93479e-08
Fggy	5.6444e-12	-0.227247	0.069	0.197	9.04571e-08
Lima1	5.94606e-12	-0.312107	0.047	0.155	9.52916e-08
Slc6a9	6.24222e-12	-0.238732	0.02	0.1	1.00038e-07
Gstk1	6.42273e-12	-0.256502	0.062	0.183	1.02931e-07
Tmem63b	7.0997e-12	-0.279538	0.086	0.227	1.1378e-07
Anxa6	7.11058e-12	-0.304193	0.097	0.244	1.13954e-07
B630019A10Rik	7.39244e-12	-0.278885	0.074	0.204	1.18471e-07
Snrpg	7.99228e-12	0.926416	0.399	0.269	1.28084e-07
Cldn14	8.173e-12	-0.204615	0.007	0.067	1.30981e-07
Mgll	8.654e-12	-0.248797	0.15	0.332	1.38689e-07
Ormdl1	9.0918e-12	-0.317165	0.037	0.135	1.45705e-07
Ubash3a	9.16965e-12	-0.341692	0.046	0.153	1.46953e-07
Slc9a3r1	9.79235e-12	-0.368201	0.256	0.48	1.56932e-07
Fbxo31	1.02778e-11	-0.221427	0.025	0.109	1.64712e-07
Gabarapl1	1.0519e-11	-0.352934	0.298	0.536	1.68578e-07
March8	1.06762e-11	-0.405502	0.084	0.218	1.71096e-07
Lpcat3	1.08123e-11	-0.277396	0.063	0.183	1.73277e-07
Mettl7a1	1.0875e-11	-0.199598	0.126	0.295	1.74282e-07
Fis1	1.10202e-11	1.05053	0.345	0.216	1.7661e-07
Cyp1a2	1.11057e-11	0.535371	0.576	0.406	1.77979e-07
Nxt2	1.11146e-11	-0.268526	0.013	0.081	1.78123e-07
Insig1	1.1212e-11	-0.42084	0.409	0.647	1.79684e-07
Tomm20	1.12837e-11	1.02837	0.342	0.206	1.80833e-07
Cald1	1.16274e-11	0.770565	0.539	0.459	1.86341e-07
Rps6	1.16639e-11	0.708899	0.569	0.494	1.86925e-07
Dnajc14	1.18485e-11	-0.371618	0.027	0.114	1.89884e-07
Map1lc3a	1.20127e-11	-0.219042	0.105	0.258	1.92516e-07
Impad1	1.21291e-11	-0.220707	0.039	0.139	1.94382e-07
Tmco1	1.28477e-11	-0.300623	0.201	0.404	2.05898e-07
Vps37a	1.29328e-11	-0.204787	0.045	0.151	2.07261e-07
Gm17753	1.30735e-11	-0.184708	0.005	0.058	2.09516e-07
Glrx5	1.35848e-11	0.94122	0.431	0.325	2.17711e-07
Sdf4	1.40254e-11	-0.302421	0.122	0.281	2.24771e-07
Sec62	1.41661e-11	-0.317949	0.18	0.374	2.27026e-07
Btf3	1.44152e-11	0.824601	0.5	0.411	2.31019e-07
Smarca2	1.45523e-11	-0.294676	0.09	0.227	2.33215e-07
2200002D01Rik	1.5683e-11	0.999671	0.281	0.139	2.51336e-07
Dhx40	1.62897e-11	-0.280477	0.026	0.111	2.61059e-07
Nsdhl	1.62931e-11	-0.301829	0.069	0.193	2.61113e-07
Svip	1.63858e-11	-0.397763	0.045	0.148	2.62598e-07
H3f3b	1.70108e-11	0.744497	0.565	0.515	2.72615e-07
Cnppd1	1.71889e-11	-0.229696	0.048	0.155	2.75469e-07
H2-Q1	1.73853e-11	0.706157	0.107	0.005	2.78617e-07
L3hypdh	1.74404e-11	-0.196258	0.005	0.06	2.795e-07
Impdh2	1.75412e-11	-0.27683	0.019	0.095	2.81116e-07
Miga2	1.79165e-11	-0.313252	0.032	0.123	2.8713e-07
Stat3	1.86355e-11	-0.300372	0.153	0.332	2.98652e-07
Coq7	1.87425e-11	0.927401	0.208	0.074	3.00368e-07
Cbx3	1.88248e-11	-0.263418	0.134	0.302	3.01686e-07
Msantd4	1.8826e-11	-0.203608	0.027	0.114	3.01705e-07
Cldn3	1.93732e-11	-0.259594	0.134	0.302	3.10475e-07
Gclc	1.96977e-11	0.859789	0.527	0.466	3.15675e-07
Ik	1.97495e-11	-0.320737	0.061	0.176	3.16506e-07
Hmgcr	2.01384e-11	-0.229873	0.09	0.23	3.22738e-07
Ugt2b5	2.04356e-11	-0.436276	0.431	0.666	3.27501e-07
Atl2	2.17759e-11	-0.225206	0.093	0.234	3.48981e-07
Sppl2a	2.17992e-11	-0.334384	0.196	0.397	3.49354e-07
Creld1	2.20644e-11	-0.190119	0.041	0.142	3.53605e-07
Etnk2	2.33806e-11	-0.311005	0.23	0.445	3.74697e-07
Calcoco1	2.42738e-11	-0.153717	0.006	0.063	3.89012e-07
Phkg2	2.54904e-11	-0.235781	0.007	0.065	4.08509e-07
Adck1	2.5533e-11	-0.257168	0.007	0.065	4.09191e-07
Elovl5	2.69523e-11	-0.40947	0.142	0.309	4.31938e-07
Scap	2.70204e-11	-0.245758	0.063	0.181	4.33029e-07
Ugt2b35	2.73867e-11	-0.341309	0.203	0.406	4.38899e-07
Ywhaq	2.79328e-11	-0.302123	0.112	0.262	4.47651e-07
Foxn3	2.79971e-11	-0.285176	0.137	0.302	4.48682e-07
Rnf5	2.8502e-11	-0.190744	0.113	0.267	4.56773e-07
Fbxo9	2.87199e-11	-0.223479	0.078	0.209	4.60265e-07
Palld	2.93086e-11	-0.250678	0.132	0.297	4.69699e-07
Clybl	3.00043e-11	-0.267658	0.037	0.132	4.80849e-07
Letm1	3.02894e-11	-0.270424	0.054	0.165	4.85418e-07
Meg3	3.16261e-11	0.691662	0.105	0.005	5.06839e-07
Pdhb	3.18173e-11	-0.257205	0.176	0.369	5.09904e-07
Il15ra	3.19585e-11	-0.254738	0.025	0.107	5.12167e-07
Slc26a1	3.21398e-11	-0.241723	0.112	0.265	5.15072e-07
Tcn2	3.5523e-11	-0.180102	0.082	0.216	5.69291e-07
C130074G19Rik	3.58763e-11	-0.224215	0.161	0.346	5.74954e-07
Cpne3	3.6762e-11	-0.275737	0.107	0.255	5.89148e-07
Foxa1	3.71805e-11	-0.203307	0.013	0.079	5.95854e-07
Naca	4.18267e-11	0.753912	0.548	0.492	6.70315e-07
Nrxn1	4.28925e-11	0.712981	0.099	0.002	6.87395e-07
Ilk	4.29907e-11	-0.335965	0.068	0.186	6.88969e-07
Mfsd1	4.34969e-11	-0.267252	0.093	0.23	6.97082e-07
Cyp4f17	4.39339e-11	-0.225974	0.005	0.056	7.04085e-07
Slc45a3	4.63594e-11	-0.179572	0.028	0.114	7.42956e-07
Mrpl51	4.98262e-11	0.931829	0.32	0.183	7.98515e-07
Pcx	4.99762e-11	-0.279355	0.193	0.387	8.00918e-07
Colec12	5.0318e-11	-0.197261	0.033	0.123	8.06396e-07
0610012G03Rik	5.21734e-11	0.949743	0.335	0.202	8.3613e-07
Ddrgk1	5.34336e-11	-0.292126	0.156	0.332	8.56326e-07
Srcap	5.42941e-11	-0.307133	0.025	0.107	8.70117e-07
Api5	5.44884e-11	-0.25764	0.071	0.193	8.73231e-07
Kyat1	5.57114e-11	-0.203912	0.124	0.285	8.92832e-07
Plpbp	5.64529e-11	-0.226429	0.074	0.197	9.04713e-07
Tnrc18	5.95288e-11	-0.15336	0.032	0.121	9.54009e-07
Psen2	6.30193e-11	-0.413642	0.421	0.654	1.00995e-06
Zfand4	6.33805e-11	-0.219344	0.019	0.093	1.01574e-06
Fam126b	6.35781e-11	-0.211979	0.062	0.176	1.0189e-06
Clns1a	6.37546e-11	-0.188736	0.05	0.155	1.02173e-06
Itpr1	6.48418e-11	-0.179966	0.019	0.093	1.03916e-06
Mib1	6.97805e-11	-0.188852	0.063	0.179	1.1183e-06
Epas1	7.11672e-11	-0.263956	0.081	0.209	1.14053e-06
Acot13	7.12493e-11	0.911639	0.237	0.104	1.14184e-06
6030458C11Rik	7.17549e-11	-0.198054	0.006	0.06	1.14994e-06
Prrc1	7.24442e-11	-0.19692	0.056	0.167	1.16099e-06
N4bp2l1	7.33549e-11	-0.277954	0.047	0.148	1.17559e-06
Pdcl	7.55881e-11	-0.283275	0.016	0.086	1.21137e-06
Cyb5b	7.71e-11	-0.413931	0.404	0.64	1.2356e-06
Lamtor4	7.78579e-11	0.911998	0.345	0.218	1.24775e-06
2610507B11Rik	8.30393e-11	-0.23488	0.075	0.2	1.33079e-06
Rnf152	8.40748e-11	-0.21868	0.024	0.102	1.34738e-06
Camta1	8.60695e-11	-0.24694	0.014	0.079	1.37935e-06
Timm10b	8.89353e-11	0.969876	0.26	0.128	1.42528e-06
Cyp2e1	9.13963e-11	-1.05142	0.511	0.599	1.46472e-06
Mfsd4b1	9.34914e-11	-0.229061	0.008	0.065	1.49829e-06
Sdr42e1	9.56189e-11	-0.13502	0.037	0.13	1.53239e-06
Nol6	9.59147e-11	-0.167166	0.008	0.065	1.53713e-06
Alas1	9.66168e-11	-0.36985	0.258	0.48	1.54838e-06
Leng8	9.95802e-11	-0.311553	0.01	0.07	1.59587e-06
Kat2b	1.02838e-10	-0.31146	0.075	0.197	1.64809e-06
Zhx1	1.02881e-10	-0.210813	0.027	0.109	1.64878e-06
Pygl	1.03264e-10	-0.279745	0.267	0.494	1.65492e-06
Rfk	1.04314e-10	-0.227329	0.08	0.206	1.67174e-06
Mpnd	1.05463e-10	-0.310423	0.096	0.232	1.69015e-06
Angptl8	1.06179e-10	0.795331	0.173	0.051	1.70162e-06
Cpt2	1.09554e-10	-0.222514	0.163	0.346	1.75571e-06
Tmem238	1.12897e-10	1.03796	0.321	0.197	1.80928e-06
Zfp825	1.13051e-10	-0.190874	0.011	0.072	1.81175e-06
Uba52	1.2019e-10	0.884134	0.297	0.165	1.92616e-06
Rasgef1b	1.23543e-10	-0.186729	0.011	0.072	1.9799e-06
Pdp2	1.24297e-10	-0.26762	0.026	0.107	1.99199e-06
Scly	1.24847e-10	-0.300007	0.095	0.23	2.0008e-06
Cluh	1.2608e-10	-0.264403	0.215	0.418	2.02056e-06
Scd2	1.28704e-10	0.784983	0.099	0.005	2.06261e-06
Enho	1.29621e-10	-0.184623	0.036	0.128	2.0773e-06
Cul3	1.30251e-10	-0.192415	0.074	0.195	2.0874e-06
C1qc	1.31323e-10	0.742954	0.094	0.002	2.10459e-06
Slc3a2	1.33778e-10	-0.252945	0.031	0.116	2.14392e-06
Ptdss1	1.37065e-10	-0.229487	0.02	0.093	2.19661e-06
B4galt1	1.39855e-10	-0.119598	0.055	0.165	2.24131e-06
Xiap	1.41229e-10	-0.25997	0.196	0.39	2.26334e-06
Ndufa1	1.42965e-10	0.819301	0.483	0.408	2.29116e-06
Cdh1	1.47296e-10	-0.233663	0.074	0.197	2.36057e-06
Dhx9	1.483e-10	-0.265821	0.077	0.2	2.37665e-06
Elovl2	1.49057e-10	-0.486846	0.346	0.571	2.38879e-06
Cpt1a	1.51505e-10	-0.244908	0.106	0.248	2.42801e-06
Arpc5	1.52822e-10	-0.222124	0.129	0.288	2.44913e-06
Hnrnpa2b1	1.57119e-10	-0.320649	0.358	0.603	2.51799e-06
Junb	1.6002e-10	-0.306091	0.117	0.265	2.56448e-06
Rreb1	1.60104e-10	-0.183352	0.025	0.104	2.56582e-06
Hspa13	1.68871e-10	-0.186798	0.026	0.107	2.70633e-06
Mtus1	1.69505e-10	-0.139752	0.114	0.265	2.71649e-06
Sdhc	1.70335e-10	-0.317846	0.307	0.534	2.72978e-06
Atp6ap2	1.70717e-10	-0.268153	0.034	0.121	2.73591e-06
Slc38a10	1.73859e-10	-0.252984	0.051	0.153	2.78626e-06
Pdk1	1.77791e-10	-0.281811	0.028	0.109	2.84928e-06
Cdc14b	1.78766e-10	-0.202256	0.052	0.155	2.8649e-06
Hp1bp3	1.80575e-10	-0.30079	0.074	0.193	2.8939e-06
Fam210a	1.94995e-10	-0.109975	0.038	0.13	3.12499e-06
Tns1	1.95137e-10	-0.298605	0.047	0.146	3.12727e-06
Alad	2.01671e-10	0.969111	0.297	0.167	3.23198e-06
Lcn2	2.02437e-10	0.854806	0.14	0.03	3.24425e-06
Minpp1	2.06909e-10	-0.24945	0.047	0.146	3.31592e-06
Pipox	2.13109e-10	-0.284796	0.13	0.283	3.41529e-06
Wdr45b	2.27331e-10	-0.278976	0.052	0.153	3.64321e-06
Clec2d	2.36495e-10	-0.467195	0.194	0.378	3.79007e-06
Gna12	2.40737e-10	-0.244744	0.134	0.295	3.85805e-06
Pcnx3	2.41058e-10	-0.15547	0.018	0.088	3.86319e-06
Il13ra1	2.47334e-10	-0.190757	0.017	0.086	3.96377e-06
Fam234a	2.49155e-10	-0.193691	0.071	0.188	3.99296e-06
Fech	2.59452e-10	-0.269836	0.167	0.341	4.15798e-06
Josd2	2.61861e-10	-0.39123	0.056	0.16	4.19659e-06
Cnnm3	2.66402e-10	-0.181599	0.006	0.058	4.26936e-06
Ccpg1	2.6803e-10	-0.173331	0.045	0.142	4.29545e-06
Alg1	2.69932e-10	-0.233575	0.023	0.097	4.32593e-06
9130016M20Rik	2.70796e-10	-0.269499	0.1	0.237	4.33978e-06
As3mt	2.76495e-10	-0.248567	0.054	0.158	4.4311e-06
Etnk1	2.82526e-10	-0.120033	0.104	0.246	4.52776e-06
Onecut2	2.93011e-10	-0.249454	0.18	0.357	4.6958e-06
Myo18a	2.96541e-10	-0.242252	0.054	0.158	4.75237e-06
Surf1	2.97492e-10	-0.255396	0.021	0.093	4.76761e-06
Pura	2.99753e-10	-0.1943	0.091	0.223	4.80384e-06
Paqr7	3.02115e-10	-0.222272	0.032	0.116	4.84169e-06
Sesn3	3.04392e-10	-0.207167	0.027	0.107	4.87819e-06
Fgfr2	3.04721e-10	-0.254662	0.014	0.077	4.88346e-06
Dnajb6	3.13174e-10	-0.278484	0.153	0.318	5.01893e-06
Paip2b	3.13429e-10	-0.143271	0.051	0.153	5.02302e-06
Tspan33	3.19278e-10	-0.193781	0.01	0.067	5.11674e-06
Lgmn	3.19974e-10	0.983087	0.165	0.051	5.12791e-06
Ypel3	3.20174e-10	-0.226621	0.067	0.181	5.13111e-06
Ak4	3.23357e-10	-0.196579	0.074	0.193	5.18211e-06
Pbx1	3.25025e-10	-0.182669	0.013	0.074	5.20886e-06
Plbd2	3.36754e-10	-0.222205	0.077	0.2	5.39682e-06
Cflar	3.3937e-10	-0.349607	0.136	0.29	5.43874e-06
Atxn1	3.59619e-10	-0.144666	0.039	0.13	5.76325e-06
BC005537	3.67333e-10	-0.25794	0.234	0.445	5.88688e-06
Hsd17b13	3.77644e-10	-0.369523	0.258	0.464	6.05212e-06
Mtmr7	4.00532e-10	-0.126237	0.012	0.072	6.41892e-06
Tmem97	4.02027e-10	-0.166242	0.092	0.223	6.44289e-06
Tardbp	4.05862e-10	-0.219446	0.127	0.278	6.50434e-06
Abhd6	4.20399e-10	-0.16516	0.02	0.09	6.73731e-06
Hdac11	4.21385e-10	-0.224592	0.047	0.144	6.75312e-06
Zfp36	4.29938e-10	-0.342603	0.236	0.432	6.89018e-06
Ppp1r10	4.30624e-10	-0.271111	0.05	0.148	6.90118e-06
Slc41a2	4.31815e-10	-0.175736	0.043	0.137	6.92027e-06
Pja1	4.42457e-10	-0.162753	0.079	0.202	7.09081e-06
Abca3	4.46452e-10	-0.24009	0.025	0.102	7.15485e-06
Eif3j1	4.48328e-10	-0.20946	0.1	0.234	7.1849e-06
Ormdl2	4.59678e-10	-0.295466	0.074	0.188	7.36681e-06
Bsdc1	4.64709e-10	-0.196828	0.084	0.209	7.44743e-06
Hnrnpul2	4.85628e-10	-0.249326	0.073	0.188	7.78267e-06
Cd63	4.99033e-10	0.578229	0.084	0	7.99751e-06
Idh3b	5.06847e-10	-0.252829	0.129	0.278	8.12272e-06
Ssbp3	5.10534e-10	-0.272666	0.115	0.258	8.18181e-06
Atat1	5.39317e-10	-0.176915	0.005	0.051	8.64309e-06
Eif4b	5.42893e-10	-0.239547	0.166	0.339	8.7004e-06
Ythdf3	5.47032e-10	-0.213104	0.076	0.195	8.76674e-06
Polr2m	5.70365e-10	-0.188022	0.082	0.204	9.14067e-06
Tnks2	5.70867e-10	-0.137435	0.052	0.153	9.14872e-06
Tsc1	5.80205e-10	-0.237596	0.017	0.084	9.29837e-06
Gak	5.85735e-10	-0.162616	0.054	0.155	9.38699e-06
Uox	6.07563e-10	-0.388464	0.746	0.838	9.7368e-06
Coq10a	6.07994e-10	-0.197792	0.017	0.084	9.74371e-06
Idh2	6.18163e-10	0.922949	0.311	0.19	9.90668e-06
Clec2h	6.37935e-10	-0.133645	0.002	0.042	1.02235e-05
Sdc3	6.4321e-10	0.842193	0.114	0.016	1.03081e-05
Carnmt1	6.56975e-10	-0.126087	0.036	0.123	1.05287e-05
Msl1	6.6408e-10	-0.222439	0.049	0.146	1.06425e-05
Arhgef19	6.75992e-10	-0.245983	0.052	0.151	1.08335e-05
Sf1	6.81204e-10	-0.264853	0.097	0.227	1.0917e-05
Cry1	6.84013e-10	-0.176382	0.023	0.095	1.0962e-05
Gm30262	6.89472e-10	-0.183558	0.005	0.053	1.10495e-05
Btg3	6.94815e-10	0.595404	0.093	0.005	1.11351e-05
Pskh1	7.11519e-10	-0.226604	0.032	0.114	1.14028e-05
Eepd1	7.27e-10	-0.249241	0.015	0.077	1.16509e-05
Phactr4	7.39862e-10	-0.206263	0.035	0.121	1.1857e-05
Esrp2	7.4354e-10	-0.120478	0.051	0.151	1.1916e-05
Gbe1	7.45082e-10	0.958264	0.349	0.234	1.19407e-05
Araf	7.64001e-10	-0.240319	0.058	0.162	1.22439e-05
Apoa5	7.71705e-10	-0.359746	0.607	0.803	1.23673e-05
C1qb	7.84308e-10	0.65922	0.083	0	1.25693e-05
Myo1b	7.87404e-10	-0.282379	0.211	0.399	1.26189e-05
Scamp3	7.87885e-10	-0.213572	0.063	0.169	1.26266e-05
Itih3	8.07419e-10	-0.496883	0.434	0.671	1.29397e-05
Mrap	8.162e-10	0.915047	0.312	0.188	1.30804e-05
Klc4	8.25331e-10	-0.24724	0.05	0.146	1.32268e-05
Tra2b	8.43454e-10	-0.231126	0.065	0.174	1.35172e-05
Dad1	8.75195e-10	-0.36338	0.235	0.429	1.40259e-05
Tmem183a	8.86692e-10	-0.310341	0.14	0.29	1.42101e-05
Stt3a	9.26549e-10	-0.223303	0.088	0.213	1.48489e-05
Psmb6	9.45143e-10	0.883973	0.327	0.206	1.51469e-05
Cnot1	9.97351e-10	-0.211995	0.083	0.204	1.59836e-05
Rpl37	1.00168e-09	0.291544	0.936	0.891	1.60529e-05
Lclat1	1.01096e-09	-0.193924	0.012	0.07	1.62017e-05
Tbc1d17	1.03813e-09	-0.201478	0.03	0.109	1.6637e-05
Pid1	1.0584e-09	-0.23011	0.132	0.281	1.69619e-05
Ddx3x	1.09359e-09	-0.154224	0.193	0.385	1.75259e-05
Uqcrb	1.10367e-09	0.710011	0.5	0.422	1.76875e-05
Lnpep	1.1244e-09	-0.173828	0.031	0.111	1.80196e-05
Rnf123	1.1415e-09	-0.211068	0.037	0.123	1.82936e-05
Srsf2	1.14186e-09	-0.224977	0.131	0.281	1.82995e-05
Srrm2	1.15508e-09	-0.309289	0.173	0.343	1.85113e-05
Akap11	1.16583e-09	-0.17787	0.02	0.088	1.86837e-05
Ciao2a	1.21654e-09	-0.266343	0.078	0.193	1.94962e-05
Oxa1l	1.22363e-09	-0.141653	0.03	0.109	1.96099e-05
Slc35e1	1.22881e-09	-0.198119	0.029	0.107	1.96928e-05
Msl3	1.22917e-09	-0.248143	0.044	0.135	1.96986e-05
Ggt6	1.23332e-09	-0.287653	0.019	0.086	1.97652e-05
Rmnd5a	1.26488e-09	-0.121426	0.101	0.234	2.0271e-05
Slc25a32	1.26967e-09	-0.214104	0.019	0.086	2.03477e-05
Ptpn3	1.28337e-09	-0.246206	0.032	0.111	2.05672e-05
Afp	1.29039e-09	0.620722	0.085	0.002	2.06798e-05
Mprip	1.30118e-09	-0.164562	0.041	0.13	2.08527e-05
Mfsd14a	1.3158e-09	-0.155096	0.03	0.109	2.10871e-05
H1f0	1.31629e-09	-0.12968	0.112	0.253	2.10948e-05
Prodh	1.38459e-09	-0.211386	0.126	0.274	2.21895e-05
Pde3b	1.40126e-09	-0.212301	0.052	0.148	2.24565e-05
Gfra1	1.41214e-09	-0.233024	0.103	0.234	2.2631e-05
Rbpms2	1.46385e-09	-0.205927	0.094	0.22	2.34597e-05
Mmadhc	1.4754e-09	-0.222086	0.12	0.262	2.36447e-05
Emc1	1.4848e-09	-0.161789	0.062	0.167	2.37954e-05
Mgat2	1.4999e-09	-0.296687	0.065	0.172	2.40374e-05
Clec4f	1.54264e-09	0.660197	0.08	0	2.47224e-05
Gjb2	1.5995e-09	-0.241907	0.236	0.443	2.56336e-05
Rpl31	1.60079e-09	0.656168	0.526	0.457	2.56543e-05
Prkcsh	1.63992e-09	-0.147062	0.094	0.223	2.62814e-05
C4a	1.64178e-09	-0.349269	0.034	0.114	2.63111e-05
Arhgap29	1.68467e-09	-0.19788	0.046	0.139	2.69985e-05
Chchd5	1.74842e-09	0.783648	0.181	0.065	2.80202e-05
Bcap31	1.81948e-09	-0.208101	0.159	0.323	2.91589e-05
Lgalsl	1.84915e-09	-0.162994	0.032	0.111	2.96345e-05
Ndufs6	1.85192e-09	0.6281	0.596	0.575	2.96788e-05
Acox1	1.85509e-09	-0.318512	0.717	0.84	2.97297e-05
Atl3	1.85643e-09	-0.242344	0.107	0.241	2.97511e-05
Esrra	1.86027e-09	-0.120092	0.024	0.095	2.98126e-05
Mocs1	1.88787e-09	-0.203905	0.102	0.234	3.0255e-05
Clk1	1.92194e-09	-0.293919	0.076	0.19	3.0801e-05
Selenoi	1.93283e-09	-0.176241	0.088	0.211	3.09756e-05
Npr2	1.95709e-09	-0.183626	0.005	0.049	3.13643e-05
Crebl2	1.95838e-09	-0.245036	0.045	0.137	3.13851e-05
Edem2	1.96012e-09	-0.201163	0.045	0.137	3.14129e-05
Hsd17b6	1.99672e-09	-0.383182	0.1	0.223	3.19994e-05
Mttp	2.00798e-09	-0.156571	0.184	0.369	3.21798e-05
Ctsf	2.00827e-09	-0.190545	0.015	0.077	3.21845e-05
Gapvd1	2.074e-09	-0.0848771	0.05	0.146	3.3238e-05
Wdr61	2.08537e-09	-0.330292	0.108	0.239	3.34201e-05
Prelid1	2.09697e-09	0.869732	0.417	0.336	3.36061e-05
Sdsl	2.10587e-09	-0.221141	0.03	0.107	3.37486e-05
Slc22a15	2.14632e-09	-0.236309	0.015	0.074	3.43969e-05
Gm49980	2.15112e-09	-0.409357	0.06	0.16	3.44739e-05
Tle1	2.17646e-09	-0.267645	0.064	0.169	3.488e-05
Eif3g	2.18679e-09	0.864368	0.208	0.09	3.50455e-05
Asb7	2.18987e-09	-0.261132	0.005	0.051	3.50949e-05
Otud6b	2.22314e-09	-0.177296	0.035	0.116	3.5628e-05
Ube2r2	2.34918e-09	-0.266173	0.213	0.401	3.7648e-05
Arntl	2.38267e-09	-0.15992	0.015	0.074	3.81847e-05
Stk11	2.38349e-09	-0.246749	0.1	0.227	3.81978e-05
Acad8	2.38991e-09	-0.182433	0.051	0.146	3.83007e-05
F11	2.39202e-09	-0.217435	0.005	0.051	3.83345e-05
Bnip3l	2.40382e-09	-0.25649	0.173	0.341	3.85236e-05
Atp6v0a1	2.40719e-09	-0.209045	0.031	0.109	3.85776e-05
Dnajb9	2.47496e-09	-0.176256	0.09	0.213	3.96636e-05
Ccdc117	2.49035e-09	-0.174578	0.015	0.077	3.99104e-05
Pmvk	2.55678e-09	-0.248658	0.093	0.216	4.09749e-05
Tnk2	2.63058e-09	-0.142471	0.015	0.074	4.21576e-05
Irf7	2.67968e-09	0.796093	0.143	0.039	4.29446e-05
Taz	2.81449e-09	-0.127052	0.015	0.074	4.5105e-05
Acox2	2.83879e-09	-0.398138	0.252	0.443	4.54945e-05
Tbc1d16	2.84142e-09	-0.166607	0.006	0.053	4.55365e-05
Gm10062	2.88817e-09	-0.236969	0.006	0.053	4.62857e-05
Snd1	2.96436e-09	-0.175305	0.094	0.22	4.75068e-05
Crkl	3.17674e-09	-0.158967	0.025	0.095	5.09104e-05
Spns2	3.28471e-09	-0.220186	0.01	0.063	5.26407e-05
Cux1	3.39243e-09	-0.176917	0.012	0.067	5.43671e-05
Stard13	3.45042e-09	-0.191221	0.01	0.063	5.52965e-05
1700001C19Rik	3.46082e-09	-0.167309	0.008	0.058	5.54632e-05
Tada2b	3.48723e-09	-0.120694	0.012	0.067	5.58863e-05
Reep3	3.5277e-09	-0.189476	0.17	0.336	5.6535e-05
Pex14	3.60463e-09	-0.0655992	0.048	0.142	5.77679e-05
Dhx16	3.62048e-09	-0.128731	0.025	0.097	5.80218e-05
Ubr5	3.65256e-09	-0.123433	0.047	0.139	5.85359e-05
Selenoh	3.65634e-09	0.660442	0.118	0.023	5.85965e-05
Lect2	3.71205e-09	0.876106	0.285	0.165	5.94893e-05
Pim1	3.75031e-09	-0.143938	0.059	0.16	6.01025e-05
Casp8	3.78617e-09	-0.226224	0.035	0.114	6.06771e-05
Rhoc	3.80087e-09	0.593114	0.099	0.012	6.09127e-05
Tpcn1	3.8823e-09	-0.169075	0.019	0.084	6.22177e-05
Mrps9	3.92591e-09	-0.136824	0.018	0.081	6.29166e-05
Xpr1	4.1839e-09	-0.200958	0.024	0.093	6.70512e-05
Ninj1	4.26359e-09	-0.22221	0.244	0.448	6.83283e-05
Ddx39b	4.27007e-09	-0.170099	0.072	0.181	6.84321e-05
Tnrc6a	4.41896e-09	-0.252517	0.1	0.225	7.08182e-05
9030616G12Rik	4.43177e-09	-0.193935	0.017	0.079	7.10235e-05
2010003K11Rik	4.50218e-09	0.587768	0.107	0.016	7.21519e-05
Slc22a28	4.58745e-09	-0.109092	0.001	0.035	7.35185e-05
Serinc3	4.64031e-09	-0.202317	0.144	0.297	7.43656e-05
Ndufb11	4.6624e-09	0.771585	0.431	0.339	7.47196e-05
Gfer	4.70422e-09	0.915646	0.285	0.172	7.53898e-05
Slc33a1	4.81774e-09	-0.183197	0.074	0.183	7.72091e-05
Mapk8	4.89731e-09	-0.145519	0.018	0.081	7.84843e-05
Zbtb20	5.03246e-09	-0.367405	0.368	0.589	8.06502e-05
Dcps	5.18563e-09	-0.214395	0.022	0.088	8.3105e-05
Rora	5.20956e-09	-0.307956	0.146	0.292	8.34884e-05
Slc49a4	5.28924e-09	-0.230459	0.026	0.097	8.47653e-05
Nfs1	5.30814e-09	-0.137695	0.094	0.218	8.50683e-05
Hipk1	5.38431e-09	-0.168541	0.074	0.183	8.6289e-05
Tex2	5.38909e-09	-0.0763905	0.142	0.299	8.63655e-05
Hipk3	5.38986e-09	-0.134302	0.068	0.174	8.63779e-05
Mrpl30	5.4652e-09	0.840613	0.384	0.29	8.75852e-05
Zmiz1	5.55761e-09	-0.172587	0.045	0.132	8.90663e-05
Pkdcc	5.59527e-09	-0.190777	0.016	0.077	8.96699e-05
Zbtb7a	5.72179e-09	-0.16081	0.054	0.151	9.16974e-05
Sirt2	5.74212e-09	-0.238415	0.055	0.151	9.20232e-05
Cnpy3	5.89011e-09	-0.178891	0.022	0.088	9.43949e-05
Cnn3	5.89458e-09	-0.223459	0.174	0.339	9.44666e-05
Pbrm1	5.91957e-09	-0.0891333	0.067	0.174	9.48671e-05
Hsp90aa1	5.97814e-09	0.707416	0.547	0.51	9.58056e-05
Yeats4	6.05286e-09	-0.258054	0.036	0.116	9.70032e-05
Pde4dip	6.0689e-09	-0.298923	0.054	0.146	9.72602e-05
Mpv17l2	6.19954e-09	-0.256609	0.029	0.102	9.93539e-05
Sod1	6.21751e-09	0.377139	0.838	0.81	9.96418e-05
Larp1b	6.238e-09	-0.226517	0.134	0.278	9.99702e-05
Chtop	6.33139e-09	-0.167384	0.061	0.16	0.000101467
Nudt4	6.38629e-09	0.863733	0.392	0.299	0.000102347
D130020L05Rik	6.39375e-09	-0.166719	0.049	0.139	0.000102466
D230025D16Rik	6.4486e-09	-0.257145	0.062	0.16	0.000103345
Fam91a1	6.45705e-09	-0.10221	0.084	0.202	0.000103481
Paox	6.52608e-09	-0.222205	0.079	0.19	0.000104587
Usp10	6.57684e-09	-0.129954	0.078	0.19	0.0001054
Farp2	6.75639e-09	-0.160015	0.005	0.046	0.000108278
Ube2e3	6.82573e-09	-0.21469	0.052	0.144	0.000109389
Prss53	6.92334e-09	-0.177814	0.005	0.046	0.000110953
L2hgdh	6.97844e-09	-0.195265	0.078	0.19	0.000111836
Rab11b	7.12958e-09	-0.202565	0.082	0.195	0.000114259
Aurkaip1	7.18651e-09	0.901109	0.278	0.167	0.000115171
Sfxn5	7.20972e-09	-0.167615	0.014	0.07	0.000115543
Atp1b1	7.22437e-09	-0.123687	0.03	0.104	0.000115778
Derl3	7.25326e-09	-0.13844	0	0.03	0.000116241
Ndufs3	7.3197e-09	0.880709	0.282	0.169	0.000117306
Kank1	7.3979e-09	-0.173494	0.021	0.086	0.000118559
Cpeb2	7.41672e-09	-0.157911	0.061	0.16	0.00011886
Rbm6	7.45777e-09	-0.189841	0.025	0.095	0.000119518
Grb7	7.56209e-09	-0.180307	0.085	0.2	0.00012119
Abhd3	7.70417e-09	-0.199927	0.053	0.146	0.000123467
Tyrobp	7.85261e-09	0.665876	0.078	0.002	0.000125846
Ubxn1	7.85275e-09	0.881121	0.372	0.29	0.000125848
Hibadh	7.88094e-09	-0.276104	0.348	0.575	0.0001263
Mrpl12	8.0412e-09	0.833798	0.421	0.339	0.000128868
Cdipt	8.22591e-09	-0.133778	0.061	0.16	0.000131828
N4bp2	8.25727e-09	-0.119459	0.025	0.095	0.000132331
Rnf125	8.28162e-09	-0.248017	0.058	0.153	0.000132721
Tmie	8.29163e-09	-0.0856199	0.015	0.072	0.000132882
Rspry1	8.32754e-09	-0.181747	0.025	0.095	0.000133457
Ptgr2	8.7e-09	-0.34387	0.064	0.162	0.000139426
Gm49431	8.83487e-09	-0.165131	0.006	0.051	0.000141588
Mtmr4	8.9752e-09	-0.172979	0.032	0.107	0.000143837
Fgfr4	8.97819e-09	-0.152978	0.006	0.051	0.000143885
Fnip2	8.99807e-09	-0.13275	0.012	0.065	0.000144203
D5Ertd579e	9.03358e-09	-0.133788	0.058	0.155	0.000144772
Tk2	9.14591e-09	-0.150707	0.012	0.065	0.000146572
Mbnl1	9.1814e-09	-0.170959	0.139	0.285	0.000147141
Tmem184c	9.19742e-09	-0.190271	0.006	0.051	0.000147398
Rdh11	9.25011e-09	-0.129285	0.02	0.084	0.000148242
Pcca	9.26118e-09	-0.155938	0.124	0.265	0.00014842
Osbpl9	9.33088e-09	-0.0808311	0.111	0.244	0.000149537
Tmco6	9.3517e-09	-0.194182	0.007	0.053	0.00014987
Bax	9.39374e-09	0.79594	0.186	0.077	0.000150544
Mtfp1	9.44294e-09	-0.121429	0.036	0.116	0.000151332
Ppp2r1b	9.45217e-09	-0.153116	0.006	0.051	0.000151481
Mpzl2	9.53656e-09	-0.194465	0.032	0.107	0.000152833
Cd59a	9.63718e-09	-0.179849	0.078	0.188	0.000154445
Slc25a51	9.74782e-09	-0.268858	0.057	0.151	0.000156219
Fryl	9.87226e-09	-0.134903	0.019	0.081	0.000158213
Rnf167	9.91211e-09	-0.102345	0.044	0.13	0.000158851
Stag2	9.9603e-09	-0.177657	0.054	0.146	0.000159624
Slc25a13	1.00656e-08	-0.255561	0.262	0.455	0.000161312
Tmem131	1.01849e-08	-0.119674	0.02	0.084	0.000163223
Pcbp1	1.02719e-08	-0.264371	0.332	0.561	0.000164617
Fignl2	1.03611e-08	-0.135464	0.007	0.053	0.000166048
Hectd4	1.04811e-08	-0.159615	0.008	0.056	0.00016797
Plin5	1.04894e-08	-0.110073	0.039	0.121	0.000168103
Odf3b	1.04905e-08	-0.136787	0.007	0.053	0.00016812
Gpaa1	1.05132e-08	-0.152801	0.01	0.06	0.000168485
Iyd	1.06055e-08	-0.143025	0.106	0.234	0.000169963
Reps2	1.06873e-08	-0.172708	0.028	0.1	0.000171274
Anxa2	1.07098e-08	0.523904	0.077	0.002	0.000171635
Hip1r	1.09644e-08	-0.100022	0.008	0.056	0.000175715
Atp1b3	1.10706e-08	-0.22572	0.035	0.111	0.000177418
Car5a	1.11491e-08	-0.190645	0.054	0.146	0.000178675
Tmem134	1.11647e-08	-0.25177	0.102	0.223	0.000178926
Slc35a1	1.13211e-08	-0.15362	0.024	0.09	0.000181433
Arhgap5	1.1383e-08	-0.234962	0.071	0.174	0.000182423
Coq8a	1.15212e-08	-0.32747	0.227	0.404	0.000184638
Mgrn1	1.16461e-08	-0.127736	0.059	0.155	0.00018664
Glmp	1.18015e-08	-0.13919	0.057	0.153	0.00018913
Ndufb6	1.21653e-08	0.792416	0.291	0.172	0.000194961
Abcd3	1.22403e-08	-0.343324	0.356	0.568	0.000196163
Slc27a4	1.22815e-08	-0.125308	0.045	0.13	0.000196823
Cyth1	1.23982e-08	-0.169667	0.031	0.104	0.000198694
Eci2	1.29334e-08	-0.106951	0.129	0.271	0.000207271
Wdr59	1.29613e-08	-0.189419	0.003	0.039	0.000207718
Nsa2	1.29771e-08	-0.480348	0.215	0.383	0.000207971
Eri3	1.32361e-08	-0.148407	0.023	0.088	0.000212122
Nap1l1	1.32615e-08	-0.231077	0.089	0.204	0.000212529
Tmx1	1.3337e-08	-0.275233	0.048	0.135	0.000213738
Slc46a1	1.34912e-08	-0.176004	0.047	0.135	0.000216211
Rassf8	1.35578e-08	-0.225485	0.049	0.137	0.000217277
Frmd4b	1.38151e-08	-0.108358	0.042	0.125	0.000221401
Sarnp	1.39562e-08	-0.198889	0.114	0.244	0.000223662
Gpt	1.41306e-08	-0.21695	0.281	0.492	0.000226457
Tbcb	1.43936e-08	0.73085	0.153	0.051	0.000230671
Ube2j1	1.46111e-08	-0.163923	0.053	0.144	0.000234157
Spcs3	1.46596e-08	-0.185225	0.086	0.2	0.000234934
Ppp2r1a	1.47027e-08	-0.235338	0.054	0.146	0.000235625
Zmat2	1.47301e-08	-0.215073	0.07	0.172	0.000236065
Atraid	1.48483e-08	-0.145847	0.069	0.172	0.000237959
Czib	1.50118e-08	-0.198537	0.025	0.093	0.000240578
Car8	1.50281e-08	-0.237733	0.099	0.218	0.00024084
Slc6a13	1.50952e-08	-0.148235	0.229	0.422	0.000241916
Clpb	1.51558e-08	-0.176095	0.016	0.074	0.000242887
Cox14	1.59494e-08	0.885906	0.3	0.19	0.000255606
Hectd1	1.64774e-08	-0.160249	0.14	0.283	0.000264067
Gdf15	1.661e-08	0.67891	0.133	0.037	0.000266192
U2af2	1.67596e-08	-0.197565	0.075	0.181	0.00026859
Rnd3	1.68439e-08	-0.121184	0.044	0.128	0.000269941
Wwc1	1.68762e-08	-0.0719331	0.092	0.211	0.000270457
Gm12909	1.72495e-08	-0.126207	0.001	0.032	0.000276441
Pnpla6	1.7401e-08	-0.101443	0.001	0.032	0.000278869
Rnf130	1.74312e-08	-0.155575	0.104	0.232	0.000279352
Gapdh	1.74874e-08	0.436751	0.689	0.71	0.000280253
Kmo	1.75382e-08	-0.167393	0.247	0.448	0.000281067
Arhgap6	1.7867e-08	-0.117023	0.004	0.042	0.000286336
Usf2	1.83198e-08	-0.188696	0.113	0.241	0.000293592
Bphl	1.8544e-08	-0.220078	0.155	0.304	0.000297186
Serinc5	1.90119e-08	-0.135139	0.015	0.072	0.000304685
Plxnb2	1.9231e-08	-0.115248	0.136	0.281	0.000308196
BC024978	1.95543e-08	-0.0679735	0.004	0.042	0.000313378
Gstt3	1.98552e-08	-0.237093	0.052	0.139	0.000318199
Zfhx3	1.99971e-08	-0.166724	0.065	0.165	0.000320473
Acad11	2.00007e-08	-0.183394	0.181	0.346	0.00032053
Bcar3	2.0023e-08	-0.177097	0.039	0.118	0.000320889
Oxsr1	2.0117e-08	-0.226088	0.038	0.116	0.000322395
Srpr	2.01639e-08	-0.166642	0.114	0.244	0.000323146
Coasy	2.0227e-08	-0.187728	0.147	0.292	0.000324157
Mrpl22	2.04662e-08	0.682545	0.148	0.049	0.000327992
Marcks	2.08441e-08	0.751525	0.107	0.021	0.000334048
Irf9	2.08725e-08	-0.128648	0.045	0.13	0.000334503
Stat6	2.09421e-08	-0.193094	0.032	0.104	0.000335618
Rnf139	2.14764e-08	-0.13966	0.043	0.125	0.000344181
Wfdc21	2.20296e-08	0.454939	0.813	0.789	0.000353046
Uhmk1	2.21325e-08	-0.0601479	0.055	0.148	0.000354695
Adnp	2.21802e-08	-0.152485	0.051	0.139	0.00035546
Smlr1	2.21916e-08	0.851699	0.249	0.139	0.000355642
Nfil3	2.24948e-08	-0.189244	0.035	0.111	0.000360501
Yap1	2.2518e-08	-0.0527396	0.069	0.172	0.000360874
Ube2q2	2.26824e-08	-0.136606	0.039	0.118	0.000363509
Sox5	2.30262e-08	-0.0980313	0.029	0.1	0.000369019
Tec	2.30875e-08	-0.204554	0.024	0.088	0.000370001
Prr14	2.33506e-08	-0.211525	0.013	0.065	0.000374217
Zyg11b	2.34356e-08	-0.189424	0.045	0.128	0.000375578
Gps1	2.40536e-08	-0.141288	0.08	0.188	0.000385483
Rft1	2.41237e-08	-0.106477	0.005	0.044	0.000386606
Mfhas1	2.45147e-08	-0.18551	0.028	0.097	0.000392873
Cant1	2.46123e-08	-0.0860925	0.033	0.107	0.000394437
Nnmt	2.47141e-08	-0.222589	0.188	0.357	0.000396068
2900097C17Rik	2.573e-08	-0.135988	0.149	0.299	0.000412349
Dst	2.60384e-08	-0.18749	0.093	0.206	0.000417292
Aadac	2.60607e-08	-0.182886	0.118	0.248	0.000417648
Id3	2.60677e-08	0.894317	0.27	0.162	0.000417762
Txlna	2.66825e-08	-0.1826	0.024	0.088	0.000427614
Bcat2	2.6778e-08	-0.248577	0.011	0.06	0.000429145
Rnft1	2.69581e-08	-0.118306	0.019	0.079	0.00043203
Sft2d2	2.71734e-08	-0.168637	0.035	0.109	0.000435481
Cd47	2.72624e-08	-0.108552	0.128	0.265	0.000436908
Galnt2	2.73372e-08	-0.203143	0.018	0.077	0.000438105
Rdh16	2.79525e-08	-0.235987	0.034	0.107	0.000447967
Zfyve26	2.80378e-08	-0.1353	0.005	0.046	0.000449334
Bop1	2.81511e-08	-0.118353	0.027	0.095	0.00045115
Siae	2.86707e-08	-0.124732	0.019	0.079	0.000459477
Col5a3	2.96056e-08	-0.211287	0.01	0.058	0.000474459
Cideb	2.9825e-08	-0.222031	0.248	0.443	0.000477976
Pcsk6	3.00092e-08	-0.113474	0.093	0.209	0.000480927
Dnajc7	3.0152e-08	-0.253981	0.039	0.116	0.000483215
Dpy19l3	3.04494e-08	-0.114137	0.006	0.049	0.000487982
Abcd1	3.06975e-08	-0.113492	0.019	0.079	0.000491958
Gm26684	3.07947e-08	-0.152892	0.002	0.035	0.000493516
Atf6b	3.10699e-08	-0.209714	0.008	0.053	0.000497927
Wipi1	3.11303e-08	-0.146504	0.006	0.049	0.000498894
Sec16a	3.1385e-08	-0.157659	0.071	0.172	0.000502976
Fam120a	3.16324e-08	-0.109796	0.113	0.241	0.000506941
Chac1	3.18057e-08	-0.120439	0.002	0.035	0.000509718
Tmem135	3.18116e-08	-0.196753	0.1	0.218	0.000509813
Zkscan3	3.1928e-08	-0.134795	0.061	0.155	0.000511678
Cyp26b1	3.20635e-08	-0.0823259	0.002	0.035	0.000513849
Fcna	3.29439e-08	0.566327	0.077	0.005	0.000527959
Cirbp	3.30109e-08	-0.181754	0.017	0.074	0.000529033
Prkacb	3.48338e-08	-0.14697	0.04	0.118	0.000558247
Mrps28	3.52853e-08	0.623871	0.12	0.03	0.000565483
Etfb	3.53727e-08	0.668165	0.516	0.483	0.000566883
Gusb	3.54235e-08	-0.181651	0.017	0.074	0.000567698
Mtfr1l	3.5703e-08	-0.143173	0.111	0.237	0.000572176
Ucp2	3.58374e-08	0.631543	0.085	0.009	0.00057433
Cln3	3.61801e-08	-0.13107	0.017	0.074	0.000579822
Mia2	3.62048e-08	-0.179475	0.215	0.392	0.000580218
Lmo4	3.68804e-08	-0.191874	0.039	0.116	0.000591045
Slc16a2	3.81446e-08	-0.136272	0.091	0.204	0.000611305
Usp7	3.87058e-08	-0.0664556	0.049	0.135	0.000620299
Arfgef1	3.89448e-08	-0.252966	0.082	0.188	0.000624129
Abca2	3.90905e-08	-0.13485	0.017	0.074	0.000626464
Fabp5	3.95866e-08	-0.177583	0.075	0.179	0.000634415
Uggt1	3.95921e-08	-0.0446052	0.056	0.148	0.000634503
Gys2	4.08663e-08	-0.136972	0.078	0.183	0.000654923
Tstd1	4.13785e-08	0.717722	0.135	0.042	0.000663131
Hmgcl	4.14291e-08	0.707829	0.459	0.394	0.000663943
Ubr4	4.21099e-08	-0.0760325	0.1	0.22	0.000674853
Cnpy2	4.23651e-08	-0.136454	0.1	0.218	0.000678944
Eif2s3y	4.27476e-08	-0.166688	0.033	0.104	0.000685073
Mthfd1	4.32935e-08	-0.205085	0.138	0.274	0.000693821
Atp11c	4.39106e-08	-0.20079	0.144	0.288	0.000703712
H19	4.40763e-08	0.552183	0.066	0	0.000706367
AU022252	4.42889e-08	-0.183854	0.069	0.167	0.000709773
Hspd1	4.4567e-08	-0.631155	0.554	0.717	0.000714231
Map2k2	4.49896e-08	-0.23487	0.184	0.339	0.000721003
Asgr2	4.50961e-08	-0.146604	0.158	0.309	0.00072271
Kpna3	4.51377e-08	-0.216766	0.053	0.139	0.000723377
Timm29	4.5909e-08	-0.195153	0.042	0.121	0.000735738
Eif3i	4.62789e-08	0.781663	0.2	0.093	0.000741665
Ankrd40	4.78299e-08	-0.135792	0.09	0.202	0.000766523
Lrp6	4.81202e-08	-0.113983	0.064	0.16	0.000771175
Lyn	4.84422e-08	-0.316874	0.027	0.093	0.000776335
Fzd5	4.96673e-08	-0.112076	0.003	0.037	0.000795968
Psmb7	4.97662e-08	0.832858	0.33	0.237	0.000797553
Amy1	4.99001e-08	-0.111387	0.063	0.158	0.000799699
Ube2l6	4.99432e-08	0.928512	0.233	0.128	0.000800391
Rufy1	5.02636e-08	-0.188165	0.028	0.095	0.000805524
Nr1i3	5.03218e-08	-0.379758	0.104	0.22	0.000806457
Irs1	5.11339e-08	-0.17554	0.032	0.102	0.000819472
Trmt1l	5.13135e-08	-0.21871	0.028	0.095	0.000822351
Zfhx2	5.14848e-08	-0.211202	0.015	0.067	0.000825095
Ndufa11	5.18082e-08	0.847466	0.306	0.206	0.000830278
Cfdp1	5.23802e-08	-0.168134	0.078	0.181	0.000839445
Adpgk	5.26404e-08	-0.184929	0.015	0.067	0.000843616
Map2k1	5.30488e-08	-0.138586	0.038	0.114	0.00085016
Glt1d1	5.47573e-08	-0.20067	0.015	0.067	0.00087754
Camk2n1	5.51212e-08	-0.208253	0.225	0.401	0.000883373
Dpagt1	5.55724e-08	-0.0915699	0.025	0.09	0.000890604
Fkbp8	5.61331e-08	-0.247367	0.329	0.541	0.000899589
Gm2788	5.62453e-08	-0.145145	0.068	0.165	0.000901387
Mzt1	5.75514e-08	-0.161405	0.014	0.065	0.000922318
Pgd	5.78113e-08	0.752459	0.168	0.067	0.000926484
Elp2	5.82684e-08	-0.295035	0.013	0.063	0.00093381
Gucd1	5.88269e-08	-0.146763	0.125	0.255	0.00094276
Lsm6	5.98522e-08	-0.167908	0.155	0.302	0.000959191
C77080	6.05976e-08	-0.101943	0.062	0.155	0.000971137
Calm3	6.07118e-08	0.878711	0.234	0.13	0.000972968
Ephx2	6.09494e-08	-0.300168	0.523	0.731	0.000976775
Etfbkmt	6.11216e-08	-0.180815	0.112	0.232	0.000979534
Zxdb	6.15502e-08	-0.132134	0.004	0.039	0.000986404
Cndp2	6.3286e-08	-0.174223	0.043	0.121	0.00101422
Gstp1	6.52742e-08	0.813089	0.322	0.218	0.00104608
Ndufa13	6.5657e-08	0.624163	0.535	0.506	0.00105222
Polr2l	6.56712e-08	0.763475	0.188	0.086	0.00105245
2510039O18Rik	6.60893e-08	-0.204817	0.031	0.1	0.00105915
Rab18	6.63502e-08	-0.110648	0.137	0.274	0.00106333
Cmtm8	6.84744e-08	-0.219873	0.177	0.327	0.00109737
Smim7	6.85834e-08	-0.166534	0.065	0.16	0.00109912
Dgkq	6.95139e-08	-0.125593	0.019	0.077	0.00111403
Eef1a1	7.0135e-08	-0.186951	0.974	0.981	0.00112398
Plekha3	7.01389e-08	-0.164992	0.019	0.077	0.00112405
Adh4	7.05208e-08	0.797709	0.203	0.1	0.00113017
Thrb	7.11085e-08	-0.175531	0.049	0.132	0.00113959
Sun2	7.1564e-08	-0.157592	0.041	0.118	0.00114688
Ppp3ca	7.16212e-08	-0.122041	0.072	0.172	0.0011478
Cpeb4	7.18773e-08	-0.0967149	0.094	0.206	0.00115191
Narf	7.31667e-08	-0.125015	0.024	0.086	0.00117257
Actn1	7.39296e-08	-0.122351	0.024	0.086	0.0011848
Rgs5	7.42193e-08	0.643115	0.083	0.009	0.00118944
Slc25a46	7.49876e-08	-0.131877	0.041	0.118	0.00120175
Phlda3	7.57098e-08	0.488084	0.069	0.002	0.00121333
Cyp39a1	7.60549e-08	-0.187789	0.012	0.06	0.00121886
Suclg1	7.71583e-08	-0.212194	0.287	0.492	0.00123654
Pgk1	7.76155e-08	-0.338443	0.352	0.55	0.00124387
Llgl2	7.90941e-08	-0.250963	0.011	0.058	0.00126756
Dmac2	7.97019e-08	-0.121907	0.023	0.084	0.0012773
Ubc	8.15112e-08	-0.338242	0.626	0.8	0.0013063
Isoc2a	8.25822e-08	-0.154305	0.036	0.109	0.00132346
Dgat1	8.34705e-08	-0.164174	0.023	0.084	0.0013377
5830416I19Rik	8.4136e-08	-0.228237	0.01	0.056	0.00134836
Parn	8.44123e-08	-0.111991	0.018	0.074	0.00135279
4932438A13Rik	8.52133e-08	-0.112904	0.046	0.128	0.00136563
Abcf1	8.55116e-08	-0.141098	0.108	0.227	0.00137041
Khsrp	8.5512e-08	-0.238717	0.047	0.128	0.00137042
Ntrk2	8.56979e-08	0.49963	0.064	0	0.00137339
Ywhab	8.60526e-08	-0.173886	0.202	0.369	0.00137908
Abcb10	8.63482e-08	-0.100629	0.044	0.123	0.00138382
Snrnp70	8.66272e-08	-0.229458	0.078	0.179	0.00138829
Hdhd5	8.79123e-08	-0.146601	0.01	0.056	0.00140888
Ctns	8.81377e-08	-0.184754	0.011	0.058	0.00141249
Dhdds	8.88887e-08	-0.130109	0.023	0.084	0.00142453
Atxn7l3	8.93938e-08	-0.192151	0.017	0.072	0.00143263
Copb2	8.93972e-08	-0.177178	0.114	0.234	0.00143268
Dnlz	9.00821e-08	0.765566	0.193	0.09	0.00144366
Sbno1	9.11091e-08	-0.236327	0.079	0.181	0.00146011
Sec14l4	9.27001e-08	-0.239128	0.129	0.258	0.00148561
Slirp	9.30084e-08	0.703286	0.175	0.074	0.00149055
Rassf5	9.54875e-08	-0.200778	0.009	0.053	0.00153028
[truncated: 14,322 more rows]

## Sheet: KO-MZ Heps vs WT-PP Heps
	p_val	avg_log2FC	pct.1	pct.2	p_val_adj
[truncated: 16,026 more rows]

[truncated: 4 more sheets: KO-MZ Heps vs WT-PV Heps, KO-PV Heps vs WT-MZ Heps, KO-PV Heps vs WT-PP Heps, KO-PV Heps vs WT-PV Heps]
